# Supplementary material for: Multi-omic Directed Networks Describe Features of Gene Regulation in Aged Brains and Expand the Set of Genes Driving Cognitive Decline
Source: Front Genet. 2018 Aug 9;9:294. doi: 10.3389/fgene.2018.00294 (PMC6095043; doi:10.3389/fgene.2018.00294)
Supplement: Supplementary file 1 [file Table_2.XLSX]

## Sheet: DNAm
Supplementary Table2: Predicted relations between eQTM/eQTH and mRNA.
gene	epi_name	group	eQTM_pvalue	eQTM_FDR	eQTM_beta	epi_chromosome	epi_start	epi_end
ENSG00000000938.7:FGR	OpenSea5162	Downstream	1.53226e-05	0.0160483	-0.211009	chr1	28382887	28382887
ENSG00000001617.7:SEMA3F	Shore38521	Independent	9.02848e-06	0.0103393	-0.2165	chr3	49977118	49977234
ENSG00000001617.7:SEMA3F	Shore38538	Downstream	1.85386e-05	0.0187343	-0.208996	chr3	50193232	50194470
ENSG00000005075.11:POLR2J	Shelf85266	Upstream	1.34976e-17	1.07929e-13	-0.403425	chr7	102109095	102109446
ENSG00000005801.11:ZNF195	Shelf114996	Independent	5.54567e-06	0.00688269	-0.221437	chr11	3402774	3402774
ENSG00000005955.8:GGNBP2	Shore166351	Independent	1.17002e-05	0.0128144	0.213827	chr17	34838488	34838488
ENSG00000006016.5:CRLF1	Shelf179882	Upstream	4.60435e-06	0.00590253	-0.223292	chr19	18782374	18782374
ENSG00000006282.14:SPATA20	Island168826	Independent	3.60847e-05	0.0319566	-0.2018	chr17	48585470	48586147
ENSG00000006282.14:SPATA20	OpenSea168816	Independent	1.0829e-06	0.00168598	0.237215	chr17	48551938	48551938
ENSG00000006282.14:SPATA20	Shelf168831	Upstream	9.08629e-09	2.30973e-05	-0.278037	chr17	48609923	48611054
ENSG00000006282.14:SPATA20	Shelf168841	Upstream	1.44425e-05	0.0153031	-0.21163	chr17	48628397	48628573
ENSG00000006282.14:SPATA20	Shore168838	Downstream	6.95599e-08	0.000145869	-0.2615	chr17	48623891	48624201
ENSG00000006282.14:SPATA20	Shore168845	Upstream	1.2592e-09	3.81281e-06	0.29311	chr17	48639585	48640257
ENSG00000006607.8:FARP2	OpenSea34964	Downstream	7.6031e-06	0.00892018	-0.218253	chr2	242434635	242435925
ENSG00000006607.8:FARP2	OpenSea34965	Upstream	1.94959e-07	0.000367856	-0.252675	chr2	242438285	242438731
ENSG00000007171.12:NOS2	Shelf165496	Upstream	2.0896e-05	0.0205555	0.207721	chr17	26366243	26366243
ENSG00000007171.12:NOS2	Shelf165640	Upstream	3.99295e-06	0.00523875	-0.224702	chr17	27073614	27073614
ENSG00000007516.9:BAIAP3	Island154508	Upstream	1.57232e-15	1.0117e-11	0.378679	chr16	1392588	1393103
ENSG00000007516.9:BAIAP3	Island154509	Downstream	5.53748e-09	1.45593e-05	0.281899	chr16	1393584	1393797
ENSG00000007516.9:BAIAP3	Shelf154506	Downstream	1.99664e-14	1.12441e-10	0.364545	chr16	1388728	1389301
ENSG00000007516.9:BAIAP3	Shore154503	Downstream	2.88354e-17	2.21437e-13	0.399614	chr16	1382005	1382005
ENSG00000007516.9:BAIAP3	Shore154514	Downstream	1.21206e-07	0.000240111	-0.256785	chr16	1398627	1399270
ENSG00000007541.10:PIGQ	Island154100	Independent	2.45909e-08	5.71721e-05	0.270087	chr16	664188	664188
ENSG00000007541.10:PIGQ	Shelf154081	Independent	8.30475e-12	3.54856e-08	0.327893	chr16	622765	624161
ENSG00000007541.10:PIGQ	Shore154080	Independent	2.32952e-08	5.42746e-05	0.270526	chr16	620304	621841
ENSG00000007541.10:PIGQ	Shore154086	Independent	6.74231e-06	0.00810682	-0.219471	chr16	632152	633722
ENSG00000007541.10:PIGQ	Shore154090	Independent	3.29182e-09	9.13619e-06	-0.285892	chr16	638327	638327
ENSG00000007541.10:PIGQ	Shore154117	Independent	3.63625e-05	0.0321421	-0.201716	chr16	696003	696003
ENSG00000007541.10:PIGQ	Shore154130	Independent	4.17829e-05	0.0358093	0.200182	chr16	711706	712147
ENSG00000008283.11:CYB561	Island169710	Upstream	9.47376e-56	1.64266e-50	-0.672804	chr17	61514753	61515312
ENSG00000008283.11:CYB561	Shelf169705	Independent	3.82978e-05	0.0334756	-0.201145	chr17	61509620	61509620
ENSG00000008283.11:CYB561	Shelf169713	Independent	2.29952e-06	0.00324854	-0.23008	chr17	61520112	61520112
ENSG00000008283.11:CYB561	Shore169709	Downstream	3.35009e-49	3.67887e-44	-0.641195	chr17	61514690	61514690
ENSG00000008283.11:CYB561	Shore169711	Independent	2.8429e-28	5.74585e-24	-0.506309	chr17	61515708	61516369
ENSG00000010282.10:HHATL	OpenSea37587	Upstream	4.54234e-05	0.0381843	-0.199254	chr3	42744889	42745757
ENSG00000010610.5:CD4	OpenSea126376	Independent	8.90232e-06	0.0102298	-0.216644	chr12	7060187	7060569
ENSG00000010610.5:CD4	Shore126314	Upstream	6.57048e-06	0.00794639	-0.219732	chr12	6881118	6882083
ENSG00000011295.9:TTC19	OpenSea164696	Upstream	2.99868e-05	0.0274644	0.203826	chr17	16176891	16176891
ENSG00000011304.11:PTBP1	Shore175979	Downstream	7.52291e-06	0.00883869	0.218361	chr19	1523070	1523442
ENSG00000011376.5:LARS2	OpenSea37886	Upstream	2.95865e-05	0.0271582	0.203972	chr3	45595231	45595231
ENSG00000011422.6:PLAUR	Shore182165	Upstream	2.40689e-05	0.0229503	0.206205	chr19	44303858	44303858
ENSG00000012779.5:ALOX5	Shelf106918	Downstream	1.39674e-05	0.0148771	-0.211981	chr10	45916904	45916904
ENSG00000013306.11:SLC25A39	Island167782	Independent	3.52801e-06	0.00472591	0.22592	chr17	42402882	42403152
ENSG00000013573.12:DDX11	Island127761	Independent	1.46707e-05	0.0154859	-0.211466	chr12	31405369	31405369
ENSG00000013810.14:TACC3	OpenSea47230	Independent	5.83591e-06	0.00719804	0.220925	chr4	1742301	1742950
ENSG00000013810.14:TACC3	Shore47218	Independent	2.59802e-05	0.0244054	-0.205381	chr4	1715004	1715004
ENSG00000013810.14:TACC3	Shore47236	Downstream	7.78893e-06	0.00910254	0.218008	chr4	1763019	1764152
ENSG00000015133.14:CCDC88C	OpenSea145076	Independent	2.4757e-05	0.023457	-0.205902	chr14	91853682	91853728
ENSG00000015592.12:STMN4	OpenSea91773	Independent	1.08113e-08	2.71679e-05	-0.276667	chr8	27099930	27099930
ENSG00000015592.12:STMN4	Shore91783	Independent	4.27177e-06	0.00554275	-0.224035	chr8	27167110	27167985
ENSG00000018280.12:SLC11A1	OpenSea32392	Downstream	6.07298e-07	0.00100639	0.242547	chr2	218723349	218723349
ENSG00000018280.12:SLC11A1	OpenSea32428	Downstream	3.61151e-05	0.0319749	0.201791	chr2	218886643	218886643
ENSG00000018280.12:SLC11A1	OpenSea32443	Downstream	5.90923e-06	0.00728034	-0.2208	chr2	218990598	218991310
ENSG00000018280.12:SLC11A1	OpenSea32541	Upstream	3.08168e-05	0.028084	-0.203528	chr2	219597258	219597614
ENSG00000021355.8:SERPINB1	Shore66231	Upstream	1.35012e-07	0.0002635	-0.255859	chr6	2840792	2841626
ENSG00000022556.11:NLRP2	Island184409	Downstream	6.02424e-51	7.63324e-46	0.649997	chr19	55493930	55494485
ENSG00000022556.11:NLRP2	Island184430	Downstream	3.54048e-07	0.000627763	-0.247412	chr19	55591437	55591437
ENSG00000022556.11:NLRP2	OpenSea184408	Upstream	2.17808e-67	7.97279e-62	-0.720711	chr19	55478262	55478262
ENSG00000022556.11:NLRP2	OpenSea184411	Downstream	2.7687e-22	3.39081e-18	0.452945	chr19	55512301	55512301
ENSG00000022556.11:NLRP2	OpenSea184416	Downstream	1.32156e-10	4.69156e-07	0.30929	chr19	55549414	55550338
ENSG00000022556.11:NLRP2	OpenSea184417	Downstream	8.22282e-10	2.55802e-06	-0.296246	chr19	55556399	55556399
ENSG00000022556.11:NLRP2	Shore184410	Downstream	3.9609e-10	1.29453e-06	0.301536	chr19	55494710	55494710
ENSG00000022556.11:NLRP2	Shore184420	Downstream	1.69216e-17	1.33048e-13	-0.402295	chr19	55573572	55573572
ENSG00000022556.11:NLRP2	Shore184422	Downstream	2.74941e-06	0.00380577	-0.228353	chr19	55574951	55575837
ENSG00000022976.11:ZNF839	OpenSea146333	Independent	1.02835e-12	4.8108e-09	0.341139	chr14	102918789	102918977
ENSG00000022976.11:ZNF839	OpenSea146352	Independent	5.37828e-07	0.000905383	-0.243651	chr14	102990211	102990501
ENSG00000026103.15:FAS	OpenSea109533	Downstream	3.37506e-08	7.60007e-05	-0.267504	chr10	90694875	90694875
ENSG00000026103.15:FAS	OpenSea109543	Independent	5.66861e-11	2.13427e-07	-0.315118	chr10	90761751	90761751
ENSG00000026103.15:FAS	Shelf109542	Downstream	1.22315e-05	0.013271	-0.213365	chr10	90753195	90753195
ENSG00000026297.11:RNASET2	OpenSea77123	Downstream	3.63381e-08	8.13269e-05	-0.266897	chr6	166876490	166877038
ENSG00000026297.11:RNASET2	OpenSea77242	Downstream	1.74789e-07	0.000333235	-0.253626	chr6	167571172	167571803
ENSG00000026297.11:RNASET2	Shore77304	Upstream	2.65496e-05	0.0248482	-0.205147	chr6	168106326	168107517
ENSG00000027847.9:B4GALT7	OpenSea65422	Downstream	4.39175e-07	0.000757899	0.245481	chr5	177913434	177913485
ENSG00000027847.9:B4GALT7	Shore65297	Downstream	1.46363e-06	0.00219873	-0.234388	chr5	177026190	177026190
ENSG00000029639.6:TFB1M	Shore76242	Independent	3.55368e-05	0.0315647	0.201969	chr6	155635934	155636825
ENSG00000030110.8:BAK1	OpenSea69849	Upstream	1.24885e-05	0.0134893	-0.213149	chr6	33547969	33548425
ENSG00000033327.8:GAB2	OpenSea121667	Downstream	3.13725e-05	0.0284488	-0.203333	chr11	78136642	78136642
ENSG00000036448.5:MYOM2	Island90117	Downstream	2.49466e-23	3.30059e-19	-0.462961	chr8	2075469	2075820
ENSG00000036448.5:MYOM2	OpenSea90104	Downstream	1.24113e-08	3.0859e-05	-0.275574	chr8	2033423	2033423
ENSG00000036448.5:MYOM2	OpenSea90121	Downstream	2.83708e-06	0.00390415	0.228048	chr8	2092607	2092909
ENSG00000036448.5:MYOM2	OpenSea90123	Downstream	3.20591e-14	1.76616e-10	-0.361833	chr8	2112369	2112392
ENSG00000036448.5:MYOM2	Shore90078	Downstream	2.28313e-05	0.0220252	-0.206773	chr8	1971042	1971644
ENSG00000036448.5:MYOM2	Shore90106	Downstream	2.86117e-10	9.60847e-07	-0.303858	chr8	2035751	2035751
ENSG00000036448.5:MYOM2	Shore90116	Upstream	4.95472e-24	7.06621e-20	-0.469506	chr8	2074935	2075209
ENSG00000037474.10:NSUN2	Shore56486	Independent	7.41232e-11	2.74375e-07	0.313285	chr5	6636046	6636046
ENSG00000037757.9:MRI1	Island178893	Downstream	6.97288e-24	9.69268e-20	-0.468134	chr19	13875111	13875950
ENSG00000037757.9:MRI1	Shelf178899	Downstream	1.8613e-06	0.00271324	-0.232106	chr19	13889434	13889434
ENSG00000037757.9:MRI1	Shore178892	Downstream	1.45544e-23	1.98135e-19	-0.465158	chr19	13873961	13875014
ENSG00000037757.9:MRI1	Shore178894	Upstream	2.10324e-28	4.35785e-24	-0.507376	chr19	13876570	13876570
ENSG00000038002.4:AGA	Shore54672	Independent	2.58173e-05	0.0242871	-0.205449	chr4	178362394	178363154
ENSG00000038210.9:PI4K2B	Shore49124	Independent	1.17985e-08	2.94466e-05	-0.275976	chr4	25162353	25162898
ENSG00000041802.6:LSG1	Island46247	Downstream	5.31394e-06	0.00665389	-0.221864	chr3	194406450	194408965
ENSG00000041802.6:LSG1	Shore46246	Downstream	1.63683e-06	0.00243121	-0.233329	chr3	194406190	194406362
ENSG00000042286.10:AIFM2	Island108059	Independent	1.3016e-09	3.93037e-06	0.292864	chr10	71892093	71892787
ENSG00000042286.10:AIFM2	Shore108065	Downstream	1.43982e-05	0.0152668	0.211663	chr10	71906755	71907412
ENSG00000042286.10:AIFM2	Shore108077	Downstream	6.47603e-11	2.41891e-07	0.31421	chr10	72013286	72013397
ENSG00000042493.10:CAPG	Shelf25456	Upstream	2.48484e-06	0.00347459	-0.229332	chr2	85637116	85638638
ENSG00000048544.5:MRPS10	OpenSea70984	Independent	2.93545e-07	0.000528325	-0.249078	chr6	42161424	42161424
ENSG00000049239.7:H6PD	Shelf2218	Independent	5.40217e-06	0.00673365	-0.221699	chr1	9298817	9298817
ENSG00000049239.7:H6PD	Shelf2231	Upstream	4.18412e-07	0.000727786	0.245917	chr1	9327170	9327170
ENSG00000049239.7:H6PD	Shore2215	Upstream	2.95831e-05	0.0271582	-0.203973	chr1	9293583	9294274
ENSG00000051108.10:HERPUD1	OpenSea158645	Downstream	2.2444e-05	0.0217383	-0.206956	chr16	56782283	56782670
ENSG00000051523.6:CYBA	Shore162115	Upstream	2.099e-07	0.000391119	-0.25203	chr16	89184285	89185916
ENSG00000053372.4:MRTO4	Shelf3827	Independent	3.10615e-08	7.04265e-05	0.268184	chr1	19596472	19596472
ENSG00000053900.6:ANAPC4	Shore49143	Independent	1.20385e-05	0.0131064	0.213531	chr4	25379436	25379436
ENSG00000055955.11:ITIH4	OpenSea38948	Upstream	1.28715e-07	0.000252858	0.256269	chr3	52864659	52864907
ENSG00000058668.10:ATP2B4	OpenSea16070	Upstream	2.80157e-05	0.0259988	0.204565	chr1	204449827	204449827
ENSG00000059122.12:FLYWCH1	OpenSea155118	Independent	8.17603e-18	6.73383e-14	0.405916	chr16	2982532	2982532
ENSG00000059122.12:FLYWCH1	OpenSea155121	Independent	2.07966e-05	0.02048	-0.207772	chr16	2986201	2986201
ENSG00000059122.12:FLYWCH1	OpenSea155122	Independent	6.00126e-09	1.56786e-05	-0.281276	chr16	2986767	2987035
ENSG00000063180.3:CA11	Shore183112	Downstream	1.92679e-07	0.000363971	-0.252778	chr19	49120447	49120447
ENSG00000063854.7:HAGH	Island154715	Downstream	1.15069e-08	2.88059e-05	-0.276174	chr16	1820312	1823875
ENSG00000063854.7:HAGH	Shelf154742	Independent	1.66925e-11	6.7808e-08	-0.323319	chr16	1880436	1880436
ENSG00000064726.5:BTBD1	Shore152338	Independent	1.21832e-05	0.0132333	-0.213407	chr15	83733816	83733816
ENSG00000064999.12:ANKS1A	OpenSea70102	Upstream	4.3967e-06	0.00567801	-0.22375	chr6	35027147	35027324
ENSG00000065621.8:GSTO2	Island111171	Downstream	2.08822e-30	5.3746e-26	-0.523263	chr10	106034575	106034747
ENSG00000065621.8:GSTO2	OpenSea111175	Downstream	4.49007e-05	0.0378608	0.199383	chr10	106059062	106059062
ENSG00000065621.8:GSTO2	Shore111167	Independent	2.73866e-05	0.0254724	0.204811	chr10	106028206	106028537
ENSG00000065621.8:GSTO2	Shore111170	Downstream	8.94998e-29	1.91461e-24	-0.510383	chr10	106034472	106034472
ENSG00000065621.8:GSTO2	Shore111172	Upstream	1.77035e-35	6.62759e-31	-0.560088	chr10	106035131	106035168
ENSG00000065802.7:ASB1	Shore34348	Independent	9.02988e-09	2.29716e-05	-0.278086	chr2	239360505	239361488
ENSG00000066379.10:ZNRD1	Shore68787	Independent	2.92755e-06	0.00401858	0.227743	chr6	29975416	29976917
ENSG00000067057.11:PFKP	OpenSea104379	Upstream	1.58135e-05	0.0164758	-0.210677	chr10	3171120	3172590
ENSG00000071894.9:CPSF1	Island98282	Downstream	4.32607e-22	5.18252e-18	-0.451051	chr8	145577099	145578141
ENSG00000071894.9:CPSF1	Shelf98280	Downstream	1.98085e-17	1.55375e-13	0.401505	chr8	145574318	145574318
ENSG00000071894.9:CPSF1	Shelf98287	Downstream	4.97569e-07	0.000846259	0.244355	chr8	145584770	145584770
ENSG00000071894.9:CPSF1	Shelf98288	Downstream	1.20579e-10	4.34615e-07	0.309928	chr8	145594413	145594413
ENSG00000071894.9:CPSF1	Shore98283	Downstream	1.64879e-14	9.3652e-11	-0.365634	chr8	145578601	145579317
ENSG00000071894.9:CPSF1	Shore98289	Downstream	3.28857e-22	3.98308e-18	0.452216	chr8	145595936	145597148
ENSG00000071894.9:CPSF1	Shore98291	Downstream	5.18636e-11	1.96618e-07	-0.315723	chr8	145599284	145599544
ENSG00000074416.9:MGLL	OpenSea42369	Upstream	1.86272e-08	4.44358e-05	0.272331	chr3	127332098	127332098
ENSG00000075131.5:TIPIN	OpenSea150587	Downstream	4.77134e-05	0.0396923	-0.198705	chr15	66709285	66709285
ENSG00000076662.5:ICAM3	Shore178171	Independent	2.46816e-11	9.84402e-08	-0.320723	chr19	10446556	10446556
ENSG00000076924.6:XAB2	Shore177721	Independent	9.41882e-06	0.0107369	-0.216066	chr19	7702494	7702494
ENSG00000076944.8:STXBP2	OpenSea177630	Downstream	5.38162e-05	0.0433574	0.197357	chr19	7224513	7224713
ENSG00000077420.10:APBB1IP	Island105852	Upstream	6.18548e-06	0.00756688	-0.220341	chr10	26727069	26727925
ENSG00000077463.9:SIRT6	Island176954	Independent	4.66909e-07	0.000799895	0.24493	chr19	4173254	4173466
ENSG00000077463.9:SIRT6	Shore176953	Independent	1.04515e-06	0.00163415	0.237546	chr19	4171754	4172961
ENSG00000077549.12:CAPZB	OpenSea3861	Upstream	3.39886e-09	9.37798e-06	-0.285648	chr1	19730056	19730056
ENSG00000077549.12:CAPZB	OpenSea3872	Independent	1.18734e-05	0.0129609	0.213674	chr1	19768096	19768096
ENSG00000077616.6:NAALAD2	OpenSea122107	Independent	5.72173e-06	0.00708374	-0.221124	chr11	89867385	89867976
ENSG00000077782.15:FGFR1	OpenSea92383	Downstream	1.90737e-05	0.0190993	-0.208694	chr8	37678323	37678323
ENSG00000078124.6:ACER3	Shelf121503	Independent	1.31947e-09	3.97702e-06	-0.292763	chr11	76574308	76574308
ENSG00000078246.10:TULP3	Shelf125823	Independent	9.32248e-06	0.0106418	-0.216171	chr12	3003293	3003293
ENSG00000079101.11:CLUL1	OpenSea173029	Downstream	7.16346e-20	7.04463e-16	-0.428477	chr18	596703	597111
ENSG00000079101.11:CLUL1	OpenSea173031	Downstream	8.35324e-09	2.13492e-05	0.278697	chr18	616707	616707
ENSG00000079277.14:MKNK1	Shore7466	Independent	8.64683e-08	0.000177154	-0.259663	chr1	47082691	47082869
ENSG00000080200.5:CRYBG3	Shore40639	Upstream	1.13809e-05	0.0125354	-0.214114	chr3	97542158	97542295
ENSG00000081665.8:ZNF506	Island180135	Independent	3.27051e-06	0.00442645	0.226662	chr19	20162840	20163027
ENSG00000081818.1:PCDHB4	Shore62492	Upstream	3.88554e-10	1.27369e-06	-0.301674	chr5	140501117	140502262
ENSG00000081818.1:PCDHB4	Shore62499	Downstream	4.51223e-06	0.00580219	-0.223492	chr5	140529499	140530606
ENSG00000081818.1:PCDHB4	Shore62501	Downstream	6.48531e-06	0.00786453	-0.219864	chr5	140535392	140536496
ENSG00000081818.1:PCDHB4	Shore62503	Downstream	2.35703e-07	0.000434774	-0.251014	chr5	140552153	140553150
ENSG00000081818.1:PCDHB4	Shore62523	Downstream	6.1648e-05	0.0479674	-0.195824	chr5	140605851	140605851
ENSG00000081818.1:PCDHB4	Shore62531	Downstream	2.26312e-05	0.0218899	-0.206867	chr5	140624869	140625848
ENSG00000081818.1:PCDHB4	Shore62533	Downstream	4.73731e-05	0.0395007	-0.198785	chr5	140627399	140627399
ENSG00000081818.1:PCDHB4	Shore62545	Downstream	2.74572e-05	0.0255164	-0.204783	chr5	140709983	140711225
ENSG00000082512.10:TRAF5	Shore16741	Downstream	9.59816e-08	0.000195067	-0.258778	chr1	211500852	211502171
ENSG00000084072.12:PPIE	OpenSea6504	Upstream	6.94136e-06	0.00829746	0.219177	chr1	40075810	40075810
ENSG00000084628.5:NKAIN1	Island5459	Independent	4.30888e-06	0.0055821	-0.223949	chr1	31654453	31654792
ENSG00000084628.5:NKAIN1	OpenSea5465	Upstream	4.43327e-13	2.17337e-09	-0.346301	chr1	31688959	31688959
ENSG00000084628.5:NKAIN1	Shore5467	Downstream	1.13699e-21	1.29163e-17	-0.446909	chr1	31711088	31711088
ENSG00000085117.7:CD82	OpenSea117571	Upstream	1.2823e-06	0.00195757	-0.235634	chr11	44601397	44601397
ENSG00000085117.7:CD82	Shelf117566	Downstream	2.08373e-05	0.02051	-0.207751	chr11	44590889	44591098
ENSG00000085514.10:PILRA	Island84833	Downstream	1.52331e-06	0.00227903	0.23401	chr7	99768885	99769558
ENSG00000085514.10:PILRA	Island84877	Independent	3.55392e-09	9.76491e-06	-0.285308	chr7	100076560	100076752
ENSG00000085514.10:PILRA	OpenSea84852	Independent	1.02859e-14	6.05107e-11	0.368301	chr7	99987584	99987853
ENSG00000085514.10:PILRA	Shore84834	Downstream	9.19557e-07	0.00146207	0.238735	chr7	99769602	99771508
ENSG00000085514.10:PILRA	Shore84874	Independent	4.74278e-17	3.51909e-13	-0.397089	chr7	100073936	100073936
ENSG00000086504.10:MRPL28	Island153988	Upstream	5.61183e-06	0.00695552	0.221318	chr16	419975	420669
ENSG00000087191.8:PSMC5	Shelf169787	Independent	6.78551e-06	0.00814093	-0.219407	chr17	61915833	61916730
ENSG00000087191.8:PSMC5	Shore169773	Independent	4.18816e-07	0.000728104	0.245908	chr17	61819520	61820713
ENSG00000087191.8:PSMC5	Shore169776	Independent	7.63508e-06	0.00894814	-0.218211	chr17	61849988	61850012
ENSG00000087191.8:PSMC5	Shore169790	Independent	1.96128e-07	0.000369639	0.252623	chr17	61920694	61921811
ENSG00000087302.4:C14orf166	OpenSea142335	Independent	1.97342e-05	0.0196295	0.208331	chr14	52466952	52466952
ENSG00000088836.7:SLC4A11	Island185597	Independent	1.44464e-05	0.0153031	0.211628	chr20	3229239	3229660
ENSG00000088992.13:TESC	Island133397	Independent	1.99233e-05	0.0197758	-0.20823	chr12	117476838	117477105
ENSG00000088992.13:TESC	OpenSea133379	Independent	6.44307e-05	0.0495593	0.195324	chr12	117364230	117364230
ENSG00000088992.13:TESC	Shore133398	Upstream	4.47415e-06	0.00576222	-0.223576	chr12	117477387	117478480
ENSG00000089041.11:P2RX7	OpenSea133778	Upstream	4.84905e-05	0.0401681	-0.198525	chr12	121570616	121571068
ENSG00000089041.11:P2RX7	OpenSea133779	Downstream	3.08094e-05	0.028084	-0.203531	chr12	121582875	121582875
ENSG00000089250.14:NOS1	OpenSea133431	Downstream	7.8346e-06	0.00914294	0.217948	chr12	117674278	117674278
ENSG00000089327.9:FXYD5	OpenSea180771	Upstream	1.19764e-08	2.98225e-05	-0.275857	chr19	35819775	35820181
ENSG00000089486.11:CDIP1	OpenSea155527	Downstream	4.78617e-05	0.0397772	0.198671	chr16	4459619	4459619
ENSG00000089486.11:CDIP1	Shore155540	Downstream	3.09676e-06	0.00422131	-0.227195	chr16	4524103	4524103
ENSG00000089486.11:CDIP1	Shore155554	Downstream	1.55768e-11	6.36682e-08	-0.323776	chr16	4587038	4587038
ENSG00000090316.11:MAEA	Island47059	Independent	1.0793e-06	0.00168118	0.237246	chr4	1303491	1303768
ENSG00000090316.11:MAEA	Shelf47047	Downstream	3.98511e-06	0.00523262	0.224721	chr4	1280066	1280066
ENSG00000090316.11:MAEA	Shore47060	Downstream	3.10292e-06	0.0042276	0.227176	chr4	1304048	1304048
ENSG00000090432.5:MUL1	OpenSea4018	Upstream	3.58695e-06	0.00479389	0.225757	chr1	20914028	20914322
ENSG00000090487.6:SPG21	Shore150388	Independent	1.4156e-08	3.46478e-05	-0.274528	chr15	65282490	65283128
ENSG00000091664.7:SLC17A6	Shore116623	Upstream	7.67708e-06	0.00898777	-0.218155	chr11	22362708	22362708
ENSG00000091986.10:CCDC80	OpenSea41256	Downstream	5.94076e-05	0.0466192	-0.196243	chr3	112324301	112324301
ENSG00000092010.10:PSME1	OpenSea141271	Upstream	3.02035e-05	0.0276244	0.203747	chr14	23954732	23954732
ENSG00000093072.10:CECR1	OpenSea190972	Upstream	3.91675e-10	1.28265e-06	-0.301617	chr22	17681439	17681464
ENSG00000093072.10:CECR1	Shelf190944	Downstream	5.5468e-06	0.00688269	-0.221435	chr22	17569018	17569018
ENSG00000095261.8:PSMD5	Island101297	Upstream	2.44732e-05	0.0232283	-0.206026	chr9	123605229	123605570
ENSG00000095485.11:CWF19L1	Island110460	Downstream	6.28811e-09	1.63325e-05	-0.280913	chr10	101825029	101825185
ENSG00000095485.11:CWF19L1	Island110467	Independent	1.01003e-07	0.000204264	0.258344	chr10	101874887	101875138
ENSG00000095485.11:CWF19L1	Shore110466	Independent	2.05067e-07	0.000383851	0.252234	chr10	101874554	101874558
ENSG00000095485.11:CWF19L1	Shore110529	Downstream	6.38711e-05	0.0492207	0.195423	chr10	102324667	102324667
ENSG00000097046.8:CDC7	Shore9904	Downstream	4.00529e-07	0.000700007	-0.246308	chr1	91965349	91966139
ENSG00000097046.8:CDC7	Shore9913	Downstream	4.86385e-13	2.36336e-09	0.345737	chr1	92002689	92002689
ENSG00000097046.8:CDC7	Shore9920	Downstream	1.30662e-11	5.3807e-08	0.324932	chr1	92012736	92012736
ENSG00000099251.10:HSD17B7P2	Island106581	Upstream	1.23873e-08	3.08227e-05	-0.27559	chr10	38645121	38645450
ENSG00000099330.3:OCEL1	Shore179447	Downstream	3.15707e-05	0.0285971	0.203265	chr19	17336377	17336882
ENSG00000099785.5:MARCH2	Island177895	Upstream	5.23401e-07	0.000885168	-0.243897	chr19	8563628	8564224
ENSG00000099940.6:SNAP29	Shore191334	Independent	3.6788e-07	0.000649145	-0.247069	chr22	21213899	21213899
ENSG00000099956.13:SMARCB1	Shore191556	Independent	3.12968e-09	8.74513e-06	0.286277	chr22	24128528	24129041
ENSG00000099977.9:DDT	Shelf191583	Upstream	6.27498e-06	0.0076593	-0.220196	chr22	24240387	24240387
ENSG00000099977.9:DDT	Shore191582	Independent	3.48843e-05	0.0311436	-0.202172	chr22	24237672	24237672
ENSG00000099977.9:DDT	Shore191586	Upstream	7.81287e-07	0.00126171	-0.24024	chr22	24256600	24256600
ENSG00000099984.6:GSTT2	Island191585	Independent	7.8119e-18	6.45006e-14	0.406141	chr22	24256011	24256358
ENSG00000099984.6:GSTT2	Shelf191583	Downstream	2.7197e-27	4.9502e-23	0.498186	chr22	24240387	24240387
ENSG00000099984.6:GSTT2	Shore191582	Downstream	1.82067e-12	8.23909e-09	0.337579	chr22	24237672	24237672
ENSG00000099984.6:GSTT2	Shore191586	Upstream	1.03233e-25	1.68363e-21	0.484632	chr22	24256600	24256600
ENSG00000099991.12:CABIN1	Shelf191607	Downstream	1.48002e-05	0.0156027	0.211374	chr22	24556023	24556023
ENSG00000100075.5:SLC25A1	Shelf191114	Independent	3.9309e-25	6.13747e-21	-0.479492	chr22	19170109	19170109
ENSG00000100075.5:SLC25A1	Shore191111	Independent	9.62577e-24	1.32684e-19	-0.466834	chr22	19163373	19163373
ENSG00000100075.5:SLC25A1	Shore191118	Independent	1.15348e-05	0.012688	-0.213975	chr22	19279882	19280165
ENSG00000100106.15:TRIOBP	Shore192570	Upstream	1.22373e-05	0.013271	-0.213361	chr22	38141419	38141419
ENSG00000100197.16:CYP2D6	Shelf193173	Downstream	4.10334e-08	9.04829e-05	-0.265896	chr22	42675999	42675999
ENSG00000100197.16:CYP2D6	Shore193143	Downstream	3.78467e-06	0.00501542	0.22523	chr22	42470868	42470868
ENSG00000100197.16:CYP2D6	Shore193171	Independent	8.13027e-08	0.000167928	0.260185	chr22	42667895	42667895
ENSG00000100239.10:PPP6R2	Shelf194137	Upstream	4.25258e-06	0.00552437	-0.22408	chr22	50860456	50860456
ENSG00000100241.15:SBF1	Shore194149	Downstream	3.52221e-07	0.000624861	-0.247458	chr22	50884509	50885288
ENSG00000100271.11:TTLL1	Shore193263	Independent	3.70962e-05	0.0326592	0.201496	chr22	43409880	43409880
ENSG00000100360.10:IFT27	Shore192400	Independent	3.49293e-06	0.00468535	-0.226018	chr22	37171278	37171278
ENSG00000100413.12:POLR3H	OpenSea193056	Downstream	1.89371e-06	0.00275318	-0.231941	chr22	41956440	41957443
ENSG00000100413.12:POLR3H	OpenSea193057	Downstream	2.9816e-05	0.0273232	-0.203888	chr22	41970954	41970954
ENSG00000100413.12:POLR3H	Shore193037	Downstream	5.19531e-06	0.00652767	0.222089	chr22	41808989	41808989
ENSG00000100413.12:POLR3H	Shore193046	Downstream	5.16083e-06	0.0064893	-0.222156	chr22	41844435	41845659
ENSG00000100441.5:KHNYN	Island141448	Upstream	2.18676e-09	6.29731e-06	-0.288989	chr14	24898818	24899287
ENSG00000100441.5:KHNYN	Shore141449	Independent	1.01466e-08	2.55754e-05	-0.277168	chr14	24899306	24900044
ENSG00000100490.5:CDKL1	Shore142182	Upstream	3.86154e-05	0.0336727	0.201054	chr14	50780115	50780124
ENSG00000100599.11:RIN3	OpenSea145173	Downstream	2.90006e-06	0.00398417	-0.227835	chr14	93066811	93066811
ENSG00000100731.10:PCNX	OpenSea143763	Independent	1.29431e-08	3.19881e-05	-0.275241	chr14	71605994	71606506
ENSG00000100731.10:PCNX	OpenSea143765	Independent	1.02781e-05	0.0114903	-0.215167	chr14	71632612	71632612
ENSG00000100815.7:TRIP11	Shore145198	Upstream	1.15698e-05	0.0127078	-0.213943	chr14	93260171	93260203
ENSG00000100865.10:CINP	OpenSea146337	Independent	3.82908e-05	0.0334756	-0.201147	chr14	102963399	102963438
ENSG00000100865.10:CINP	OpenSea146338	Downstream	3.37335e-06	0.00455275	-0.226359	chr14	102963944	102963989
ENSG00000100889.7:PCK2	Shore141338	Independent	2.3363e-06	0.00329063	-0.229927	chr14	24562064	24563190
ENSG00000100997.13:ABHD12	Island186359	Independent	2.13382e-07	0.00039671	0.251886	chr20	25565460	25566513
ENSG00000100997.13:ABHD12	OpenSea186355	Independent	4.1931e-05	0.0359082	-0.200143	chr20	25433878	25433878
ENSG00000100997.13:ABHD12	Shelf186338	Independent	1.65482e-05	0.0171114	-0.210198	chr20	25231685	25231685
ENSG00000100997.13:ABHD12	Shore186349	Upstream	1.99929e-05	0.0198225	0.208192	chr20	25387977	25388199
ENSG00000101004.9:NINL	Shore186325	Downstream	4.37848e-05	0.0371768	-0.199662	chr20	25130549	25130869
ENSG00000101017.9:CD40	Island187577	Downstream	1.77087e-09	5.18579e-06	-0.290572	chr20	44746823	44747006
ENSG00000101017.9:CD40	Shore187576	Upstream	7.48552e-12	3.21938e-08	-0.328567	chr20	44745522	44746751
ENSG00000101104.7:PABPC1L	Shore187369	Independent	6.11763e-07	0.00101277	-0.24248	chr20	43538180	43538586
ENSG00000101198.10:NKAIN4	Island188763	Upstream	1.32982e-07	0.000259999	-0.255989	chr20	61870861	61871067
ENSG00000101198.10:NKAIN4	Shelf188761	Independent	9.27928e-09	2.35334e-05	-0.277872	chr20	61866960	61867533
ENSG00000101198.10:NKAIN4	Shelf188781	Downstream	2.39497e-05	0.0228708	-0.206259	chr20	61912631	61912631
ENSG00000101198.10:NKAIN4	Shore188762	Downstream	1.43434e-06	0.00215997	-0.234579	chr20	61870691	61870691
ENSG00000101198.10:NKAIN4	Shore188764	Downstream	3.09702e-06	0.00422131	-0.227195	chr20	61871452	61872474
ENSG00000101198.10:NKAIN4	Shore188766	Downstream	3.25301e-11	1.27733e-07	-0.318874	chr20	61876246	61876295
ENSG00000101198.10:NKAIN4	Shore188768	Downstream	8.2386e-06	0.00956696	-0.217436	chr20	61883856	61883856
ENSG00000101198.10:NKAIN4	Shore188770	Upstream	2.1397e-05	0.020942	-0.207468	chr20	61886587	61886587
ENSG00000101204.11:CHRNA4	Island188812	Downstream	4.42826e-06	0.00571205	-0.223679	chr20	61979272	61979563
ENSG00000101224.13:CDC25B	Island185660	Upstream	9.58958e-08	0.000195013	-0.258785	chr20	3776748	3777255
ENSG00000101255.6:TRIB3	Shore185246	Downstream	3.47093e-10	1.1527e-06	-0.302481	chr20	363112	363112
ENSG00000101294.11:HM13	Shelf186417	Downstream	5.07284e-07	0.000861894	0.244181	chr20	30132790	30132790
ENSG00000101298.9:SNPH	Shelf185370	Upstream	6.47754e-06	0.00786286	-0.219876	chr20	1280341	1280341
ENSG00000101298.9:SNPH	Shore185432	Upstream	5.56239e-05	0.0443487	0.196985	chr20	1927546	1927560
ENSG00000101460.8:MAP1LC3A	OpenSea186757	Independent	5.01779e-06	0.00634091	0.222436	chr20	33422404	33422627
ENSG00000101460.8:MAP1LC3A	Shelf186737	Upstream	9.64116e-16	6.302e-12	0.381321	chr20	33150536	33150536
ENSG00000102858.8:MGRN1	OpenSea155608	Upstream	2.72754e-09	7.69983e-06	0.287321	chr16	4748507	4749556
ENSG00000102858.8:MGRN1	Shelf155599	Upstream	7.68218e-07	0.00124365	-0.240395	chr16	4736063	4736419
ENSG00000103111.10:MON1B	Shore160255	Downstream	1.00351e-05	0.0112948	-0.215414	chr16	77247126	77247126
ENSG00000103126.10:AXIN1	Island153961	Independent	1.17283e-07	0.00023318	-0.257067	chr16	347294	347294
ENSG00000103126.10:AXIN1	Shore153949	Downstream	6.15899e-07	0.00101904	0.242419	chr16	331050	331892
ENSG00000103126.10:AXIN1	Shore153954	Independent	1.61086e-10	5.62763e-07	-0.307909	chr16	337132	337645
ENSG00000103148.9:NPRL3	OpenSea153899	Downstream	5.55842e-06	0.00689451	-0.221414	chr16	139739	139780
ENSG00000103148.9:NPRL3	OpenSea153900	Downstream	1.15751e-07	0.00023097	-0.25718	chr16	147558	147558
ENSG00000103148.9:NPRL3	OpenSea153901	Downstream	3.58243e-09	9.82685e-06	-0.285247	chr16	163133	163133
ENSG00000103148.9:NPRL3	Shelf154160	Downstream	3.43317e-05	0.0307596	0.202347	chr16	760528	760528
ENSG00000103154.5:NECAB2	Shelf160651	Upstream	9.71299e-06	0.0109924	-0.21575	chr16	84005393	84005393
ENSG00000103168.12:TAF1C	Shelf160684	Upstream	2.63964e-13	1.31959e-09	0.349436	chr16	84211947	84211947
ENSG00000103168.12:TAF1C	Shelf160688	Upstream	3.26575e-05	0.0294842	-0.202895	chr16	84217575	84217575
ENSG00000103199.9:ZNF500	Shelf155619	Independent	4.62409e-06	0.00592062	0.223249	chr16	4793770	4793770
ENSG00000103227.13:LMF1	Island154250	Downstream	1.33239e-05	0.0142839	-0.212474	chr16	919981	920048
ENSG00000103227.13:LMF1	Island154309	Independent	3.4128e-05	0.0306104	-0.202412	chr16	1020419	1021302
ENSG00000103227.13:LMF1	Shore154283	Independent	3.77831e-07	0.000664213	-0.246831	chr16	969468	971186
ENSG00000103227.13:LMF1	Shore154298	Downstream	2.12207e-06	0.00302903	-0.230852	chr16	1005077	1005503
ENSG00000103245.8:NARFL	Island154199	Downstream	3.22678e-06	0.00437465	0.226794	chr16	837441	839166
ENSG00000103245.8:NARFL	Shore154166	Downstream	4.1522e-09	1.12771e-05	-0.284117	chr16	767530	767530
ENSG00000103245.8:NARFL	Shore154174	Downstream	9.72177e-22	1.11207e-17	0.447584	chr16	783324	783916
ENSG00000103260.3:METRN	Shore154090	Upstream	4.60932e-05	0.0386389	-0.199091	chr16	638327	638327
ENSG00000103260.3:METRN	Shore154174	Independent	1.37832e-08	3.38612e-05	-0.274741	chr16	783324	783916
ENSG00000103363.10:TCEB2	Island155069	Downstream	1.43455e-06	0.00215997	0.234577	chr16	2848577	2849144
ENSG00000103479.10:RBL2	Shore158373	Independent	7.68131e-06	0.00898952	-0.218149	chr16	53535931	53535931
ENSG00000103485.12:QPRT	OpenSea157273	Upstream	4.02634e-10	1.31332e-06	-0.301419	chr16	29690035	29690524
ENSG00000103550.9:KNOP1	OpenSea156545	Independent	2.79626e-05	0.0259568	0.204585	chr16	19721858	19721878
ENSG00000103550.9:KNOP1	OpenSea156553	Downstream	6.79683e-19	6.15156e-15	0.417974	chr16	19777512	19777512
ENSG00000103550.9:KNOP1	OpenSea156562	Downstream	4.09291e-06	0.00535072	0.224458	chr16	19883256	19883256
ENSG00000103550.9:KNOP1	Shelf156551	Independent	2.01032e-08	4.76121e-05	0.271717	chr16	19733345	19733345
ENSG00000103642.7:LACTB	Shore150160	Downstream	1.27126e-07	0.000250184	0.256376	chr15	63413538	63413614
ENSG00000103707.5:MTFMT	OpenSea150532	Upstream	3.70293e-05	0.032609	0.201516	chr15	66263624	66263624
ENSG00000103994.11:ZNF106	Shore148814	Upstream	1.57104e-05	0.0163994	-0.210746	chr15	42567973	42567973
ENSG00000104228.8:TRIM35	Shore91783	Upstream	1.41688e-05	0.0150477	-0.211831	chr8	27167110	27167985
ENSG00000104231.6:ZFAND1	OpenSea94532	Upstream	1.21961e-05	0.013243	0.213396	chr8	82608057	82608298
ENSG00000104518.6:GSDMD	Island98008	Independent	2.78722e-07	0.000505326	0.249536	chr8	144631768	144631915
ENSG00000104518.6:GSDMD	Island98012	Independent	4.91951e-05	0.0405885	-0.198364	chr8	144640397	144640755
ENSG00000104518.6:GSDMD	Shelf97765	Downstream	3.44956e-05	0.0308814	-0.202295	chr8	143805450	143805450
ENSG00000104731.9:KLHDC4	Shelf161524	Downstream	4.17319e-05	0.0357748	-0.200195	chr16	87712353	87712353
ENSG00000104731.9:KLHDC4	Shore161532	Downstream	2.35576e-05	0.0225607	-0.206436	chr16	87725087	87725895
ENSG00000104825.12:NFKBIB	OpenSea181349	Independent	2.362e-07	0.000435447	0.250995	chr19	39406187	39406187
ENSG00000104894.6:CD37	Shelf183050	Downstream	4.77353e-05	0.0396923	-0.1987	chr19	48922140	48922140
ENSG00000104894.6:CD37	Shelf183151	Downstream	4.48975e-05	0.0378608	0.199383	chr19	49220102	49220485
ENSG00000104894.6:CD37	Shelf183307	Downstream	1.35679e-06	0.00205888	-0.235103	chr19	49837281	49838777
ENSG00000104899.3:AMH	Island176293	Independent	1.41873e-05	0.0150626	-0.211817	chr19	2246864	2246968
ENSG00000104899.3:AMH	Shelf176291	Upstream	1.17378e-05	0.0128444	-0.213794	chr19	2244196	2244196
ENSG00000104899.3:AMH	Shore176292	Downstream	3.83716e-05	0.0335198	0.201124	chr19	2246724	2246724
ENSG00000104972.10:LILRB1	OpenSea184389	Downstream	7.13065e-06	0.00848679	-0.218904	chr19	55174380	55174624
ENSG00000104979.4:C19orf53	Shelf178899	Independent	4.48473e-06	0.00577359	-0.223553	chr19	13889434	13889434
ENSG00000105185.6:PDCD5	Shelf180463	Downstream	3.75901e-07	0.000661174	-0.246877	chr19	33162885	33162885
ENSG00000105185.6:PDCD5	Shore180464	Independent	2.08676e-05	0.0205337	-0.207736	chr19	33164662	33164662
ENSG00000105186.8:ANKRD27	Island180465	Independent	1.5045e-09	4.48956e-06	0.291788	chr19	33165499	33168053
ENSG00000105186.8:ANKRD27	Shelf180463	Independent	2.0889e-06	0.00298946	-0.231003	chr19	33162885	33162885
ENSG00000105186.8:ANKRD27	Shore180464	Independent	5.22669e-08	0.000112616	-0.26389	chr19	33164662	33164662
ENSG00000105287.7:PRKD2	Island182736	Independent	1.15898e-05	0.012723	-0.213925	chr19	47207574	47207843
ENSG00000105287.7:PRKD2	Shelf182758	Upstream	1.21825e-11	5.04834e-08	-0.325392	chr19	47287778	47288263
ENSG00000105298.9:CACTIN	Shore176960	Downstream	3.36705e-07	0.000598947	0.247859	chr19	4182885	4184480
ENSG00000105341.13:ATP5SL	Island181811	Independent	2.24767e-05	0.0217596	-0.20694	chr19	41882642	41882741
ENSG00000105341.13:ATP5SL	OpenSea181814	Independent	2.23323e-06	0.00316712	0.230361	chr19	41889874	41889874
ENSG00000105499.8:PLA2G4C	Island182960	Downstream	1.9973e-07	0.000374927	0.252464	chr19	48565104	48565189
ENSG00000105619.8:TFPT	Shore184294	Upstream	2.89595e-07	0.000522194	-0.249198	chr19	54617809	54618596
ENSG00000105656.5:ELL	Island179823	Independent	2.28305e-05	0.0220252	0.206773	chr19	18557039	18557220
ENSG00000105656.5:ELL	Shelf179821	Independent	2.18953e-07	0.00040622	-0.25166	chr19	18553995	18553995
ENSG00000105656.5:ELL	Shore179811	Independent	7.4155e-07	0.00120285	-0.24072	chr19	18525886	18525886
ENSG00000105656.5:ELL	Shore179819	Independent	1.20261e-07	0.000238526	0.256852	chr19	18549274	18550061
ENSG00000105708.8:ZNF14	Shore180040	Downstream	3.79697e-06	0.00502767	-0.225198	chr19	19495540	19495540
ENSG00000105928.9:DFNA5	OpenSea80375	Downstream	4.88178e-05	0.0403681	-0.19845	chr7	24762562	24762562
ENSG00000105928.9:DFNA5	OpenSea80378	Downstream	2.02905e-05	0.0200557	-0.208035	chr7	24772300	24772300
ENSG00000106018.8:VIPR2	Island89506	Upstream	5.07984e-07	0.000862637	0.244168	chr7	158854447	158854856
ENSG00000106018.8:VIPR2	Island89519	Downstream	2.72029e-06	0.0037718	0.228456	chr7	158905317	158905536
ENSG00000106018.8:VIPR2	Shelf89531	Downstream	3.89034e-07	0.000683179	-0.246569	chr7	158951193	158951344
ENSG00000106018.8:VIPR2	Shore89497	Downstream	1.67172e-05	0.0172644	-0.210091	chr7	158819193	158819620
ENSG00000106066.9:CPVL	OpenSea80808	Independent	5.37649e-06	0.00670672	-0.221747	chr7	29185965	29187019
ENSG00000106123.7:EPHB6	Shore87706	Downstream	5.76193e-05	0.0455647	0.196588	chr7	143042124	143042124
ENSG00000106153.12:CHCHD2	Shore82644	Independent	2.6448e-07	0.000482185	-0.249999	chr7	56172490	56173166
ENSG00000106392.5:C1GALT1	OpenSea79687	Upstream	1.23757e-07	0.000244576	0.256607	chr7	7291514	7291514
ENSG00000106477.12:CEP41	Shore86719	Independent	2.15214e-05	0.0210201	-0.207406	chr7	130019736	130021088
ENSG00000106484.8:MEST	OpenSea86772	Downstream	4.6053e-05	0.0386202	0.199101	chr7	130630462	130630462
ENSG00000106624.4:AEBP1	OpenSea81834	Upstream	2.41436e-05	0.0230067	-0.206172	chr7	44145110	44145333
ENSG00000106633.11:GCK	Shore81845	Upstream	4.01351e-06	0.00526153	-0.224651	chr7	44163941	44163975
ENSG00000106648.8:GALNTL5	OpenSea88428	Downstream	8.7287e-06	0.0100651	-0.216846	chr7	151505984	151506505
ENSG00000106733.16:NMRK1	Shelf99686	Independent	6.22603e-08	0.000131566	-0.26243	chr9	77707358	77707358
ENSG00000106733.16:NMRK1	Shore99683	Independent	1.85744e-16	1.2992e-12	-0.390047	chr9	77701327	77702836
ENSG00000106771.8:TMEM245	Shelf100895	Independent	4.87086e-05	0.0403285	0.198475	chr9	111885602	111885602
ENSG00000106789.8:CORO2A	Shore100604	Upstream	5.19641e-05	0.0421655	0.19775	chr9	100881995	100883593
ENSG00000106868.12:SUSD1	Shore101016	Independent	6.52486e-07	0.00107317	-0.241892	chr9	114937992	114938750
ENSG00000107338.8:SHB	Island99450	Independent	1.27361e-05	0.0137298	-0.212945	chr9	38069796	38069959
ENSG00000107719.7:PALD1	OpenSea108213	Downstream	1.51347e-05	0.0158841	-0.211139	chr10	73103395	73103395
ENSG00000107959.10:PITRM1	OpenSea104377	Upstream	1.37749e-05	0.01471	-0.212126	chr10	3167371	3168776
ENSG00000107959.10:PITRM1	Shelf104385	Upstream	1.46059e-08	3.56431e-05	0.274279	chr10	3184137	3184137
ENSG00000108179.8:PPIF	OpenSea109033	Downstream	3.79921e-05	0.0332613	-0.201233	chr10	81091172	81091172
ENSG00000108379.5:WNT3	Shelf168118	Independent	1.55646e-05	0.0162679	0.210844	chr17	44891810	44892277
ENSG00000108379.5:WNT3	Shore168142	Independent	2.34417e-05	0.0224693	-0.206489	chr17	45056929	45057470
ENSG00000108384.10:RAD51C	Shore169319	Upstream	2.49415e-05	0.0235979	0.205822	chr17	56357994	56358318
ENSG00000108528.9:SLC25A11	OpenSea163481	Upstream	5.90496e-07	0.000981506	0.242802	chr17	4834841	4836171
ENSG00000108592.10:FTSJ3	Island169777	Independent	1.5295e-09	4.56001e-06	0.291665	chr17	61850856	61852003
ENSG00000108592.10:FTSJ3	Island169792	Independent	1.11947e-15	7.27421e-12	0.380517	chr17	61926383	61926910
ENSG00000108592.10:FTSJ3	OpenSea169781	Independent	1.15562e-06	0.00178486	-0.236608	chr17	61896912	61896912
ENSG00000108592.10:FTSJ3	OpenSea169796	Independent	1.97261e-07	0.000371303	-0.252573	chr17	61959271	61959416
ENSG00000108592.10:FTSJ3	OpenSea169800	Independent	6.91062e-06	0.00826672	-0.219222	chr17	61996501	61996501
ENSG00000108592.10:FTSJ3	Shelf169759	Independent	2.32588e-06	0.00328015	0.22997	chr17	61704154	61704154
ENSG00000108592.10:FTSJ3	Shelf169785	Independent	1.40002e-09	4.20445e-06	-0.292323	chr17	61908869	61908869
ENSG00000108592.10:FTSJ3	Shelf169787	Independent	2.21598e-16	1.5337e-12	-0.389124	chr17	61915833	61916730
ENSG00000108592.10:FTSJ3	Shore169773	Independent	1.12522e-21	1.28268e-17	0.446954	chr17	61819520	61820713
ENSG00000108592.10:FTSJ3	Shore169776	Independent	3.233e-07	0.000576659	-0.248221	chr17	61849988	61850012
ENSG00000108592.10:FTSJ3	Shore169790	Independent	3.00058e-13	1.49549e-09	0.348664	chr17	61920694	61921811
ENSG00000108592.10:FTSJ3	Shore169793	Independent	9.92211e-08	0.000200908	0.258495	chr17	61927036	61927036
ENSG00000108840.11:HDAC5	Shore167740	Upstream	1.85133e-05	0.0187146	-0.20901	chr17	42254645	42254662
ENSG00000108963.11:DPH1	Island162988	Downstream	1.91564e-05	0.019145	-0.208648	chr17	1945076	1945509
ENSG00000109047.6:RCVRN	Shelf164297	Downstream	1.24921e-21	1.41423e-17	-0.446503	chr17	9804355	9805578
ENSG00000109047.6:RCVRN	Shore164298	Downstream	1.60421e-11	6.52465e-08	-0.323581	chr17	9806785	9807917
ENSG00000109047.6:RCVRN	Shore164300	Downstream	2.58556e-30	6.60305e-26	-0.522546	chr17	9808600	9810114
ENSG00000109534.12:GAR1	OpenSea52223	Independent	2.94231e-08	6.69885e-05	0.268627	chr4	110748770	110748770
ENSG00000109794.9:FAM149A	Shore55180	Upstream	1.27169e-11	5.25941e-08	-0.32511	chr4	187113578	187113578
ENSG00000109854.9:HTATIP2	Shore116570	Independent	4.73228e-18	4.04939e-14	-0.408609	chr11	20385756	20386022
ENSG00000109919.4:MTCH2	OpenSea118082	Independent	4.9049e-05	0.0404874	0.198397	chr11	47753826	47753826
ENSG00000109919.4:MTCH2	Shore118001	Independent	6.32947e-05	0.0488566	0.195525	chr11	47376519	47376519
ENSG00000109919.4:MTCH2	Shore118024	Independent	2.39955e-05	0.0229002	-0.206238	chr11	47447363	47447566
ENSG00000109919.4:MTCH2	Shore118026	Downstream	1.96061e-11	7.89621e-08	0.322254	chr11	47448306	47448534
ENSG00000109919.4:MTCH2	Shore118065	Independent	3.94007e-18	3.4069e-14	0.409506	chr11	47616096	47617346
ENSG00000110057.3:UNC93B1	Shelf120243	Downstream	1.10758e-05	0.0122272	-0.214395	chr11	67803771	67804112
ENSG00000110074.6:FOXRED1	OpenSea124614	Downstream	2.47351e-10	8.40082e-07	0.30489	chr11	126163704	126163704
ENSG00000110074.6:FOXRED1	OpenSea124621	Downstream	6.74251e-06	0.00810682	0.219471	chr11	126188994	126188994
ENSG00000110077.10:MS4A6A	OpenSea118576	Upstream	3.88112e-05	0.0337988	-0.200998	chr11	59823993	59824541
ENSG00000110077.10:MS4A6A	OpenSea118583	Downstream	3.03599e-05	0.0277443	-0.203691	chr11	59950068	59950745
ENSG00000110077.10:MS4A6A	Shelf118647	Downstream	1.58319e-07	0.000305011	-0.254484	chr11	60623144	60624162
ENSG00000110446.5:SLC15A3	OpenSea118595	Downstream	4.06979e-09	1.10624e-05	-0.284271	chr11	60131271	60131271
ENSG00000110455.9:ACCS	Shore117507	Upstream	6.53761e-07	0.00107473	-0.241874	chr11	44087367	44087423
ENSG00000110628.9:SLC22A18	Island114907	Downstream	3.11499e-09	8.71146e-06	0.286313	chr11	2930322	2930995
ENSG00000110628.9:SLC22A18	Island114912	Downstream	2.47405e-11	9.85558e-08	-0.320707	chr11	2943039	2943039
ENSG00000110628.9:SLC22A18	Shelf114929	Downstream	1.0122e-05	0.0113671	0.215325	chr11	3009206	3009206
ENSG00000110628.9:SLC22A18	Shore114903	Upstream	3.85431e-05	0.0336275	-0.201074	chr11	2924523	2925768
ENSG00000110719.5:TCIRG1	OpenSea120228	Downstream	2.13757e-05	0.0209274	-0.207478	chr11	67775763	67776576
ENSG00000110719.5:TCIRG1	Shelf120243	Downstream	3.15586e-10	1.05658e-06	-0.30316	chr11	67803771	67804112
ENSG00000110871.10:COQ5	Shore133678	Independent	1.41447e-05	0.015027	0.211849	chr12	120933194	120933482
ENSG00000110876.8:SELPLG	OpenSea132470	Downstream	4.80589e-05	0.0398807	-0.198625	chr12	109028356	109028385
ENSG00000110900.10:TSPAN11	Shelf127745	Downstream	4.06498e-21	4.40519e-17	-0.44136	chr12	31083391	31083391
ENSG00000110900.10:TSPAN11	Shore127744	Downstream	2.77401e-23	3.6555e-19	-0.462526	chr12	31080052	31080052
ENSG00000110900.10:TSPAN11	Shore127762	Downstream	6.00226e-05	0.0470026	0.196127	chr12	31406441	31406441
ENSG00000111186.8:WNT5B	Shelf125624	Upstream	7.20356e-06	0.00854158	-0.218801	chr12	1741869	1742536
ENSG00000111321.6:LTBR	Shore126196	Upstream	1.32888e-05	0.014251	-0.212502	chr12	6492579	6492579
ENSG00000111348.4:ARHGDIB	OpenSea127071	Downstream	5.32389e-05	0.0429809	-0.197478	chr12	15844458	15844458
ENSG00000111364.10:DDX55	Shore134185	Upstream	2.73401e-08	6.27229e-05	0.269225	chr12	124196011	124196328
ENSG00000111670.9:GNPTAB	Shore131954	Independent	7.23363e-06	0.00856602	-0.218759	chr12	102224849	102225365
ENSG00000111671.5:SPSB2	Island126359	Independent	1.28928e-05	0.013885	0.212817	chr12	7023262	7023906
ENSG00000111671.5:SPSB2	Island126369	Independent	1.03725e-06	0.00162495	0.237617	chr12	7046277	7047250
ENSG00000111671.5:SPSB2	Shore126360	Independent	1.95073e-13	9.88701e-10	0.351248	chr12	7024121	7025947
ENSG00000111850.5:SMIM8	OpenSea72838	Independent	1.19935e-05	0.0130703	-0.21357	chr6	87984641	87984641
ENSG00000111850.5:SMIM8	OpenSea72845	Upstream	6.18281e-06	0.00756643	-0.220345	chr6	88040249	88040249
ENSG00000111850.5:SMIM8	Shore72841	Independent	1.7778e-07	0.000338545	-0.253478	chr6	88031886	88032118
ENSG00000111906.12:HDDC2	OpenSea74457	Upstream	2.66382e-09	7.53932e-06	0.2875	chr6	125635749	125635749
ENSG00000111906.12:HDDC2	Shore74455	Upstream	1.13052e-35	4.28095e-31	-0.561415	chr6	125623414	125623573
ENSG00000111962.7:UST	OpenSea75770	Downstream	2.62033e-07	0.000477988	-0.250081	chr6	149099724	149099724
ENSG00000111962.7:UST	Shelf75764	Upstream	1.04383e-06	0.00163343	-0.237558	chr6	149066130	149066130
ENSG00000112530.7:PACRG	Shore76844	Independent	1.97349e-07	0.000371303	0.252569	chr6	163149167	163149674
ENSG00000112559.8:MDFI	OpenSea70878	Upstream	3.52331e-05	0.0313456	-0.202063	chr6	41613165	41613165
ENSG00000112584.8:FAM120B	Island77892	Downstream	1.23853e-06	0.00189779	0.235959	chr6	170732120	170732353
ENSG00000112624.7:GLTSCR1L	Island71206	Downstream	3.33211e-05	0.0299683	-0.202675	chr6	43477235	43478530
ENSG00000112799.3:LY86	OpenSea66699	Downstream	2.79867e-10	9.4178e-07	-0.304015	chr6	7225223	7225223
ENSG00000112874.5:NUDT12	OpenSea60343	Upstream	1.07177e-12	4.98708e-09	-0.340883	chr5	102898223	102898729
ENSG00000113048.11:MRPS27	OpenSea58922	Downstream	1.58204e-05	0.0164777	0.210673	chr5	71543106	71543106
ENSG00000113441.11:LNPEP	OpenSea60185	Downstream	1.20845e-07	0.000239539	0.256811	chr5	96211703	96211810
ENSG00000114331.8:ACAP2	OpenSea46322	Upstream	3.20343e-08	7.24327e-05	-0.267932	chr3	195077618	195077618
ENSG00000114544.11:SLC41A3	OpenSea42143	Independent	1.30854e-06	0.00199393	0.235443	chr3	125655381	125655407
ENSG00000114544.11:SLC41A3	OpenSea42163	Upstream	8.71537e-07	0.00139515	-0.239232	chr3	125820372	125821264
ENSG00000114648.7:KLHL18	Shelf38116	Independent	6.58513e-06	0.00796118	0.219709	chr3	47327681	47327681
ENSG00000114650.14:SCAP	Island38093	Independent	5.6036e-10	1.79578e-06	-0.299037	chr3	47050803	47051546
ENSG00000114650.14:SCAP	Shelf38116	Independent	9.65211e-10	2.96625e-06	-0.295071	chr3	47327681	47327681
ENSG00000115129.9:TP53I3	Shore21481	Downstream	1.6312e-05	0.0169096	-0.21035	chr2	24307741	24308831
ENSG00000115138.6:POMC	Island21492	Downstream	9.88031e-15	5.8438e-11	-0.368528	chr2	24397649	24398170
ENSG00000115138.6:POMC	Island21493	Downstream	3.77084e-08	8.42222e-05	-0.266593	chr2	24398427	24398668
ENSG00000115138.6:POMC	Island21570	Downstream	7.73956e-72	4.24957e-66	-0.736714	chr2	25383940	25384762
ENSG00000115138.6:POMC	Shore21494	Downstream	1.16635e-07	0.000232461	-0.257115	chr2	24398695	24398859
ENSG00000115138.6:POMC	Shore21569	Downstream	5.84525e-13	2.80302e-09	-0.344616	chr2	25383404	25383851
ENSG00000115138.6:POMC	Shore21571	Downstream	2.1638e-29	4.95035e-25	-0.515314	chr2	25384809	25384809
ENSG00000115138.6:POMC	Shore21573	Downstream	1.39183e-06	0.00210527	-0.234862	chr2	25389989	25391042
ENSG00000115234.6:SNX17	Island21919	Independent	7.54578e-14	4.00952e-10	-0.356865	chr2	27665017	27665638
ENSG00000115234.6:SNX17	Shore21908	Independent	2.23064e-07	0.000413311	-0.251497	chr2	27616791	27616791
ENSG00000115234.6:SNX17	Shore21920	Independent	1.18477e-07	0.000235412	-0.256981	chr2	27665711	27665711
ENSG00000115310.13:RTN4	OpenSea23645	Upstream	4.80127e-11	1.83072e-07	-0.316247	chr2	55203963	55203963
ENSG00000115364.9:MRPL19	OpenSea25188	Upstream	4.16721e-05	0.0357422	0.200211	chr2	75833496	75833496
ENSG00000115523.12:GNLY	OpenSea25523	Downstream	6.56902e-28	1.25878e-23	-0.503322	chr2	85921036	85921963
ENSG00000115523.12:GNLY	OpenSea25526	Upstream	3.57229e-10	1.18041e-06	-0.302276	chr2	85933069	85933069
ENSG00000115556.9:PLCD4	Shore32538	Independent	1.00296e-05	0.0112925	0.21542	chr2	219576383	219576539
ENSG00000115594.7:IL1R1	Island26462	Downstream	1.82795e-05	0.0185293	0.209145	chr2	102803787	102804405
ENSG00000115602.12:IL1RL1	Island26462	Downstream	4.60592e-05	0.0386202	0.199099	chr2	102803787	102804405
ENSG00000115602.12:IL1RL1	OpenSea26475	Downstream	7.45914e-06	0.00878255	0.218448	chr2	102895712	102895712
ENSG00000115602.12:IL1RL1	OpenSea26477	Independent	1.90285e-12	8.59917e-09	-0.337302	chr2	102952285	102952419
ENSG00000115602.12:IL1RL1	Shelf26473	Downstream	2.40463e-07	0.000442328	-0.250838	chr2	102870456	102870456
ENSG00000115602.12:IL1RL1	Shore26472	Downstream	2.25265e-09	6.46445e-06	0.288766	chr2	102868023	102868023
ENSG00000115602.12:IL1RL1	Shore26482	Downstream	5.19449e-12	2.28171e-08	-0.330924	chr2	102972758	102972792
ENSG00000115828.11:QPCT	Island22480	Independent	4.13952e-06	0.00539525	-0.224346	chr2	37571677	37572396
ENSG00000115935.12:WIPF1	OpenSea30215	Upstream	3.37779e-06	0.00455688	-0.226346	chr2	175440004	175440004
ENSG00000115935.12:WIPF1	OpenSea30222	Upstream	3.22316e-06	0.0043732	-0.226805	chr2	175499113	175500072
ENSG00000116132.7:PRRX1	OpenSea14161	Downstream	4.61827e-11	1.76913e-07	0.31651	chr1	170638807	170639289
ENSG00000116132.7:PRRX1	OpenSea14162	Downstream	3.76408e-11	1.45546e-07	0.317893	chr1	170640331	170640675
ENSG00000116132.7:PRRX1	OpenSea14164	Downstream	1.16719e-05	0.0127876	-0.213852	chr1	170653323	170653323
ENSG00000116132.7:PRRX1	Shelf14160	Upstream	4.93744e-09	1.31815e-05	0.282785	chr1	170636223	170637796
ENSG00000116132.7:PRRX1	Shore14155	Upstream	4.13976e-10	1.34898e-06	0.301219	chr1	170628856	170630397
ENSG00000116260.12:QSOX1	OpenSea14693	Upstream	2.96457e-05	0.0271822	-0.20395	chr1	180136887	180136887
ENSG00000116406.13:EDEM3	Island15081	Independent	7.14716e-06	0.00850028	-0.218881	chr1	184633273	184633572
ENSG00000116857.11:TMEM9	Island15542	Independent	4.55588e-06	0.00585146	0.223397	chr1	201083459	201084466
ENSG00000116857.11:TMEM9	Shore15541	Independent	3.29963e-07	0.000587906	0.248039	chr1	201081680	201083145
ENSG00000117305.9:HMGCL	OpenSea4504	Independent	3.05063e-05	0.0278395	-0.203639	chr1	24152579	24153136
ENSG00000117305.9:HMGCL	OpenSea4512	Independent	4.01217e-07	0.000700838	-0.246293	chr1	24200527	24200527
ENSG00000117748.5:RPA2	OpenSea5142	Downstream	7.3727e-06	0.00870256	-0.218566	chr1	28205926	28206343
ENSG00000118217.5:ATF6	OpenSea13600	Independent	1.19905e-06	0.00184244	-0.236263	chr1	161925364	161925364
ENSG00000118217.5:ATF6	OpenSea13601	Upstream	3.11774e-12	1.38987e-08	-0.334185	chr1	161927947	161927947
ENSG00000118217.5:ATF6	OpenSea13603	Independent	1.75415e-05	0.0179414	0.209582	chr1	161931993	161931993
ENSG00000118514.9:ALDH8A1	OpenSea74984	Independent	5.3048e-09	1.40485e-05	-0.282231	chr6	135203613	135203613
ENSG00000118514.9:ALDH8A1	OpenSea74986	Independent	4.58367e-09	1.23472e-05	-0.283358	chr6	135224345	135224345
ENSG00000118514.9:ALDH8A1	OpenSea74989	Independent	8.04195e-08	0.000166313	0.260277	chr6	135238102	135238102
ENSG00000118514.9:ALDH8A1	Shore74998	Independent	2.06833e-07	0.000386718	-0.252159	chr6	135376177	135376917
ENSG00000118640.6:VAMP8	OpenSea25414	Downstream	2.43962e-05	0.0231752	0.20606	chr2	85389845	85389845
ENSG00000119147.5:C2orf40	Shore26698	Upstream	1.70694e-08	4.12273e-05	-0.273032	chr2	106682640	106682640
ENSG00000119185.8:ITGB1BP1	OpenSea20536	Upstream	5.28376e-14	2.84427e-10	0.358944	chr2	9546189	9546189
ENSG00000119541.5:VPS4B	OpenSea174632	Upstream	5.66755e-05	0.0449587	0.196774	chr18	60903834	60904418
ENSG00000119673.10:ACOT2	Shore143933	Downstream	3.97289e-05	0.0344522	-0.20074	chr14	74036744	74036744
ENSG00000119878.5:CRIPT	Island23208	Downstream	4.7252e-05	0.0394191	0.198814	chr2	46707626	46707844
ENSG00000119878.5:CRIPT	OpenSea23233	Downstream	9.15176e-15	5.4422e-11	0.368958	chr2	46883368	46883368
ENSG00000120071.8:KANSL1	Island168063	Independent	3.51383e-05	0.0312782	0.202092	chr17	44060252	44060502
ENSG00000120071.8:KANSL1	OpenSea168048	Independent	4.06616e-05	0.0350305	0.200483	chr17	43921485	43922875
ENSG00000120071.8:KANSL1	OpenSea168071	Independent	4.27305e-08	9.36526e-05	-0.265562	chr17	44087762	44087784
ENSG00000120071.8:KANSL1	OpenSea168072	Downstream	5.90926e-06	0.00728034	0.2208	chr17	44090862	44090862
ENSG00000120071.8:KANSL1	Shelf168021	Downstream	4.02475e-05	0.0347555	0.200596	chr17	43503131	43503638
ENSG00000120071.8:KANSL1	Shore168017	Independent	3.86119e-05	0.0336727	0.201055	chr17	43482735	43482735
ENSG00000120071.8:KANSL1	Shore168019	Downstream	5.40476e-05	0.0434678	0.197309	chr17	43483527	43484506
ENSG00000120253.8:NUP43	OpenSea75875	Independent	3.36586e-05	0.030247	0.202564	chr6	150167359	150167359
ENSG00000120253.8:NUP43	OpenSea75895	Downstream	1.95019e-06	0.00282282	-0.231661	chr6	150254442	150254442
ENSG00000120253.8:NUP43	Shelf75894	Independent	1.1972e-06	0.00184046	-0.236277	chr6	150250767	150250767
ENSG00000120253.8:NUP43	Shore75867	Independent	3.26593e-09	9.07964e-06	-0.285952	chr6	150070041	150070202
ENSG00000120253.8:NUP43	Shore75891	Downstream	3.51905e-08	7.89732e-05	-0.267161	chr6	150244288	150244633
ENSG00000120451.6:SNX19	Shore125070	Downstream	8.55748e-12	3.64709e-08	-0.327698	chr11	130786696	130786720
ENSG00000120645.7:IQSEC3	OpenSea125472	Upstream	5.0878e-05	0.04154	-0.197987	chr12	291668	291668
ENSG00000120645.7:IQSEC3	Shelf125458	Upstream	1.83508e-05	0.0185845	-0.209104	chr12	217788	217788
ENSG00000120645.7:IQSEC3	Shore125474	Upstream	5.46766e-18	4.65447e-14	0.4079	chr12	298151	298151
ENSG00000120675.4:DNAJC15	Island137320	Independent	9.46924e-29	1.99973e-24	-0.510185	chr13	43597565	43597736
ENSG00000120675.4:DNAJC15	OpenSea137311	Downstream	6.67061e-10	2.10901e-06	-0.297772	chr13	43545157	43545157
ENSG00000120675.4:DNAJC15	OpenSea137328	Downstream	1.43427e-06	0.00215997	-0.234579	chr13	43706545	43706545
ENSG00000120675.4:DNAJC15	Shore137319	Independent	2.2558e-28	4.61587e-24	-0.507129	chr13	43596577	43597331
ENSG00000120675.4:DNAJC15	Shore137321	Downstream	1.17898e-32	3.59635e-28	-0.54015	chr13	43598038	43598038
ENSG00000120708.10:TGFBI	OpenSea61936	Downstream	1.01338e-06	0.00159128	-0.237833	chr5	135370288	135370288
ENSG00000120910.10:PPP3CC	Island91367	Downstream	3.58374e-05	0.0317772	-0.201876	chr8	22422657	22423633
ENSG00000120910.10:PPP3CC	Shelf91365	Downstream	2.91143e-09	8.18387e-06	-0.286826	chr8	22419460	22419519
ENSG00000121716.12:PILRB	Island84833	Downstream	1.80834e-06	0.00265129	0.232381	chr7	99768885	99769558
ENSG00000121716.12:PILRB	Island84877	Independent	9.76543e-07	0.00153759	-0.238177	chr7	100076560	100076752
ENSG00000121716.12:PILRB	OpenSea84852	Downstream	1.33267e-08	3.27886e-05	0.275009	chr7	99987584	99987853
ENSG00000121716.12:PILRB	Shore84834	Downstream	2.03101e-06	0.00292306	0.231272	chr7	99769602	99771508
ENSG00000121716.12:PILRB	Shore84874	Independent	1.41978e-08	3.47244e-05	-0.274505	chr7	100073936	100073936
ENSG00000121897.9:LIAS	OpenSea49571	Downstream	1.98453e-05	0.019728	0.208271	chr4	40201943	40201943
ENSG00000122477.8:LRRC39	OpenSea10322	Downstream	3.1178e-05	0.0283505	0.203401	chr1	100326338	100326811
ENSG00000122696.8:SLC25A51	OpenSea99432	Upstream	5.84131e-10	1.86652e-06	0.298736	chr9	37806414	37806414
ENSG00000122783.11:C7orf49	OpenSea87065	Independent	4.65164e-06	0.00594664	0.22319	chr7	134849633	134849633
ENSG00000122783.11:C7orf49	Shore87070	Independent	1.85897e-06	0.00271103	0.232118	chr7	134855750	134856654
ENSG00000122863.5:CHST3	OpenSea108307	Upstream	2.38381e-05	0.0227896	-0.206309	chr10	73735333	73735333
ENSG00000122863.5:CHST3	Shelf108314	Upstream	2.77585e-06	0.00383914	0.22826	chr10	73770523	73770523
ENSG00000122971.4:ACADS	OpenSea133726	Independent	9.47693e-08	0.000192842	-0.258886	chr12	121157589	121157589
ENSG00000123179.8:EBPL	OpenSea137814	Independent	3.1288e-05	0.028409	-0.203363	chr13	50414468	50414468
ENSG00000123179.8:EBPL	Shore137804	Upstream	5.43564e-19	4.96048e-15	-0.419033	chr13	50265738	50265991
ENSG00000123415.9:SMUG1	OpenSea129481	Downstream	2.63488e-05	0.0246953	0.205229	chr12	54535018	54535018
ENSG00000123415.9:SMUG1	Shelf129479	Downstream	8.56353e-06	0.00989545	0.217041	chr12	54523294	54523294
ENSG00000123415.9:SMUG1	Shore129478	Downstream	9.57131e-06	0.0108694	0.215901	chr12	54520919	54521977
ENSG00000123901.3:GPR83	OpenSea122271	Upstream	4.62919e-06	0.00592439	-0.223238	chr11	94036363	94036363
ENSG00000124006.8:OBSL1	Shore32756	Upstream	3.71044e-06	0.00492894	-0.225425	chr2	220386322	220387027
ENSG00000124523.9:SIRT5	Shore67179	Downstream	2.85288e-05	0.0263932	0.204368	chr6	13574034	13574371
ENSG00000124532.9:MRS2	OpenSea67876	Independent	2.914e-06	0.00400165	-0.227788	chr6	24423932	24423932
ENSG00000124562.5:SNRPC	Shore70075	Independent	9.17082e-08	0.000187075	0.259164	chr6	34760872	34760872
ENSG00000124587.9:PEX6	Island71072	Independent	1.25125e-06	0.00191461	0.235864	chr6	42879382	42879409
ENSG00000124587.9:PEX6	Shore71071	Independent	2.34937e-06	0.00330543	0.229873	chr6	42878931	42878931
ENSG00000124587.9:PEX6	Shore71085	Independent	2.22626e-15	1.40503e-11	-0.376785	chr6	42927199	42928200
ENSG00000124588.14:NQO2	OpenSea66274	Independent	2.08483e-06	0.00298623	-0.231022	chr6	3019900	3019900
ENSG00000124787.9:RPP40	Shore66462	Upstream	4.97522e-05	0.0408944	-0.198238	chr6	4254352	4254352
ENSG00000125089.11:SH3TC1	OpenSea48223	Downstream	3.31088e-05	0.02981	-0.202745	chr4	7652103	7652252
ENSG00000125337.12:KIF25	Island77361	Downstream	5.54233e-06	0.00688232	0.221443	chr6	168402227	168402369
ENSG00000125337.12:KIF25	Island77372	Downstream	3.97133e-07	0.000694846	-0.246385	chr6	168435914	168436019
ENSG00000125337.12:KIF25	OpenSea77358	Downstream	6.10202e-38	2.71658e-33	-0.576441	chr6	168396626	168397360
ENSG00000125337.12:KIF25	OpenSea77413	Downstream	4.4506e-05	0.0376049	-0.199481	chr6	168559427	168559503
ENSG00000125337.12:KIF25	Shelf77359	Downstream	6.00276e-18	5.08371e-14	-0.407441	chr6	168398369	168400077
ENSG00000125337.12:KIF25	Shelf77370	Independent	2.03975e-06	0.00293185	-0.231231	chr6	168433191	168433436
ENSG00000125337.12:KIF25	Shelf77377	Downstream	1.22325e-10	4.39945e-07	-0.309828	chr6	168445176	168446562
ENSG00000125337.12:KIF25	Shore77371	Upstream	9.91887e-07	0.00155902	-0.238033	chr6	168435636	168435636
ENSG00000125337.12:KIF25	Shore77373	Downstream	2.72493e-07	0.000495151	-0.249736	chr6	168436099	168436353
ENSG00000125337.12:KIF25	Shore77379	Downstream	5.89727e-11	2.2153e-07	-0.314849	chr6	168449422	168450911
ENSG00000125375.10:ATP5S	Shore142182	Downstream	1.91981e-09	5.58716e-06	-0.289967	chr14	50780115	50780124
ENSG00000125450.6:NUP85	OpenSea170777	Downstream	2.55287e-06	0.00355613	0.229071	chr17	73230810	73230992
ENSG00000125450.6:NUP85	OpenSea170834	Downstream	2.10232e-06	0.00300474	0.230941	chr17	73546144	73546144
ENSG00000125611.11:CHCHD5	Shore27145	Downstream	4.63594e-05	0.0388225	-0.199027	chr2	113995456	113995456
ENSG00000125834.8:STK35	OpenSea185445	Independent	1.00748e-06	0.00158277	0.237888	chr20	2108416	2108416
ENSG00000125952.14:MAX	OpenSea143303	Upstream	5.25327e-05	0.0425222	-0.197628	chr14	65542826	65542826
ENSG00000126005.10:MMP24.AS1	Shore186815	Independent	1.36401e-05	0.0145755	-0.212229	chr20	33871836	33871836
ENSG00000126267.4:COX6B1	OpenSea180835	Independent	3.88106e-08	8.6158e-05	0.266356	chr19	36157533	36157825
ENSG00000126267.4:COX6B1	OpenSea180846	Independent	2.69706e-08	6.20122e-05	-0.269336	chr19	36202390	36202390
ENSG00000126790.7:L3HYPDH	Island142886	Downstream	4.64047e-16	3.12632e-12	-0.385228	chr14	59931024	59932250
ENSG00000126790.7:L3HYPDH	OpenSea142877	Downstream	2.45463e-06	0.0034412	0.229451	chr14	59815883	59815883
ENSG00000126870.11:WDR60	Shore89439	Independent	5.83406e-06	0.00719804	-0.220929	chr7	158654312	158654312
ENSG00000126870.11:WDR60	Shore89445	Independent	1.8137e-05	0.0184075	-0.209228	chr7	158668568	158668706
ENSG00000127191.12:TRAF2	Shore103501	Independent	1.38545e-05	0.0147902	0.212066	chr9	139801238	139802044
ENSG00000127399.10:LRRC61	Island88073	Independent	2.00996e-14	1.12998e-10	0.364507	chr7	150037988	150038898
ENSG00000127399.10:LRRC61	OpenSea88076	Independent	5.11729e-06	0.00644194	0.22224	chr7	150054588	150054588
ENSG00000127399.10:LRRC61	Shore88066	Upstream	2.83339e-09	7.98495e-06	-0.287032	chr7	150020818	150021553
ENSG00000127463.8:EMC1	Island3703	Downstream	2.82849e-06	0.00389396	-0.228077	chr1	18964181	18964400
ENSG00000127463.8:EMC1	Shelf3904	Downstream	4.68958e-05	0.039192	-0.198898	chr1	20003062	20003062
ENSG00000127564.12:PKMYT1	Island155165	Downstream	3.7809e-06	0.00501243	0.22524	chr16	3085246	3085468
ENSG00000127578.6:WFIKKN1	Shelf154081	Independent	2.89114e-08	6.60058e-05	-0.26877	chr16	622765	624161
ENSG00000127578.6:WFIKKN1	Shore154090	Independent	3.34849e-06	0.00452104	0.226432	chr16	638327	638327
ENSG00000127578.6:WFIKKN1	Shore154106	Independent	6.10968e-05	0.0476852	-0.195926	chr16	675116	675614
ENSG00000127578.6:WFIKKN1	Shore154128	Independent	4.12239e-06	0.00538071	-0.224387	chr16	709288	711033
ENSG00000127578.6:WFIKKN1	Shore154153	Independent	1.70423e-05	0.0175342	-0.209888	chr16	746048	747187
ENSG00000127578.6:WFIKKN1	Shore154174	Independent	5.59904e-06	0.00694227	0.221341	chr16	783324	783916
ENSG00000127952.12:STYXL1	Island83523	Independent	1.76199e-05	0.0180104	0.209535	chr7	75779857	75779857
ENSG00000128191.9:DGCR8	Shore191251	Downstream	2.20004e-05	0.0213928	-0.20717	chr22	20117174	20117174
ENSG00000128218.7:VPREB3	Shore191556	Upstream	4.30648e-06	0.00558159	-0.223955	chr22	24128528	24129041
ENSG00000128253.9:RFPL2	OpenSea192206	Upstream	1.2965e-18	1.15439e-14	-0.414889	chr22	32598479	32598570
ENSG00000128253.9:RFPL2	OpenSea192208	Downstream	9.39379e-24	1.3003e-19	-0.466932	chr22	32600722	32601654
ENSG00000128268.11:MGAT3	Shore192845	Upstream	2.24136e-05	0.0217176	-0.206971	chr22	39855863	39855863
ENSG00000128335.9:APOL2	OpenSea192340	Upstream	1.08122e-07	0.00021693	-0.257763	chr22	36635882	36636489
ENSG00000128463.7:EMC4	Shelf148078	Downstream	1.01077e-11	4.2582e-08	0.326613	chr15	34506071	34506071
ENSG00000128604.14:IRF5	Island86552	Downstream	2.58689e-10	8.75882e-07	-0.304573	chr7	128577819	128578297
ENSG00000128604.14:IRF5	OpenSea86555	Downstream	4.77657e-05	0.0397075	-0.198693	chr7	128587827	128587827
ENSG00000128604.14:IRF5	Shore86551	Downstream	5.9954e-07	0.000995535	-0.242664	chr7	128577593	128577752
ENSG00000128805.9:ARHGAP22	OpenSea107141	Upstream	7.07078e-06	0.00843686	0.21899	chr10	50314828	50314828
ENSG00000128805.9:ARHGAP22	Shore107116	Upstream	4.72677e-06	0.006038	-0.223031	chr10	49863421	49863421
ENSG00000128891.11:C15orf57	Island148552	Downstream	9.12912e-09	2.31883e-05	-0.278	chr15	40803733	40804194
ENSG00000128891.11:C15orf57	OpenSea148558	Downstream	2.12503e-06	0.00303062	0.230838	chr15	40846077	40846280
ENSG00000128891.11:C15orf57	Shelf148566	Downstream	1.56177e-12	7.15598e-09	-0.33854	chr15	40883034	40883034
ENSG00000128891.11:C15orf57	Shore148553	Downstream	6.10832e-08	0.000129245	-0.26259	chr15	40804295	40804295
ENSG00000128891.11:C15orf57	Shore148598	Independent	3.93318e-07	0.000689599	0.246471	chr15	41099895	41100308
ENSG00000128944.8:KNSTRN	OpenSea148525	Independent	2.52955e-06	0.00353111	0.22916	chr15	40713422	40713422
ENSG00000128944.8:KNSTRN	Shelf148515	Independent	2.73441e-06	0.00378819	-0.228406	chr15	40672041	40672041
ENSG00000129055.8:ANAPC13	Island43011	Independent	8.17004e-09	2.09134e-05	-0.278871	chr3	134204521	134205252
ENSG00000129103.13:SUMF2	Island82637	Independent	1.82416e-07	0.000346172	-0.253254	chr7	56131795	56132159
ENSG00000129103.13:SUMF2	OpenSea82642	Independent	1.12138e-05	0.0123638	-0.214267	chr7	56160409	56161020
ENSG00000129187.10:DCTD	Shore54805	Upstream	8.4289e-06	0.00975356	-0.217203	chr4	183839326	183839326
ENSG00000129667.8:RHBDF2	Shelf171228	Downstream	3.63284e-11	1.40801e-07	-0.318132	chr17	75282040	75282140
ENSG00000129667.8:RHBDF2	Shelf171258	Downstream	2.33285e-05	0.0223833	-0.206541	chr17	75401367	75402473
ENSG00000130037.3:KCNA5	Shelf126054	Upstream	3.99701e-08	8.84936e-05	-0.266113	chr12	5156468	5156468
ENSG00000130312.1:MRPL34	Island179469	Downstream	6.84184e-06	0.00819861	-0.219323	chr19	17392384	17393744
ENSG00000130312.1:MRPL34	Island179473	Independent	1.78517e-07	0.000339752	-0.253442	chr19	17403176	17403529
ENSG00000130312.1:MRPL34	Shore179480	Independent	4.69425e-13	2.28967e-09	0.345954	chr19	17414977	17415155
ENSG00000130332.9:LSM7	Shore176326	Upstream	3.68173e-13	1.81033e-09	-0.347428	chr19	2327692	2327696
ENSG00000130332.9:LSM7	Shore176346	Independent	3.88103e-06	0.0051184	-0.224982	chr19	2361574	2361574
ENSG00000130508.6:PXDN	Shelf19848	Upstream	2.50607e-05	0.0236767	-0.20577	chr2	1656557	1656557
ENSG00000130529.10:TRPM4	Island183292	Downstream	7.17035e-06	0.00851251	0.218848	chr19	49685912	49686116
ENSG00000130529.10:TRPM4	Shore183293	Downstream	1.57544e-06	0.00234849	0.233691	chr19	49686254	49686254
ENSG00000130589.11:HELZ2	Shore188930	Upstream	1.46539e-05	0.0154732	0.211478	chr20	62225388	62225388
ENSG00000130592.9:LSP1	OpenSea114543	Upstream	3.89795e-05	0.0339143	-0.20095	chr11	1872753	1872756
ENSG00000130592.9:LSP1	OpenSea114544	Upstream	1.73748e-07	0.000331442	-0.253678	chr11	1873757	1874445
ENSG00000130649.5:CYP2E1	Island113862	Downstream	1.61111e-07	0.00031021	-0.254333	chr10	135333805	135334061
ENSG00000130649.5:CYP2E1	Shore113867	Upstream	2.31268e-13	1.16498e-09	-0.35023	chr10	135342620	135343280
ENSG00000130669.12:PAK4	OpenSea181384	Independent	8.84472e-11	3.23399e-07	0.312071	chr19	39670008	39670008
ENSG00000130707.12:ASS1	Shore102302	Upstream	6.56135e-06	0.00794117	-0.219746	chr9	133320948	133320948
ENSG00000130724.3:CHMP2A	Island185141	Downstream	7.27468e-06	0.00860226	-0.218702	chr19	58907509	58908421
ENSG00000130724.3:CHMP2A	Shore185140	Downstream	1.06267e-05	0.0117914	-0.214823	chr19	58905979	58907397
ENSG00000130724.3:CHMP2A	Shore185163	Downstream	3.14839e-06	0.00428247	0.227034	chr19	58986510	58986510
ENSG00000130775.11:THEMIS2	OpenSea5058	Downstream	1.1802e-05	0.0129001	0.213737	chr1	27823372	27823372
ENSG00000131069.14:ACSS2	OpenSea186782	Downstream	1.71943e-05	0.0176796	0.209794	chr20	33577058	33578276
ENSG00000131069.14:ACSS2	Shore186853	Upstream	2.24482e-05	0.0217383	0.206954	chr20	34206330	34206951
ENSG00000131165.10:CHMP1A	Island162221	Downstream	4.05186e-05	0.0349438	0.200522	chr16	89438504	89438758
ENSG00000131165.10:CHMP1A	Island162279	Downstream	5.08926e-05	0.0415416	0.197984	chr16	89608299	89608497
ENSG00000131165.10:CHMP1A	Shore162322	Upstream	1.13144e-07	0.000226317	-0.257375	chr16	89711919	89713339
ENSG00000131236.12:CAP1	Shelf6444	Downstream	1.84852e-06	0.00269818	0.232172	chr1	39574285	39574285
ENSG00000131941.3:RHPN2	Shore180490	Independent	8.69362e-07	0.00139302	0.239255	chr19	33554763	33554763
ENSG00000132199.12:ENOSF1	Shore173043	Upstream	7.12878e-06	0.00848679	-0.218907	chr18	713200	713200
ENSG00000132305.16:IMMT	Shore25594	Independent	2.42315e-06	0.00340132	-0.229575	chr2	86422958	86423944
ENSG00000132423.6:COQ3	Shore73239	Downstream	5.91205e-11	2.21779e-07	-0.314832	chr6	99842241	99842368
ENSG00000132436.7:FIGNL1	Island82309	Independent	1.58935e-12	7.26213e-09	-0.33843	chr7	50535776	50535952
ENSG00000132436.7:FIGNL1	OpenSea82319	Independent	3.06537e-08	6.95978e-05	0.268292	chr7	50632994	50634252
ENSG00000132612.13:VPS4A	Island159622	Upstream	2.20592e-05	0.0214309	-0.207141	chr16	69354863	69355091
ENSG00000132612.13:VPS4A	OpenSea159619	Independent	2.1899e-07	0.00040622	-0.251659	chr16	69350052	69350190
ENSG00000132740.4:IGHMBP2	OpenSea120414	Upstream	1.27117e-06	0.00194328	0.235715	chr11	68637568	68637592
ENSG00000132740.4:IGHMBP2	OpenSea120415	Upstream	1.65286e-06	0.00245391	0.233237	chr11	68658383	68658383
ENSG00000132793.7:LPIN3	Shore187212	Upstream	1.34222e-07	0.000262114	-0.255909	chr20	39969058	39969604
ENSG00000132840.5:BHMT2	Island59436	Upstream	2.88674e-15	1.79099e-11	-0.375362	chr5	78365647	78365710
ENSG00000132840.5:BHMT2	Shore59437	Downstream	6.44657e-21	6.89538e-17	-0.439326	chr5	78365801	78366076
ENSG00000133059.12:DSTYK	OpenSea16159	Downstream	3.39793e-06	0.00458216	-0.226288	chr1	205173544	205173544
ENSG00000133256.8:PDE6B	Shore46743	Upstream	1.80368e-07	0.000342682	-0.253353	chr4	644572	644973
ENSG00000133313.10:CNDP2	OpenSea174773	Independent	8.86741e-06	0.0102002	-0.216684	chr18	72152075	72152314
ENSG00000133313.10:CNDP2	Shelf174778	Independent	8.55173e-10	2.65533e-06	-0.295959	chr18	72166303	72167213
ENSG00000133433.6:GSTT2B	Island191585	Independent	3.33784e-09	9.24832e-06	0.285787	chr22	24256011	24256358
ENSG00000133433.6:GSTT2B	Shelf191583	Downstream	7.13618e-08	0.000149362	0.261284	chr22	24240387	24240387
ENSG00000133433.6:GSTT2B	Shore191582	Independent	6.72206e-06	0.0080911	0.219502	chr22	24237672	24237672
ENSG00000133433.6:GSTT2B	Shore191586	Upstream	1.55698e-20	1.63356e-16	0.435399	chr22	24256600	24256600
ENSG00000133466.9:C1QTNF6	OpenSea192460	Upstream	1.46885e-05	0.0154997	0.211453	chr22	37572916	37572916
ENSG00000133466.9:C1QTNF6	OpenSea192466	Upstream	2.74802e-06	0.00380545	0.228358	chr22	37584018	37584441
ENSG00000133661.9:SFTPD	Shore109082	Upstream	5.18041e-06	0.00651144	-0.222118	chr10	81740565	81740565
ENSG00000133704.5:IPO8	Shelf127719	Downstream	5.88287e-05	0.0462761	0.196354	chr12	30845811	30845811
ENSG00000133983.9:COX16	OpenSea143701	Upstream	2.17849e-06	0.00310016	0.2306	chr14	70690454	70690538
ENSG00000134014.11:ELP3	Shore91893	Upstream	7.64181e-06	0.00895284	0.218202	chr8	27948927	27950443
ENSG00000134020.6:PEBP4	OpenSea91417	Upstream	2.89992e-09	8.15847e-06	-0.286856	chr8	22570876	22570876
ENSG00000134184.7:GSTM1	Island10690	Downstream	6.20089e-12	2.69504e-08	-0.329784	chr1	110186005	110186163
ENSG00000134184.7:GSTM1	OpenSea10696	Downstream	2.15019e-13	1.08812e-09	-0.350666	chr1	110204227	110204227
ENSG00000134184.7:GSTM1	Shore10691	Downstream	1.40334e-10	4.96586e-07	-0.308872	chr1	110186418	110186418
ENSG00000134201.5:GSTM5	Island10704	Independent	9.82005e-18	7.94875e-14	0.405008	chr1	110282472	110283223
ENSG00000134201.5:GSTM5	OpenSea10700	Upstream	3.0137e-47	2.83669e-42	-0.630985	chr1	110254709	110254896
ENSG00000134201.5:GSTM5	Shore10703	Downstream	9.54541e-18	7.74548e-14	0.405149	chr1	110282274	110282274
ENSG00000134202.6:GSTM3	Island10704	Independent	6.28788e-18	5.28443e-14	-0.407212	chr1	110282472	110283223
ENSG00000134202.6:GSTM3	Shore10703	Upstream	6.57201e-28	1.25878e-23	-0.50332	chr1	110282274	110282274
ENSG00000134285.6:FKBP11	Shelf128555	Independent	2.52063e-07	0.000461591	0.250423	chr12	49359996	49359996
ENSG00000134285.6:FKBP11	Shore128542	Independent	1.43071e-08	3.49658e-05	-0.274443	chr12	49319500	49319767
ENSG00000134324.7:LPIN1	OpenSea20866	Downstream	2.26663e-05	0.0219107	-0.20685	chr2	11903643	11903643
ENSG00000134324.7:LPIN1	OpenSea20868	Downstream	1.00934e-05	0.0113482	0.215354	chr2	11917490	11917787
ENSG00000134324.7:LPIN1	Shore20872	Upstream	7.63404e-09	1.96023e-05	-0.279402	chr2	11925375	11925375
ENSG00000134461.9:ANKRD16	OpenSea104673	Independent	2.09798e-05	0.0206194	-0.207678	chr10	5936426	5936426
ENSG00000134809.4:TIMM10	OpenSea118338	Independent	4.37913e-07	0.000756514	0.245507	chr11	57296133	57296305
ENSG00000134809.4:TIMM10	Shelf118305	Downstream	3.04808e-06	0.00415977	-0.22735	chr11	57191603	57192251
ENSG00000134809.4:TIMM10	Shelf118332	Independent	1.51891e-07	0.000293486	0.254843	chr11	57269634	57269634
ENSG00000134809.4:TIMM10	Shore118306	Downstream	8.9046e-06	0.0102298	-0.216641	chr11	57192432	57192432
ENSG00000134809.4:TIMM10	Shore118323	Independent	9.67248e-06	0.0109578	-0.215793	chr11	57248038	57249384
ENSG00000134809.4:TIMM10	Shore118331	Independent	8.59379e-11	3.15274e-07	-0.312269	chr11	57267445	57267679
ENSG00000134809.4:TIMM10	Shore118334	Downstream	8.67155e-12	3.69093e-08	-0.327612	chr11	57280909	57281561
ENSG00000134815.13:DHX34	Shelf182790	Upstream	1.68898e-05	0.01741	-0.209983	chr19	47610813	47611440
ENSG00000134905.11:CARS2	Shore139812	Downstream	6.75805e-06	0.00811663	-0.219448	chr13	111291248	111291955
ENSG00000135535.10:CD164	Shore73767	Upstream	1.89402e-05	0.018983	-0.208768	chr6	109701201	109702729
ENSG00000135632.7:SMYD5	OpenSea24848	Upstream	4.26782e-07	0.000740391	-0.245739	chr2	73209573	73209573
ENSG00000135698.5:MPHOSPH6	Island160567	Upstream	4.12449e-05	0.0354166	-0.200325	chr16	82203649	82204172
ENSG00000135823.9:STX6	OpenSea14767	Independent	8.90126e-06	0.0102298	-0.216645	chr1	180950955	180950955
ENSG00000135968.14:GCC2	OpenSea26804	Independent	2.63982e-05	0.0247276	-0.205209	chr2	109190922	109190922
ENSG00000136059.10:VILL	Island37218	Upstream	3.47266e-11	1.3523e-07	-0.318435	chr3	38035831	38035999
ENSG00000136059.10:VILL	Island37221	Independent	2.78836e-06	0.00385079	-0.228216	chr3	38040315	38040395
ENSG00000136059.10:VILL	Shelf37223	Independent	7.87709e-14	4.17882e-10	-0.356613	chr3	38044175	38044175
ENSG00000136059.10:VILL	Shore37217	Independent	2.38639e-10	8.11331e-07	-0.305144	chr3	38033770	38035642
ENSG00000136108.9:CKAP2	Island138041	Independent	1.16838e-07	0.000232636	-0.2571	chr13	53174042	53174588
ENSG00000136108.9:CKAP2	Shore138040	Independent	3.36579e-07	0.000598947	-0.247863	chr13	53173507	53173898
ENSG00000136114.11:THSD1	Shore138014	Independent	5.57479e-05	0.0443939	-0.19696	chr13	52734071	52735075
ENSG00000136235.11:GPNMB	Island80272	Upstream	1.97001e-29	4.53849e-25	-0.515637	chr7	23287222	23287420
ENSG00000136235.11:GPNMB	Shore80271	Downstream	1.28024e-31	3.60483e-27	-0.532488	chr7	23285742	23286539
ENSG00000136235.11:GPNMB	Shore80273	Downstream	4.02239e-07	0.000702252	-0.24627	chr7	23287560	23287560
ENSG00000136237.13:RAPGEF5	Shore80251	Downstream	6.5175e-05	0.0499495	-0.195193	chr7	23051361	23052616
ENSG00000136243.12:NUPL2	Island80272	Upstream	4.81247e-08	0.000104318	-0.264577	chr7	23287222	23287420
ENSG00000136243.12:NUPL2	Shore80271	Upstream	9.38999e-11	3.42576e-07	-0.311659	chr7	23285742	23286539
ENSG00000136274.8:NACAD	OpenSea81975	Upstream	7.39254e-06	0.00871973	0.218539	chr7	45066738	45067319
ENSG00000136371.5:MTHFS	Shelf152067	Independent	5.49534e-05	0.0439631	-0.197122	chr15	80211510	80211847
ENSG00000136371.5:MTHFS	Shore152063	Downstream	2.06289e-11	8.2677e-08	-0.321916	chr15	80188777	80188777
ENSG00000136371.5:MTHFS	Shore152065	Independent	7.591e-08	0.000157879	-0.260764	chr15	80189782	80189782
ENSG00000136425.8:CIB2	Shelf151889	Downstream	8.30478e-08	0.000171318	-0.260005	chr15	78419875	78421431
ENSG00000136425.8:CIB2	Shore151890	Downstream	1.0139e-06	0.00159134	-0.237829	chr15	78422281	78423564
ENSG00000136444.5:RSAD1	Island168819	Downstream	3.89116e-06	0.00512766	-0.224957	chr17	48556017	48556508
ENSG00000136444.5:RSAD1	OpenSea168816	Downstream	1.22172e-05	0.0132615	0.213378	chr17	48551938	48551938
ENSG00000136457.5:CHAD	OpenSea168816	Downstream	1.65148e-21	1.85057e-17	-0.445294	chr17	48551938	48551938
ENSG00000136457.5:CHAD	Shelf168817	Independent	6.55714e-07	0.00107633	-0.241847	chr17	48552276	48552276
ENSG00000136457.5:CHAD	Shelf168831	Downstream	1.8726e-08	4.46392e-05	0.272288	chr17	48609923	48611054
ENSG00000136457.5:CHAD	Shore168802	Downstream	3.93038e-09	1.07188e-05	0.284538	chr17	48475522	48475522
ENSG00000136732.10:GYPC	Island27786	Downstream	1.49986e-07	0.000289975	0.254952	chr2	127782651	127783243
ENSG00000136732.10:GYPC	OpenSea27878	Upstream	1.86464e-05	0.0187972	-0.208934	chr2	128366324	128366594
ENSG00000136824.14:SMC2	Shore100752	Independent	7.99131e-06	0.00930603	0.217747	chr9	106855171	106855171
ENSG00000136861.12:CDK5RAP2	OpenSea101277	Upstream	1.26291e-07	0.000248689	-0.256433	chr9	123145884	123145884
ENSG00000136908.13:DPM2	Shore101932	Independent	6.86947e-06	0.00822414	-0.219282	chr9	130690399	130690399
ENSG00000136908.13:DPM2	Shore101937	Independent	4.89328e-06	0.00620977	0.222687	chr9	130699236	130699468
ENSG00000136908.13:DPM2	Shore101939	Independent	5.49162e-06	0.00683481	-0.221535	chr9	130700442	130701076
ENSG00000136908.13:DPM2	Shore101941	Independent	3.54397e-10	1.17248e-06	-0.302332	chr9	130706144	130706683
ENSG00000136932.9:C9orf156	Shore100574	Downstream	1.37698e-07	0.000268583	-0.255689	chr9	100612587	100613647
ENSG00000136932.9:C9orf156	Shore100575	Downstream	4.73648e-06	0.00604806	-0.223011	chr9	100614879	100615201
ENSG00000136932.9:C9orf156	Shore100577	Independent	7.94606e-09	2.03559e-05	-0.279089	chr9	100617710	100617710
ENSG00000136932.9:C9orf156	Shore100578	Independent	8.11844e-13	3.84829e-09	-0.342599	chr9	100617999	100618041
ENSG00000137054.11:POLR1E	Shelf99405	Independent	5.73762e-08	0.000122186	-0.263113	chr9	37488517	37488517
ENSG00000137312.10:FLOT1	OpenSea69097	Independent	2.31952e-06	0.00327259	0.229996	chr6	31081323	31082631
ENSG00000137411.11:VARS2	Island69071	Downstream	2.87131e-28	5.76788e-24	-0.506273	chr6	30923241	30923593
ENSG00000137411.11:VARS2	OpenSea69062	Downstream	1.69863e-07	0.000324972	-0.253874	chr6	30900197	30901148
ENSG00000137411.11:VARS2	OpenSea69064	Downstream	4.28384e-05	0.0365901	0.199905	chr6	30907280	30907280
ENSG00000137411.11:VARS2	OpenSea69068	Downstream	1.93865e-05	0.0193362	0.20852	chr6	30919056	30919056
ENSG00000137411.11:VARS2	OpenSea69097	Downstream	6.17841e-07	0.00102078	-0.24239	chr6	31081323	31082631
ENSG00000137411.11:VARS2	Shelf69056	Downstream	1.25512e-22	1.5722e-18	-0.456274	chr6	30884590	30886122
ENSG00000137411.11:VARS2	Shore68770	Independent	1.9683e-05	0.0195904	-0.208359	chr6	29910101	29910146
ENSG00000137411.11:VARS2	Shore69055	Downstream	3.1581e-40	1.67808e-35	-0.590841	chr6	30882355	30884124
ENSG00000137411.11:VARS2	Shore69070	Downstream	6.85969e-22	7.98542e-18	-0.449082	chr6	30921592	30922981
ENSG00000137806.4:NDUFAF1	Shore148679	Downstream	1.43322e-17	1.14049e-13	0.403126	chr15	41694790	41696062
ENSG00000137944.12:CCBL2	OpenSea9743	Independent	2.48279e-05	0.0235039	-0.205871	chr1	89333529	89333529
ENSG00000138031.9:ADCY3	OpenSea21542	Independent	4.91062e-09	1.31312e-05	-0.282827	chr2	25135609	25135609
ENSG00000138115.8:CYP2C8	OpenSea109957	Upstream	2.19021e-23	2.90947e-19	-0.463493	chr10	96989650	96989650
ENSG00000138115.8:CYP2C8	OpenSea109958	Downstream	6.49894e-34	2.23024e-29	-0.549204	chr10	96990543	96990858
ENSG00000138193.8:PLCE1	Island109897	Independent	2.29384e-05	0.0221091	-0.206722	chr10	95753348	95754200
ENSG00000138381.4:ASNSD1	Island30898	Downstream	1.75858e-08	4.21653e-05	-0.272793	chr2	190539103	190539512
ENSG00000138381.4:ASNSD1	Shore30899	Independent	1.02891e-06	0.00161335	-0.237692	chr2	190539778	190541400
ENSG00000138594.8:TMOD3	Shelf149428	Upstream	7.67199e-18	6.35045e-14	-0.40623	chr15	52048211	52048211
ENSG00000138594.8:TMOD3	Shore149427	Independent	8.55175e-11	3.14082e-07	-0.312303	chr15	52045999	52045999
ENSG00000138606.14:SHF	OpenSea149048	Independent	2.52359e-05	0.0238218	-0.205695	chr15	45449437	45449437
ENSG00000138606.14:SHF	Shelf149055	Independent	1.44562e-06	0.00217266	0.234505	chr15	45476975	45476975
ENSG00000138606.14:SHF	Shore149056	Downstream	3.80233e-06	0.00503274	-0.225184	chr15	45479462	45479462
ENSG00000138744.9:NAAA	OpenSea50817	Independent	7.57484e-17	5.50878e-13	0.394693	chr4	76943062	76943062
ENSG00000138744.9:NAAA	OpenSea50820	Independent	1.27759e-05	0.0137681	0.212912	chr4	76958061	76958126
ENSG00000138964.10:PARVG	OpenSea193383	Downstream	7.40203e-06	0.00872779	-0.218526	chr22	44568337	44568913
ENSG00000138964.10:PARVG	Shore193427	Downstream	5.33483e-06	0.0066699	0.221825	chr22	45133951	45134895
ENSG00000139197.5:PEX5	OpenSea126427	Upstream	1.99718e-07	0.000374927	0.252464	chr12	7363540	7363540
ENSG00000139508.10:SLC46A3	Shore136478	Independent	9.90891e-08	0.000200764	-0.258506	chr13	29291701	29291701
ENSG00000139624.8:CERS5	OpenSea128791	Independent	1.9465e-05	0.0193936	-0.208478	chr12	50616434	50616562
ENSG00000139675.10:HNRNPA1L2	Island138041	Independent	1.26386e-08	3.13531e-05	-0.27543	chr13	53174042	53174588
ENSG00000139675.10:HNRNPA1L2	Shore138040	Independent	1.04546e-09	3.19203e-06	-0.294483	chr13	53173507	53173898
ENSG00000139675.10:HNRNPA1L2	Shore138042	Independent	4.33648e-05	0.0369249	-0.19977	chr13	53191046	53191387
ENSG00000139899.6:CBLN3	Island141448	Downstream	7.73124e-42	4.89808e-37	-0.600574	chr14	24898818	24899287
ENSG00000139899.6:CBLN3	Shore141449	Upstream	1.26087e-54	2.07692e-49	-0.667644	chr14	24899306	24900044
ENSG00000140451.8:PIF1	Island150352	Independent	3.19464e-06	0.00433821	0.226892	chr15	65116194	65116557
ENSG00000140451.8:PIF1	Island150356	Independent	2.86497e-15	1.78084e-11	-0.375404	chr15	65127973	65127973
ENSG00000140451.8:PIF1	Shore150357	Independent	1.87331e-13	9.55336e-10	0.35149	chr15	65129816	65129816
ENSG00000140519.8:RHCG	Island152777	Upstream	1.7875e-05	0.0182034	-0.209383	chr15	90039582	90039913
ENSG00000140521.6:POLG	Shore152724	Independent	2.00583e-05	0.0198679	-0.208158	chr15	89879097	89879515
ENSG00000140829.7:DHX38	OpenSea159910	Upstream	4.35578e-10	1.41377e-06	-0.300854	chr16	72088244	72088622
ENSG00000140931.15:CMTM3	OpenSea159093	Downstream	1.96253e-05	0.0195388	0.20839	chr16	66285054	66285054
ENSG00000140955.6:ADAD2	Shelf160684	Independent	2.02751e-07	0.000379948	0.252333	chr16	84211947	84211947
ENSG00000141013.10:GAS8	Island162088	Upstream	4.88459e-05	0.0403812	-0.198443	chr16	89143845	89144510
ENSG00000141013.10:GAS8	OpenSea162307	Upstream	8.0661e-08	0.000166708	-0.260252	chr16	89671764	89672139
ENSG00000141013.10:GAS8	OpenSea162449	Downstream	2.03255e-05	0.0200843	0.208016	chr16	90077951	90077956
ENSG00000141013.10:GAS8	Shore162456	Downstream	1.69338e-10	5.88474e-07	-0.307559	chr16	90089547	90089547
ENSG00000141258.7:SGSM2	Shore163044	Independent	1.86736e-05	0.0188131	-0.208919	chr17	2275913	2277318
ENSG00000141519.10:CCDC40	Island171821	Upstream	6.3685e-10	2.0193e-06	-0.298109	chr17	77997760	77997950
ENSG00000141519.10:CCDC40	Shore171820	Downstream	1.72736e-11	6.99098e-08	-0.323093	chr17	77997198	77997663
ENSG00000141519.10:CCDC40	Shore171822	Downstream	1.05017e-05	0.0116764	-0.214945	chr17	77997997	77997997
ENSG00000141519.10:CCDC40	Shore171837	Upstream	2.15706e-06	0.00307365	-0.230695	chr17	78038002	78039096
ENSG00000141543.4:EIF4A3	Shore171867	Upstream	1.23866e-05	0.0133968	-0.213234	chr17	78119035	78119035
ENSG00000141560.9:FN3KRP	Island172807	Downstream	2.3352e-09	6.67807e-06	-0.288494	chr17	80708279	80708513
ENSG00000141560.9:FN3KRP	Island172872	Downstream	2.39184e-07	0.000440701	0.250885	chr17	80829604	80829718
ENSG00000141560.9:FN3KRP	Island172933	Independent	3.65854e-06	0.00487273	-0.225563	chr17	80929145	80929274
ENSG00000141560.9:FN3KRP	OpenSea172812	Downstream	7.05083e-10	2.22069e-06	0.297369	chr17	80723486	80723486
ENSG00000141560.9:FN3KRP	OpenSea172849	Downstream	7.36159e-07	0.00119528	0.240787	chr17	80795569	80795569
ENSG00000141560.9:FN3KRP	OpenSea172901	Independent	6.51324e-05	0.0499358	0.195201	chr17	80877845	80878150
ENSG00000141560.9:FN3KRP	Shelf172790	Downstream	4.71041e-09	1.26782e-05	0.283148	chr17	80668611	80668944
ENSG00000141560.9:FN3KRP	Shore172808	Downstream	4.03368e-08	8.92456e-05	-0.266038	chr17	80708632	80708632
ENSG00000141560.9:FN3KRP	Shore172874	Downstream	1.20142e-10	4.33515e-07	-0.309953	chr17	80830766	80831534
ENSG00000141560.9:FN3KRP	Shore172918	Downstream	9.20375e-09	2.33598e-05	0.277936	chr17	80900865	80900865
ENSG00000141560.9:FN3KRP	Shore172927	Upstream	1.34187e-05	0.0143622	0.2124	chr17	80920376	80921117
ENSG00000141582.10:CBX4	OpenSea171687	Downstream	1.66768e-07	0.000319794	0.254034	chr17	77375461	77375842
ENSG00000141696.8:LEPREL4	Shore167182	Upstream	1.07556e-05	0.0119144	0.214699	chr17	39804040	39804486
ENSG00000141698.10:NT5C3B	Island167235	Independent	6.20101e-05	0.0481651	-0.195758	chr17	39992149	39992626
ENSG00000141698.10:NT5C3B	Shore167236	Independent	8.35275e-08	0.000172092	0.259956	chr17	39993101	39994141
ENSG00000142102.11:ATHL1	Island113919	Upstream	9.46731e-17	6.80991e-13	0.393544	chr11	299390	299629
ENSG00000142102.11:ATHL1	Shelf113917	Downstream	1.85958e-08	4.4393e-05	0.272344	chr11	296432	296670
ENSG00000142102.11:ATHL1	Shore113920	Downstream	1.19104e-05	0.0129927	0.213642	chr11	299668	300490
ENSG00000142156.10:COL6A1	OpenSea190784	Downstream	5.82448e-07	0.000969597	-0.242927	chr21	47469104	47469104
ENSG00000142156.10:COL6A1	Shelf190755	Upstream	1.57706e-10	5.52125e-07	-0.308057	chr21	47398596	47398596
ENSG00000142156.10:COL6A1	Shore190759	Independent	2.23068e-05	0.0216523	-0.207022	chr21	47402144	47402144
ENSG00000142252.6:GEMIN7	Shelf182365	Independent	1.80601e-06	0.00264905	-0.232394	chr19	45644694	45644694
ENSG00000142347.11:MYO1F	Shelf177897	Downstream	3.55924e-05	0.0316056	-0.201951	chr19	8567502	8567538
ENSG00000142409.4:ZNF787	Shore184708	Upstream	1.09542e-05	0.012106	-0.214509	chr19	56613559	56613559
ENSG00000142583.12:SLC2A5	Island2020	Upstream	5.07571e-05	0.0414619	-0.198014	chr1	8271997	8272199
ENSG00000142583.12:SLC2A5	OpenSea2187	Downstream	4.37412e-06	0.0056555	-0.223801	chr1	9154250	9154254
ENSG00000142583.12:SLC2A5	OpenSea2256	Downstream	1.41119e-05	0.0150066	-0.211873	chr1	9422438	9422438
ENSG00000142609.12:C1orf222	Island458	Independent	1.3929e-05	0.0148505	-0.21201	chr1	1875780	1875876
ENSG00000142609.12:C1orf222	Island464	Independent	4.80211e-05	0.0398594	0.198634	chr1	1886543	1886865
ENSG00000142609.12:C1orf222	OpenSea440	Independent	6.56888e-06	0.00794639	0.219734	chr1	1844801	1844801
ENSG00000142609.12:C1orf222	Shelf439	Independent	5.55492e-07	0.000929421	0.243358	chr1	1843940	1843940
ENSG00000142609.12:C1orf222	Shore456	Upstream	5.47928e-07	0.000920036	0.243482	chr1	1873499	1874488
ENSG00000142609.12:C1orf222	Shore460	Independent	6.26078e-05	0.0484626	0.195649	chr1	1877535	1877730
ENSG00000142675.12:CNKSR1	Island4806	Upstream	7.43569e-10	2.33076e-06	0.296981	chr1	26490540	26490989
ENSG00000142675.12:CNKSR1	OpenSea4813	Independent	1.5973e-11	6.50455e-08	0.32361	chr1	26503623	26504019
ENSG00000142675.12:CNKSR1	OpenSea4818	Independent	4.87059e-29	1.0769e-24	0.512506	chr1	26527870	26527928
ENSG00000142675.12:CNKSR1	OpenSea4832	Upstream	2.39784e-05	0.0228905	0.206246	chr1	26601607	26601607
ENSG00000142675.12:CNKSR1	Shelf4863	Independent	4.16508e-07	0.000724858	-0.245957	chr1	26690537	26690578
ENSG00000142684.7:ZNF593	Island4851	Independent	6.65365e-07	0.00108946	0.241713	chr1	26662567	26663426
ENSG00000142684.7:ZNF593	OpenSea4818	Independent	6.62949e-18	5.54324e-14	-0.406951	chr1	26527870	26527928
ENSG00000142684.7:ZNF593	OpenSea4839	Downstream	3.96381e-06	0.0052133	0.224774	chr1	26617780	26617780
ENSG00000143110.7:C1orf162	Shelf10875	Downstream	5.23912e-07	0.000885576	-0.243889	chr1	111742515	111744309
ENSG00000143119.7:CD53	OpenSea10857	Upstream	6.84331e-08	0.000143597	-0.261637	chr1	111415781	111416181
ENSG00000143119.7:CD53	Shelf10782	Upstream	1.2922e-05	0.0139074	0.212794	chr1	110757770	110757770
ENSG00000143119.7:CD53	Shelf10875	Upstream	9.88176e-06	0.0111451	-0.215572	chr1	111742515	111744309
ENSG00000143147.10:GPR161	OpenSea14036	Independent	1.72258e-13	8.81199e-10	-0.35199	chr1	168091000	168091000
ENSG00000143226.8:FCGR2A	OpenSea13514	Downstream	1.04741e-06	0.00163614	-0.237526	chr1	161183762	161185092
ENSG00000143226.8:FCGR2A	Shore13553	Downstream	8.10992e-06	0.00944083	-0.217597	chr1	161442697	161442738
ENSG00000143314.8:MRPL24	OpenSea13002	Independent	2.12554e-05	0.0208282	-0.207539	chr1	156767203	156767203
ENSG00000143318.8:CASQ1	OpenSea13353	Independent	1.3759e-06	0.0020831	0.234971	chr1	160159225	160160587
ENSG00000143318.8:CASQ1	OpenSea13354	Downstream	2.58605e-05	0.0243138	-0.205431	chr1	160162766	160162766
ENSG00000143318.8:CASQ1	Shore13378	Downstream	2.33095e-06	0.00328449	0.229949	chr1	160311893	160312544
ENSG00000143546.5:S100A8	OpenSea12317	Upstream	6.47614e-06	0.00786286	-0.219878	chr1	153362927	153364020
ENSG00000143630.5:HCN3	Shelf12671	Independent	1.80108e-05	0.0183133	-0.209302	chr1	155200357	155200357
ENSG00000143891.12:GALM	OpenSea22609	Independent	3.54425e-10	1.17248e-06	-0.302332	chr2	38892309	38893519
ENSG00000143891.12:GALM	OpenSea22610	Independent	2.70859e-11	1.07509e-07	-0.320102	chr2	38894198	38894198
ENSG00000144115.12:THNSL2	Island25670	Upstream	4.82035e-61	1.22156e-55	-0.695774	chr2	88469736	88470314
ENSG00000144115.12:THNSL2	OpenSea25674	Downstream	9.86248e-17	7.0787e-13	-0.393333	chr2	88491318	88491625
ENSG00000144115.12:THNSL2	Shelf25668	Independent	5.45049e-05	0.0436998	-0.197214	chr2	88465770	88465770
ENSG00000144115.12:THNSL2	Shore25659	Downstream	6.62661e-06	0.00800546	-0.219646	chr2	88355771	88355784
ENSG00000144115.12:THNSL2	Shore25669	Downstream	7.76837e-17	5.63708e-13	-0.394563	chr2	88468372	88469411
ENSG00000144115.12:THNSL2	Shore25671	Downstream	8.59263e-57	1.66516e-51	-0.677498	chr2	88470813	88471460
ENSG00000144120.8:TMEM177	Shore27429	Upstream	1.44297e-06	0.00216968	-0.234522	chr2	120435949	120436430
ENSG00000144152.8:FBLN7	Island27042	Upstream	6.02779e-06	0.00740422	0.2206	chr2	113190197	113190197
ENSG00000144218.13:AFF3	OpenSea26250	Downstream	1.45428e-05	0.0153706	0.211558	chr2	100759014	100759845
ENSG00000144218.13:AFF3	Shelf26249	Downstream	5.50566e-07	0.000923054	-0.243439	chr2	100723110	100723417
ENSG00000144320.9:KIAA1715	Island30377	Upstream	2.00362e-05	0.019852	-0.208169	chr2	177036436	177037212
ENSG00000144535.15:DIS3L2	Island33566	Upstream	2.17946e-05	0.0212491	0.207271	chr2	233497957	233499637
ENSG00000144674.12:GOLGA4	Island37142	Independent	4.71958e-05	0.0394027	0.198827	chr3	36985697	36987040
ENSG00000144712.7:CAND2	Island35895	Upstream	1.33202e-10	4.72363e-07	-0.309235	chr3	12838781	12838781
ENSG00000144712.7:CAND2	Shore35905	Upstream	6.29623e-06	0.00767956	-0.220162	chr3	12858269	12858549
ENSG00000144857.10:BOC	Shore41313	Downstream	1.36468e-06	0.00206896	-0.235048	chr3	112932345	112932345
ENSG00000145194.13:ECE2	Shore45429	Upstream	4.21143e-08	9.25568e-05	-0.265682	chr3	183993080	183993726
ENSG00000145194.13:ECE2	Shore45431	Downstream	2.53563e-12	1.13652e-08	-0.335494	chr3	183994500	183995462
ENSG00000145198.10:VWA5B2	Shore45412	Independent	1.02706e-07	0.000207327	-0.258201	chr3	183948943	183950329
ENSG00000145214.9:DGKQ	Shelf46874	Independent	4.92548e-05	0.0406275	-0.19835	chr4	881283	882723
ENSG00000145214.9:DGKQ	Shelf46912	Upstream	6.80039e-08	0.000142788	0.26169	chr4	955089	956119
ENSG00000145354.5:CISD2	OpenSea51963	Independent	4.78984e-11	1.82887e-07	-0.316263	chr4	103932567	103932567
ENSG00000145476.11:CYP4V2	OpenSea55159	Upstream	4.4927e-05	0.0378733	-0.199376	chr4	187002617	187003000
ENSG00000145476.11:CYP4V2	Shore55180	Upstream	1.65501e-07	0.000317733	-0.2541	chr4	187113578	187113578
ENSG00000145506.9:NKD2	Island55758	Upstream	3.87795e-06	0.00511639	-0.22499	chr5	1004367	1005570
ENSG00000145506.9:NKD2	OpenSea55766	Independent	5.03898e-05	0.0412538	-0.198095	chr5	1020718	1021202
ENSG00000145506.9:NKD2	OpenSea55777	Independent	1.03135e-07	0.000207938	0.258166	chr5	1049232	1049344
ENSG00000145506.9:NKD2	Shelf55778	Independent	1.95914e-08	4.65002e-05	0.271925	chr5	1049595	1051492
ENSG00000146540.9:C7orf50	Shore78266	Upstream	3.89649e-05	0.0339143	-0.200954	chr7	1038940	1039620
ENSG00000146707.9:POMZP3	OpenSea83607	Independent	1.63991e-31	4.50214e-27	0.531682	chr7	76221076	76221076
ENSG00000146707.9:POMZP3	Shelf83576	Independent	1.26013e-05	0.0136023	0.213055	chr7	75984284	75984284
ENSG00000146707.9:POMZP3	Shelf83601	Independent	9.76547e-06	0.0110404	-0.215694	chr7	76087149	76087149
ENSG00000146707.9:POMZP3	Shore83570	Upstream	9.873e-10	3.02566e-06	0.294905	chr7	75956931	75957902
ENSG00000146707.9:POMZP3	Shore83591	Independent	1.72909e-05	0.0177456	0.209734	chr7	76023325	76023325
ENSG00000146834.8:MEPCE	Island84877	Downstream	3.56191e-05	0.0316207	0.201943	chr7	100076560	100076752
ENSG00000146834.8:MEPCE	OpenSea84852	Independent	1.53019e-07	0.000295394	-0.254778	chr7	99987584	99987853
ENSG00000146834.8:MEPCE	OpenSea84868	Downstream	1.29823e-07	0.000254777	0.256195	chr7	100053754	100053754
ENSG00000146834.8:MEPCE	Shore84874	Downstream	9.99335e-06	0.0112594	0.215456	chr7	100073936	100073936
ENSG00000147454.8:SLC25A37	Shore91536	Independent	1.80066e-06	0.00264237	-0.232422	chr8	23429884	23431014
ENSG00000147804.5:SLC39A4	Shore98312	Upstream	1.15663e-05	0.0127078	0.213946	chr8	145642243	145643626
ENSG00000147813.11:NAPRT1	Island98025	Downstream	4.1201e-47	3.77038e-42	-0.630261	chr8	144659831	144660631
ENSG00000147813.11:NAPRT1	Shelf98027	Independent	1.91259e-05	0.0191284	0.208664	chr8	144663257	144663257
ENSG00000147813.11:NAPRT1	Shelf98037	Downstream	2.76042e-17	2.12477e-13	0.399834	chr8	144684634	144684634
ENSG00000147813.11:NAPRT1	Shore98010	Downstream	7.48242e-06	0.00880234	0.218416	chr8	144636462	144637872
ENSG00000147813.11:NAPRT1	Shore98022	Downstream	9.71795e-15	5.75811e-11	-0.368621	chr8	144654887	144655484
ENSG00000147813.11:NAPRT1	Shore98024	Downstream	4.41755e-27	7.86664e-23	-0.496413	chr8	144658905	144659627
ENSG00000147813.11:NAPRT1	Shore98026	Downstream	7.5491e-52	1.0813e-46	-0.654435	chr8	144660772	144661917
ENSG00000147955.11:SIGMAR1	OpenSea99182	Independent	1.48374e-09	4.43162e-06	-0.291891	chr9	34652315	34652315
ENSG00000148248.8:SURF4	OpenSea102816	Downstream	3.78287e-05	0.0331447	0.201281	chr9	136897185	136897185
ENSG00000148290.5:SURF1	Island102658	Downstream	1.05528e-05	0.0117253	-0.214895	chr9	136131118	136131739
ENSG00000148290.5:SURF1	Island102678	Independent	7.26292e-07	0.00118101	-0.240911	chr9	136223383	136223965
ENSG00000148290.5:SURF1	Island102697	Upstream	3.51065e-09	9.66213e-06	0.285402	chr9	136294920	136294920
ENSG00000148290.5:SURF1	OpenSea102664	Independent	2.02654e-11	8.14182e-08	0.322034	chr9	136181621	136181621
ENSG00000148290.5:SURF1	OpenSea102710	Upstream	4.87797e-07	0.000832648	-0.244535	chr9	136353126	136353126
ENSG00000148290.5:SURF1	Shore102675	Independent	2.87794e-05	0.0265653	-0.204273	chr9	136216076	136217353
ENSG00000148290.5:SURF1	Shore102699	Independent	2.82574e-07	0.000510933	0.249415	chr9	136324127	136324586
ENSG00000148384.11:INPP5E	Island103349	Downstream	2.86976e-07	0.000517756	0.249278	chr9	139396418	139396760
ENSG00000148384.11:INPP5E	Shelf103294	Independent	9.02436e-09	2.29716e-05	-0.278091	chr9	139290292	139290292
ENSG00000148384.11:INPP5E	Shore103313	Independent	1.33987e-12	6.16496e-09	-0.339496	chr9	139327495	139328481
ENSG00000148655.8:C10orf11	OpenSea108719	Upstream	3.62896e-07	0.000641725	0.247191	chr10	78336507	78336507
ENSG00000148690.10:FRA10AC1	Shore109869	Upstream	1.8519e-42	1.22019e-37	-0.604235	chr10	95461526	95461526
ENSG00000148814.13:LRRC27	Island113328	Upstream	1.46428e-13	7.58483e-10	-0.352956	chr10	134165390	134166279
ENSG00000148814.13:LRRC27	Shore113327	Independent	7.29135e-12	3.13998e-08	-0.328737	chr10	134164721	134164990
ENSG00000148824.13:MTG1	Shelf113876	Downstream	1.93153e-06	0.00280074	-0.231753	chr10	135387962	135387962
ENSG00000148834.8:GSTO1	Shore111087	Downstream	3.4932e-05	0.0311624	-0.202157	chr10	105428818	105428818
ENSG00000149292.11:TTC12	OpenSea123153	Independent	5.70392e-08	0.000121678	-0.263162	chr11	113211441	113211441
ENSG00000149292.11:TTC12	Shelf123159	Independent	9.42481e-11	3.43466e-07	-0.311633	chr11	113255604	113255604
ENSG00000149531.9:FRG1B	OpenSea186396	Upstream	9.72146e-07	0.00153311	0.238219	chr20	29993663	29994192
ENSG00000149600.6:COMMD7	Shore186576	Independent	2.70215e-07	0.000491282	-0.24981	chr20	31331814	31332994
ENSG00000150551.10:LYPD1	Shelf28290	Downstream	2.33708e-07	0.000431335	-0.251088	chr2	133346858	133346858
ENSG00000151208.11:DLG5	OpenSea108830	Upstream	3.29958e-05	0.0297489	-0.202782	chr10	79646104	79646104
ENSG00000151465.7:CDC123	Island105023	Downstream	2.66239e-05	0.0248895	-0.205117	chr10	11865142	11865805
ENSG00000151632.11:AKR1C2	OpenSea104566	Downstream	1.29051e-05	0.0138937	-0.212807	chr10	5005562	5005562
ENSG00000151689.8:INPP1	OpenSea30935	Independent	3.26709e-06	0.00442384	-0.226672	chr2	191079856	191079856
ENSG00000151690.10:MFSD6	Shore30961	Downstream	8.26047e-06	0.00958401	-0.217409	chr2	191398360	191399046
ENSG00000151778.6:SERP2	Shelf137431	Independent	1.01942e-05	0.0114387	0.215252	chr13	44951704	44951704
ENSG00000152076.13:CCDC74B	Island28105	Independent	4.40854e-05	0.0373262	0.199586	chr2	131009681	131009681
ENSG00000152076.13:CCDC74B	Shore28104	Independent	2.08838e-06	0.00298946	0.231005	chr2	131009324	131009324
ENSG00000152117.12:AC093838.4	Island28225	Independent	7.09305e-06	0.00845715	-0.218958	chr2	132183100	132183100
ENSG00000152117.12:AC093838.4	Island28229	Independent	1.8757e-08	4.46809e-05	0.272275	chr2	132202427	132203256
ENSG00000152117.12:AC093838.4	Shore28224	Independent	5.09837e-05	0.0415669	-0.197964	chr2	132181575	132181575
ENSG00000152117.12:AC093838.4	Shore28234	Independent	5.50362e-14	2.94339e-10	-0.358707	chr2	132247789	132248998
ENSG00000152348.10:ATG10	OpenSea59613	Downstream	1.60938e-12	7.33331e-09	-0.338352	chr5	81402204	81402204
ENSG00000152582.8:SPEF2	OpenSea57510	Upstream	1.13946e-07	0.000227645	-0.257314	chr5	35762608	35762608
ENSG00000152669.8:CCNO	Shore58181	Independent	5.92673e-08	0.000125888	0.262842	chr5	54519686	54519686
ENSG00000152669.8:CCNO	Shore58182	Independent	1.09198e-07	0.000218956	0.257678	chr5	54520897	54521833
ENSG00000152778.7:IFIT5	OpenSea109582	Downstream	1.71756e-07	0.000328213	-0.253778	chr10	91153143	91153143
ENSG00000152778.7:IFIT5	Shore109585	Downstream	7.08574e-06	0.00845165	-0.218969	chr10	91175366	91175366
ENSG00000152926.9:ZNF117	Island82855	Independent	7.52031e-13	3.57505e-09	0.34307	chr7	64541193	64541193
ENSG00000152926.9:ZNF117	Island82861	Independent	1.26236e-09	3.81889e-06	-0.293091	chr7	64699983	64700610
ENSG00000152926.9:ZNF117	Island82886	Downstream	1.4725e-09	4.41004e-06	0.291948	chr7	65235340	65235696
ENSG00000152926.9:ZNF117	OpenSea82830	Independent	2.70616e-05	0.025227	0.20494	chr7	64340443	64340804
ENSG00000152926.9:ZNF117	OpenSea82841	Independent	1.51548e-06	0.00227041	0.234059	chr7	64403082	64403228
ENSG00000152926.9:ZNF117	OpenSea82849	Independent	3.69235e-19	3.4169e-15	-0.420859	chr7	64458642	64458642
ENSG00000152926.9:ZNF117	OpenSea82876	Independent	6.80768e-07	0.00111128	0.241504	chr7	64894934	64895418
ENSG00000152926.9:ZNF117	Shelf82854	Independent	3.22439e-06	0.0043732	0.226801	chr7	64501077	64501077
ENSG00000152926.9:ZNF117	Shore82856	Independent	1.56099e-17	1.23323e-13	0.402699	chr7	64541923	64541923
ENSG00000153291.9:SLC25A27	OpenSea71536	Independent	4.574e-07	0.000785237	-0.245115	chr6	46714674	46714674
ENSG00000153395.5:LPCAT1	OpenSea55984	Independent	2.8108e-05	0.0260771	-0.204529	chr5	1477140	1477719
ENSG00000153395.5:LPCAT1	Shore55994	Upstream	5.0146e-05	0.0410951	-0.19815	chr5	1495356	1495356
ENSG00000153531.7:ADPRHL1	Shelf140522	Upstream	2.6024e-06	0.00362053	-0.228885	chr13	114059522	114060319
ENSG00000154358.14:OBSCN	Island17986	Downstream	2.67997e-05	0.0250396	-0.205045	chr1	228403247	228403515
ENSG00000154358.14:OBSCN	Island17988	Upstream	1.8901e-10	6.49977e-07	-0.306788	chr1	228404863	228404947
ENSG00000154479.8:CCDC173	Island29819	Upstream	5.39052e-05	0.0433879	0.197338	chr2	170624685	170625479
ENSG00000154856.7:APCDD1	Island173321	Downstream	4.33984e-05	0.0369261	0.199761	chr18	10454681	10455183
ENSG00000154874.9:CCDC144B	OpenSea165045	Independent	1.62242e-05	0.0168381	-0.210407	chr17	18226511	18226511
ENSG00000154874.9:CCDC144B	Shore165043	Upstream	2.67618e-09	7.56781e-06	-0.287465	chr17	18219121	18219121
ENSG00000154874.9:CCDC144B	Shore165049	Independent	3.61288e-06	0.00482268	-0.225687	chr17	18265933	18266219
ENSG00000154889.12:MPPE1	Shelf173380	Downstream	3.93682e-05	0.0342025	0.200841	chr18	11883985	11884680
ENSG00000154898.11:CCDC144CP	OpenSea165238	Independent	3.98373e-05	0.034519	-0.20071	chr17	20107320	20107320
ENSG00000155111.10:CDK19	Shore73856	Downstream	3.74106e-05	0.0328482	-0.201403	chr6	111135096	111135096
ENSG00000155393.8:HEATR3	Shore158152	Independent	7.26359e-10	2.28116e-06	-0.297152	chr16	50099117	50099606
ENSG00000155393.8:HEATR3	Shore158154	Independent	1.27723e-16	9.10769e-13	-0.391996	chr16	50100815	50100815
ENSG00000155926.9:SLA	OpenSea96962	Downstream	3.41755e-06	0.00460109	-0.226232	chr8	134105078	134105078
ENSG00000155926.9:SLA	OpenSea97030	Downstream	1.93657e-06	0.00280558	-0.231728	chr8	134646941	134646941
ENSG00000156113.14:KCNMA1	OpenSea108804	Upstream	5.71172e-05	0.0452546	-0.196687	chr10	79422304	79422392
ENSG00000156171.9:DRAM2	OpenSea10873	Downstream	3.18676e-14	1.75855e-10	-0.361868	chr1	111733668	111733668
ENSG00000156253.2:RWDD2B	Island189309	Independent	2.14591e-16	1.48832e-12	-0.389293	chr21	30391383	30391630
ENSG00000156253.2:RWDD2B	Shore189302	Downstream	1.81167e-14	1.02726e-10	-0.365099	chr21	30365398	30366250
ENSG00000156253.2:RWDD2B	Shore189308	Independent	2.92684e-17	2.23718e-13	0.399539	chr21	30390417	30390417
ENSG00000156253.2:RWDD2B	Shore189310	Upstream	1.6413e-25	2.65056e-21	-0.482859	chr21	30391784	30393309
ENSG00000156253.2:RWDD2B	Shore189311	Independent	3.06271e-11	1.20638e-07	-0.319279	chr21	30396349	30396815
ENSG00000156414.14:TDRD9	Island146621	Upstream	7.72919e-07	0.00124942	-0.240339	chr14	104394530	104395165
ENSG00000156521.9:TYSND1	Island108059	Upstream	2.6895e-05	0.0251073	-0.205007	chr10	71892093	71892787
ENSG00000157322.12:CLEC18A	Shore159720	Independent	2.13146e-05	0.02088	-0.207509	chr16	70323574	70323915
ENSG00000157379.9:DHRS1	Shore141407	Independent	1.05199e-06	0.00164173	0.237485	chr14	24767084	24767084
ENSG00000157538.8:DSCR3	Shore189753	Independent	1.492e-05	0.0156937	-0.211289	chr21	38444223	38444692
ENSG00000157837.11:SPPL3	OpenSea133726	Independent	2.98117e-06	0.00408368	0.227566	chr12	121157589	121157589
ENSG00000157837.11:SPPL3	OpenSea133738	Upstream	1.89926e-05	0.0190297	-0.208739	chr12	121198406	121198447
ENSG00000157837.11:SPPL3	OpenSea133740	Upstream	7.01138e-12	3.02733e-08	-0.32899	chr12	121203948	121203948
ENSG00000157837.11:SPPL3	Shelf133753	Upstream	1.30916e-10	4.66407e-07	-0.309356	chr12	121345228	121345228
ENSG00000157851.12:DPYSL5	Island21779	Independent	3.04049e-08	6.90804e-05	-0.268359	chr2	27070303	27072564
ENSG00000157851.12:DPYSL5	OpenSea21782	Upstream	8.63748e-23	1.09025e-18	-0.457834	chr2	27124343	27124343
ENSG00000157851.12:DPYSL5	Shelf21830	Independent	5.57283e-05	0.044389	0.196964	chr2	27312716	27312716
ENSG00000157851.12:DPYSL5	Shore21780	Upstream	1.3794e-20	1.45187e-16	-0.435941	chr2	27073192	27073253
ENSG00000157851.12:DPYSL5	Shore21811	Independent	5.44825e-07	0.000915758	-0.243534	chr2	27271358	27272692
ENSG00000157870.9:FAM213B	Shore1069	Upstream	6.7857e-06	0.00814093	-0.219406	chr1	3193787	3194247
ENSG00000157927.12:RADIL	Island79255	Upstream	3.41977e-10	1.13915e-06	-0.302587	chr7	4828451	4828519
ENSG00000157927.12:RADIL	OpenSea79264	Downstream	5.09847e-05	0.0415669	-0.197964	chr7	4843445	4843999
ENSG00000157927.12:RADIL	OpenSea79277	Downstream	2.95999e-06	0.00405972	-0.227636	chr7	4869981	4870039
ENSG00000157927.12:RADIL	Shore79266	Downstream	4.2862e-09	1.15913e-05	-0.283874	chr7	4846846	4846846
ENSG00000158161.11:EYA3	OpenSea5163	Independent	1.88788e-05	0.0189445	0.208803	chr1	28385657	28385657
ENSG00000158411.6:MITD1	OpenSea26182	Independent	2.06963e-06	0.00296793	0.231092	chr2	100056660	100056660
ENSG00000158411.6:MITD1	Shore26159	Independent	4.37995e-05	0.0371797	-0.199659	chr2	99771011	99771062
ENSG00000158747.9:NBL1	Shore3893	Downstream	1.55103e-05	0.0162214	-0.210881	chr1	19968885	19970204
ENSG00000158747.9:NBL1	Shore3895	Upstream	1.52615e-06	0.00228225	-0.233992	chr1	19972707	19972707
ENSG00000158769.11:F11R	Shore13453	Upstream	4.32676e-07	0.000748252	0.245615	chr1	160990265	160990452
ENSG00000158769.11:F11R	Shore13457	Independent	9.43265e-06	0.0107489	-0.216051	chr1	161007634	161008297
ENSG00000158769.11:F11R	Shore13459	Independent	3.99948e-05	0.034619	-0.200666	chr1	161008977	161010071
ENSG00000158869.6:FCER1G	OpenSea13364	Upstream	3.67266e-06	0.00488861	0.225525	chr1	160189219	160189219
ENSG00000158869.6:FCER1G	OpenSea13419	Downstream	4.33927e-05	0.0369261	-0.199762	chr1	160682641	160682655
ENSG00000158987.14:RAPGEF6	Island61451	Upstream	1.40311e-08	3.43676e-05	-0.274599	chr5	131281008	131281439
ENSG00000159111.8:MRPL10	Island168244	Independent	4.6243e-07	0.000793047	-0.245017	chr17	45928250	45928578
ENSG00000159111.8:MRPL10	Island168255	Independent	2.59111e-07	0.000473446	-0.25018	chr17	45949677	45949878
ENSG00000159111.8:MRPL10	OpenSea168247	Independent	1.16216e-19	1.12939e-15	0.426249	chr17	45933066	45933066
ENSG00000159111.8:MRPL10	Shore168234	Downstream	1.46399e-07	0.000283706	-0.255161	chr17	45909295	45909410
ENSG00000159111.8:MRPL10	Shore168241	Independent	6.32928e-24	8.91084e-20	-0.468524	chr17	45924227	45924227
ENSG00000159111.8:MRPL10	Shore168243	Independent	1.98981e-15	1.2655e-11	-0.377398	chr17	45927392	45928077
ENSG00000159111.8:MRPL10	Shore168245	Independent	1.39642e-05	0.0148771	-0.211983	chr17	45928784	45930033
ENSG00000159111.8:MRPL10	Shore168299	Downstream	1.62277e-05	0.0168381	0.210405	chr17	46124684	46124821
ENSG00000159189.7:C1QC	OpenSea4334	Upstream	4.29868e-05	0.0366883	-0.199867	chr1	22979495	22979739
ENSG00000159674.7:SPON2	Island47040	Independent	1.85205e-08	4.42454e-05	-0.272377	chr4	1241727	1244086
ENSG00000159674.7:SPON2	OpenSea47084	Independent	1.9438e-05	0.0193758	0.208492	chr4	1348578	1348867
ENSG00000160200.13:CBS	Shore190189	Upstream	1.34414e-05	0.0143819	-0.212382	chr21	44497019	44497019
ENSG00000160208.11:RRP1B	Shore190268	Independent	2.11333e-08	4.98687e-05	0.271314	chr21	45077557	45077557
ENSG00000160255.12:ITGB2	Shore190357	Downstream	3.60613e-06	0.00481562	-0.225705	chr21	45576085	45577667
ENSG00000160282.9:FTCD	Island190811	Downstream	5.70701e-23	7.40209e-19	0.459554	chr21	47580738	47582049
ENSG00000160282.9:FTCD	OpenSea190808	Downstream	6.50704e-07	0.00107078	-0.241917	chr21	47575134	47575547
ENSG00000160282.9:FTCD	Shelf190818	Independent	4.12951e-20	4.17312e-16	-0.430994	chr21	47604986	47605174
ENSG00000160282.9:FTCD	Shore190810	Downstream	8.52194e-06	0.0098543	0.217091	chr21	47580410	47580410
ENSG00000160282.9:FTCD	Shore190812	Downstream	1.56366e-16	1.10072e-12	0.390945	chr21	47582351	47582351
ENSG00000160282.9:FTCD	Shore190814	Upstream	2.40231e-20	2.45023e-16	0.433448	chr21	47599972	47599972
ENSG00000160282.9:FTCD	Shore190817	Upstream	6.61347e-24	9.27132e-20	-0.468347	chr21	47604052	47604654
ENSG00000160282.9:FTCD	Shore190912	Downstream	2.30479e-05	0.0221886	0.206671	chr21	48088150	48088150
ENSG00000160284.10:SPATC1L	Island190811	Downstream	7.77997e-37	3.16426e-32	0.569213	chr21	47580738	47582049
ENSG00000160284.10:SPATC1L	Island190815	Downstream	9.49129e-10	2.92501e-06	0.295195	chr21	47601047	47601211
ENSG00000160284.10:SPATC1L	Island190866	Downstream	3.42722e-12	1.52577e-08	0.333583	chr21	47845610	47845863
ENSG00000160284.10:SPATC1L	OpenSea190808	Downstream	2.71229e-11	1.07526e-07	-0.320093	chr21	47575134	47575547
ENSG00000160284.10:SPATC1L	Shelf190818	Downstream	7.71205e-43	5.18506e-38	-0.606457	chr21	47604986	47605174
ENSG00000160284.10:SPATC1L	Shore190812	Downstream	1.0025e-34	3.58983e-30	0.5549	chr21	47582351	47582351
ENSG00000160284.10:SPATC1L	Shore190814	Downstream	2.05882e-21	2.28372e-17	0.444336	chr21	47599972	47599972
ENSG00000160284.10:SPATC1L	Shore190912	Independent	6.75457e-06	0.00811586	0.219453	chr21	48088150	48088150
ENSG00000160285.9:LSS	Shore190830	Independent	2.02351e-07	0.000379415	-0.25235	chr21	47716443	47716443
ENSG00000160285.9:LSS	Shore190832	Downstream	1.72308e-05	0.017706	-0.209771	chr21	47718080	47718080
ENSG00000160323.14:ADAMTS13	OpenSea102664	Independent	6.76774e-06	0.00812531	0.219433	chr9	136181621	136181621
ENSG00000160323.14:ADAMTS13	Shore102675	Independent	6.47627e-05	0.0497279	-0.195265	chr9	136216076	136217353
ENSG00000160323.14:ADAMTS13	Shore102699	Upstream	6.14048e-08	0.000129842	0.262546	chr9	136324127	136324586
ENSG00000160439.10:RDH13	Island184409	Downstream	3.3073e-05	0.0298022	-0.202756	chr19	55493930	55494485
ENSG00000160439.10:RDH13	OpenSea184408	Upstream	5.43727e-05	0.0436363	0.197242	chr19	55478262	55478262
ENSG00000160439.10:RDH13	OpenSea184417	Downstream	1.1616e-05	0.012738	0.213902	chr19	55556399	55556399
ENSG00000160439.10:RDH13	OpenSea184691	Downstream	1.32852e-05	0.014251	-0.212504	chr19	56458926	56459234
ENSG00000160703.10:NLRX1	OpenSea123673	Downstream	1.13322e-05	0.0124859	-0.214158	chr11	118492463	118492463
ENSG00000160796.11:NBEAL2	Island38093	Independent	1.24697e-07	0.000245843	-0.256542	chr3	47050803	47051546
ENSG00000160796.11:NBEAL2	Shelf38116	Upstream	4.52354e-07	0.000777791	-0.245215	chr3	47327681	47327681
ENSG00000160818.12:GPATCH4	Shore12942	Independent	3.01086e-05	0.027553	-0.203782	chr1	156561143	156561431
ENSG00000160862.8:AZGP1	OpenSea84771	Upstream	6.64457e-09	1.71687e-05	-0.280485	chr7	99573278	99573747
ENSG00000160948.8:VPS28	Island98311	Downstream	6.3846e-06	0.0077672	-0.220021	chr8	145641991	145642114
ENSG00000160948.8:VPS28	Island98315	Upstream	4.0981e-08	9.04829e-05	-0.265907	chr8	145649435	145649623
ENSG00000160948.8:VPS28	Shore98312	Upstream	5.3396e-06	0.00667334	-0.221816	chr8	145642243	145643626
ENSG00000160999.8:SH2B2	Island85234	Independent	2.38269e-05	0.0227855	0.206314	chr7	101943788	101944556
ENSG00000160999.8:SH2B2	Shore85226	Upstream	1.30163e-14	7.523e-11	-0.366974	chr7	101927846	101928560
ENSG00000160999.8:SH2B2	Shore85228	Independent	9.8103e-08	0.000199133	-0.258592	chr7	101931734	101932902
ENSG00000161057.6:PSMC2	OpenSea85282	Upstream	2.26879e-05	0.021919	-0.20684	chr7	102574105	102574504
ENSG00000161249.13:DMKN	Shore180829	Upstream	1.03856e-05	0.0115864	0.21506	chr19	36132263	36132842
ENSG00000161277.7:THAP8	Shore180967	Independent	6.30455e-07	0.00104058	0.242206	chr19	36611273	36611273
ENSG00000161326.8:DUSP14	Shore166479	Independent	5.09488e-10	1.64073e-06	-0.299725	chr17	35850659	35851459
ENSG00000161551.8:ZNF577	Shore183927	Upstream	2.6746e-07	0.000486811	-0.2499	chr19	52391411	52391789
ENSG00000161618.4:ALDH16A1	Island183341	Independent	5.47605e-05	0.0438513	-0.197162	chr19	49946433	49947035
ENSG00000161618.4:ALDH16A1	Shelf183344	Independent	7.24691e-06	0.0085725	-0.218741	chr19	49950808	49950808
ENSG00000161618.4:ALDH16A1	Shore183342	Independent	2.89818e-19	2.72019e-15	0.421996	chr19	49947726	49947726
ENSG00000161692.12:DBF4B	Island167829	Downstream	6.53504e-17	4.79493e-13	-0.39545	chr17	42733527	42734503
ENSG00000161921.10:CXCL16	Island163301	Downstream	2.61978e-05	0.0245889	0.205291	chr17	3848156	3848506
ENSG00000161921.10:CXCL16	OpenSea163287	Upstream	2.99783e-07	0.000537038	-0.248891	chr17	3819339	3820796
ENSG00000161921.10:CXCL16	OpenSea163576	Downstream	1.46272e-05	0.0154499	-0.211497	chr17	5419436	5419436
ENSG00000162073.9:PAQR4	Shore155149	Upstream	8.34281e-06	0.0096588	-0.217308	chr16	3062056	3062975
ENSG00000162383.7:SLC1A7	Island7880	Downstream	6.84099e-14	3.64089e-10	-0.357438	chr1	53558392	53558596
ENSG00000162383.7:SLC1A7	OpenSea7890	Downstream	6.54674e-16	4.33088e-12	0.383396	chr1	53600741	53600821
ENSG00000162383.7:SLC1A7	OpenSea7893	Downstream	2.71171e-14	1.50143e-10	-0.362795	chr1	53608962	53609371
ENSG00000162383.7:SLC1A7	Shelf7878	Downstream	2.42918e-14	1.35182e-10	-0.363425	chr1	53554504	53556189
ENSG00000162383.7:SLC1A7	Shore7879	Downstream	1.52173e-13	7.86538e-10	-0.352727	chr1	53556414	53558245
ENSG00000162461.7:SLC25A34	Island3215	Upstream	2.07025e-05	0.0204078	0.20782	chr1	16058422	16058504
ENSG00000162461.7:SLC25A34	Shore3220	Upstream	1.22876e-15	7.96863e-12	-0.380014	chr1	16068861	16069855
ENSG00000162511.7:LAPTM5	OpenSea5389	Upstream	4.57926e-09	1.23454e-05	-0.283365	chr1	31229122	31229569
ENSG00000162511.7:LAPTM5	OpenSea5406	Downstream	3.5027e-05	0.0312298	-0.202127	chr1	31314608	31314608
ENSG00000162511.7:LAPTM5	OpenSea5432	Downstream	3.64403e-05	0.0321936	0.201692	chr1	31439111	31439111
ENSG00000162511.7:LAPTM5	OpenSea5486	Downstream	4.90326e-06	0.00621765	-0.222666	chr1	31896392	31896462
ENSG00000162585.11:C1orf86	OpenSea585	Downstream	3.13785e-06	0.0042699	-0.227067	chr1	2104223	2105392
ENSG00000162929.9:KIAA1841	OpenSea23902	Upstream	3.88304e-09	1.06161e-05	-0.284631	chr2	61388665	61388665
ENSG00000162929.9:KIAA1841	OpenSea23903	Independent	2.89578e-08	6.60204e-05	-0.268757	chr2	61389173	61389282
ENSG00000162929.9:KIAA1841	Shore23906	Independent	6.79791e-06	0.00815261	-0.219388	chr2	61403611	61403611
ENSG00000163001.7:CCDC104	Shelf23597	Upstream	1.8723e-06	0.00272565	0.23205	chr2	54789491	54789491
ENSG00000163041.5:H3F3A	Island17727	Independent	6.43775e-06	0.0078232	-0.219938	chr1	226270724	226271799
ENSG00000163041.5:H3F3A	OpenSea17741	Independent	1.09287e-06	0.0016975	-0.23713	chr1	226314883	226314883
ENSG00000163041.5:H3F3A	Shore17718	Independent	3.98454e-06	0.00523262	0.224723	chr1	226187478	226188006
ENSG00000163050.11:ADCK3	OpenSea17855	Independent	1.31542e-07	0.000257642	0.256083	chr1	227175867	227175867
ENSG00000163050.11:ADCK3	OpenSea17856	Upstream	1.89958e-09	5.54298e-06	0.290046	chr1	227177885	227177885
ENSG00000163125.11:RPRD2	Shore11893	Independent	2.55875e-05	0.0240915	-0.205546	chr1	150123146	150123734
ENSG00000163125.11:RPRD2	Shore11929	Downstream	8.11742e-14	4.2994e-10	-0.356437	chr1	150335507	150336806
ENSG00000163125.11:RPRD2	Shore11953	Downstream	3.64012e-05	0.0321677	-0.201704	chr1	150533123	150534021
ENSG00000163161.8:ERCC3	OpenSea27810	Independent	2.31902e-05	0.0223034	-0.206605	chr2	127933484	127933992
ENSG00000163161.8:ERCC3	Shore27833	Independent	1.31176e-05	0.0140996	-0.212637	chr2	128146352	128146352
ENSG00000163162.4:RNF149	Island26363	Downstream	2.2911e-06	0.00323978	-0.230115	chr2	101924667	101925327
ENSG00000163162.4:RNF149	Shore26364	Upstream	1.29316e-06	0.00197252	-0.235554	chr2	101925384	101925467
ENSG00000163219.7:ARHGAP25	OpenSea24431	Upstream	3.32721e-11	1.30181e-07	-0.318723	chr2	68961495	68962012
ENSG00000163220.10:S100A9	OpenSea12317	Upstream	4.10436e-06	0.00536094	-0.22443	chr1	153362927	153364020
ENSG00000163220.10:S100A9	Shore12476	Downstream	5.53491e-05	0.0441938	0.197041	chr1	154301964	154301964
ENSG00000163382.7:APOA1BP	OpenSea12947	Independent	5.2421e-06	0.00658395	0.222	chr1	156572731	156572731
ENSG00000163431.11:LMOD1	OpenSea15698	Upstream	2.96831e-06	0.00406944	-0.227608	chr1	201886748	201886748
ENSG00000163453.6:IGFBP7	OpenSea50321	Independent	1.1755e-06	0.00181132	-0.236449	chr4	57937220	57937220
ENSG00000163565.14:IFI16	OpenSea13271	Upstream	5.18828e-07	0.000879239	-0.243977	chr1	159796231	159796658
ENSG00000163597.9:SNHG16	Shore171102	Independent	1.24618e-10	4.47703e-07	-0.309699	chr17	74554844	74554844
ENSG00000163794.5:UCN	Shore21886	Downstream	3.43181e-06	0.00461763	0.226191	chr2	27531535	27532725
ENSG00000163798.9:SLC4A1AP	OpenSea21985	Downstream	6.46135e-05	0.0496651	0.195291	chr2	28442539	28442539
ENSG00000163827.8:LRRC2	Island37996	Upstream	7.84805e-06	0.00915539	-0.217931	chr3	46607350	46607760
ENSG00000163827.8:LRRC2	OpenSea37993	Independent	1.3259e-12	6.10922e-09	0.339561	chr3	46600244	46600244
ENSG00000163827.8:LRRC2	Shelf37994	Upstream	2.18297e-20	2.24038e-16	-0.43388	chr3	46604536	46604536
ENSG00000163827.8:LRRC2	Shore37995	Independent	3.40071e-07	0.000604608	-0.247771	chr3	46605616	46606299
ENSG00000163848.14:ZNF148	OpenSea42104	Independent	1.96923e-07	0.000370926	0.252587	chr3	125053815	125053815
ENSG00000163938.12:GNL3	OpenSea38938	Downstream	2.60482e-05	0.0244553	0.205353	chr3	52824283	52824283
ENSG00000163938.12:GNL3	Shore38908	Independent	2.07622e-05	0.0204544	-0.20779	chr3	52569026	52569752
ENSG00000163956.6:LRPAP1	Island47648	Upstream	2.80253e-07	0.000507572	-0.249488	chr4	3519599	3520147
ENSG00000163956.6:LRPAP1	OpenSea47631	Independent	5.12086e-09	1.35941e-05	0.282504	chr4	3496300	3496300
ENSG00000164008.7:C1orf50	Shelf6892	Independent	1.8386e-06	0.00268848	0.232223	chr1	43279726	43279726
ENSG00000164008.7:C1orf50	Shore6893	Independent	1.47857e-08	3.60283e-05	0.274181	chr1	43281678	43282561
ENSG00000164088.13:PPM1M	Island38841	Upstream	6.01406e-08	0.000127414	-0.26272	chr3	52279602	52280139
ENSG00000164088.13:PPM1M	OpenSea38938	Upstream	1.14377e-06	0.00176987	0.236705	chr3	52824283	52824283
ENSG00000164088.13:PPM1M	OpenSea38948	Independent	3.55124e-08	7.95871e-05	-0.267086	chr3	52864659	52864907
ENSG00000164088.13:PPM1M	Shore38840	Upstream	1.13503e-07	0.000226897	-0.257348	chr3	52279403	52279555
ENSG00000164088.13:PPM1M	Shore38842	Upstream	4.01491e-05	0.0346979	-0.200623	chr3	52280329	52281709
ENSG00000164344.11:KLKB1	Shore55180	Upstream	3.43264e-06	0.00461763	-0.226189	chr4	187113578	187113578
ENSG00000164347.12:GFM2	Shore59133	Independent	2.68913e-08	6.19087e-05	-0.26936	chr5	74062053	74062053
ENSG00000164366.2:CCDC127	Shelf55546	Downstream	4.15765e-11	1.60013e-07	-0.317221	chr5	346695	346987
ENSG00000164366.2:CCDC127	Shore55504	Independent	5.15254e-05	0.041892	0.197845	chr5	194530	194879
ENSG00000164366.2:CCDC127	Shore55545	Downstream	1.84272e-08	4.40865e-05	-0.272417	chr5	345850	346247
ENSG00000164414.12:SLC35A1	OpenSea72838	Independent	1.49417e-08	3.63546e-05	0.274097	chr6	87984641	87984641
ENSG00000164414.12:SLC35A1	Shore72841	Independent	1.84502e-06	0.00269667	0.23219	chr6	88031886	88032118
ENSG00000164535.9:DAGLB	Shelf79555	Downstream	4.33999e-05	0.0369261	0.199759	chr7	6438643	6438643
ENSG00000164708.5:PGAM2	Island81821	Upstream	1.55463e-05	0.0162539	-0.210857	chr7	44104860	44105050
ENSG00000164880.11:INTS1	OpenSea78529	Independent	1.41975e-06	0.00214246	0.234675	chr7	1597401	1597412
ENSG00000164880.11:INTS1	Shore78295	Downstream	4.33379e-05	0.0369115	-0.199776	chr7	1084791	1086220
ENSG00000164904.10:ALDH7A1	Shore61232	Upstream	3.72789e-06	0.00494415	-0.225379	chr5	125929611	125930496
ENSG00000164978.12:NUDT2	Island99126	Upstream	1.7699e-05	0.0180632	-0.209487	chr9	34329106	34329106
ENSG00000165233.13:C9orf89	Shore100241	Downstream	2.54366e-06	0.00354629	0.229106	chr9	95857577	95857577
ENSG00000165233.13:C9orf89	Shore100243	Downstream	4.83694e-10	1.56378e-06	-0.3001	chr9	95859189	95859189
ENSG00000165388.8:ZNF488	OpenSea107016	Downstream	4.5556e-08	9.93256e-05	-0.265032	chr10	48363964	48363964
ENSG00000165388.8:ZNF488	Shelf107021	Downstream	1.593e-05	0.0165762	-0.2106	chr10	48373736	48373736
ENSG00000165661.11:QSOX2	Shelf103248	Independent	1.05406e-10	3.83279e-07	-0.31086	chr9	139131620	139131620
ENSG00000165714.6:LOH12CR1	OpenSea126764	Upstream	3.58001e-05	0.0317558	0.201887	chr12	11812062	11812062
ENSG00000165948.6:IFI27L1	Shore145336	Downstream	1.01376e-05	0.0113791	0.215309	chr14	94545678	94546988
ENSG00000166275.10:C10orf32	Island110992	Downstream	1.53696e-07	0.000296279	-0.25474	chr10	104952243	104953231
ENSG00000166275.10:C10orf32	OpenSea110948	Independent	1.06612e-05	0.0118257	-0.21479	chr10	104594691	104594691
ENSG00000166275.10:C10orf32	OpenSea110975	Independent	1.55264e-06	0.00231766	-0.233829	chr10	104829517	104829517
ENSG00000166275.10:C10orf32	Shore110959	Independent	5.17416e-05	0.0419953	-0.197799	chr10	104629667	104629869
ENSG00000166275.10:C10orf32	Shore110993	Independent	1.1815e-10	4.27264e-07	0.310069	chr10	104953276	104954103
ENSG00000166341.6:DCHS1	Shelf115344	Downstream	5.4538e-08	0.000117001	-0.263536	chr11	6679115	6679115
ENSG00000166426.7:CRABP1	OpenSea151927	Independent	2.99055e-05	0.0273976	0.203855	chr15	78697933	78697933
ENSG00000166435.11:XRRA1	Island121268	Independent	2.54472e-05	0.0239799	-0.205605	chr11	74659950	74660265
ENSG00000166435.11:XRRA1	OpenSea121264	Independent	1.16385e-14	6.77423e-11	-0.367605	chr11	74644143	74644143
ENSG00000166435.11:XRRA1	OpenSea121265	Independent	6.80052e-16	4.48974e-12	-0.383193	chr11	74654369	74654369
ENSG00000166435.11:XRRA1	Shore121258	Independent	7.16942e-17	5.23706e-13	-0.394975	chr11	74459317	74459825
ENSG00000166436.10:TRIM66	Shore115527	Upstream	1.02785e-05	0.0114903	-0.215167	chr11	8710044	8710044
ENSG00000166529.10:ZSCAN21	Shore84785	Independent	2.21647e-05	0.0215208	-0.20709	chr7	99614209	99614209
ENSG00000166682.6:TMPRSS5	OpenSea123185	Downstream	5.73467e-05	0.0453927	-0.196642	chr11	113576693	113577528
ENSG00000166747.8:AP1G1	OpenSea159859	Upstream	1.72079e-05	0.017688	-0.209785	chr16	71604018	71604018
ENSG00000166770.5:ZNF667.AS1	Shore184775	Downstream	2.54982e-09	7.22909e-06	-0.287831	chr19	57050834	57050834
ENSG00000166831.4:RBPMS2	OpenSea150335	Independent	2.99346e-07	0.000536547	-0.248904	chr15	65024147	65024147
ENSG00000166888.5:STAT6	Shore130066	Downstream	1.79056e-05	0.0182289	0.209364	chr12	58133008	58133488
ENSG00000166896.3:XRCC6BP1	Shore130106	Independent	3.27652e-05	0.0295571	-0.202859	chr12	58241200	58241215
ENSG00000166913.8:YWHAB	Shore187354	Downstream	5.07851e-06	0.0064029	-0.222316	chr20	43372556	43374276
ENSG00000166913.8:YWHAB	Shore187369	Independent	3.12622e-24	4.47787e-20	-0.471345	chr20	43538180	43538586
ENSG00000166913.8:YWHAB	Shore187371	Downstream	2.0116e-20	2.07745e-16	-0.434248	chr20	43540202	43540202
ENSG00000167136.6:ENDOG	Shore102072	Independent	2.10757e-09	6.08523e-06	-0.289267	chr9	131583092	131583092
ENSG00000167216.12:KATNAL2	Shore174148	Upstream	7.56049e-07	0.00122576	-0.240542	chr18	44498341	44498341
ENSG00000167325.10:RRM1	Shelf115071	Independent	2.31688e-05	0.0222921	-0.206615	chr11	4212446	4212471
ENSG00000167515.6:TRAPPC2L	Shelf161976	Downstream	6.56702e-07	0.00107742	-0.241833	chr16	88933068	88934475
ENSG00000167523.9:SPATA33	Island162353	Downstream	2.0033e-06	0.00288702	0.231404	chr16	89777115	89778660
ENSG00000167523.9:SPATA33	OpenSea162308	Downstream	4.19479e-08	9.23142e-05	-0.265714	chr16	89674435	89675127
ENSG00000167523.9:SPATA33	OpenSea162318	Independent	4.99088e-15	3.02244e-11	0.372341	chr16	89699720	89699720
ENSG00000167523.9:SPATA33	OpenSea162336	Independent	2.90995e-05	0.0267932	-0.204152	chr16	89739680	89739700
ENSG00000167523.9:SPATA33	OpenSea162337	Downstream	1.68107e-11	6.82041e-08	-0.323272	chr16	89740564	89740639
ENSG00000167523.9:SPATA33	Shelf162346	Downstream	1.38614e-05	0.0147911	0.212061	chr16	89763370	89764314
ENSG00000167523.9:SPATA33	Shore162341	Independent	1.33001e-06	0.00202198	0.23529	chr16	89754785	89754785
ENSG00000167656.4:LY6D	Island97791	Downstream	8.24261e-06	0.00956825	0.217431	chr8	143879727	143879727
ENSG00000167656.4:LY6D	OpenSea97787	Upstream	5.52939e-15	3.34242e-11	-0.371772	chr8	143867129	143868530
ENSG00000167656.4:LY6D	OpenSea97788	Downstream	1.89554e-06	0.00275462	-0.231932	chr8	143868844	143869473
ENSG00000167656.4:LY6D	Shelf97775	Downstream	2.27481e-08	5.31872e-05	-0.270718	chr8	143823734	143824586
ENSG00000167656.4:LY6D	Shore97785	Independent	8.96769e-06	0.0102795	0.216569	chr8	143859669	143859990
ENSG00000167670.11:CHAF1A	Shore177027	Independent	4.10597e-11	1.58209e-07	-0.317306	chr19	4455863	4455957
ENSG00000167695.9:FAM57A	OpenSea162613	Independent	9.50974e-06	0.0108181	0.215967	chr17	671649	671649
ENSG00000167695.9:FAM57A	Shore162600	Independent	3.02729e-08	6.88282e-05	0.268394	chr17	635064	635064
ENSG00000167720.7:SRR	Island162983	Downstream	8.01058e-07	0.00129237	0.24001	chr17	1933153	1933726
ENSG00000167723.10:TRPV3	Shelf163182	Upstream	1.20177e-06	0.0018449	-0.236242	chr17	3433157	3433451
ENSG00000167766.11:ZNF83	Shore184035	Upstream	4.14831e-06	0.0054017	-0.224325	chr19	53192577	53192577
ENSG00000167792.7:NDUFV1	Island120191	Independent	7.15042e-06	0.0085011	-0.218876	chr11	67383545	67383802
ENSG00000167799.5:NUDT8	Island120191	Independent	2.80506e-06	0.00386655	-0.228158	chr11	67383545	67383802
ENSG00000167840.9:ZNF232	Island163527	Downstream	8.54843e-08	0.000175575	-0.25976	chr17	5019056	5019840
ENSG00000167840.9:ZNF232	Island163529	Upstream	5.49996e-13	2.64901e-09	0.344988	chr17	5025970	5026393
ENSG00000167840.9:ZNF232	Shore163526	Downstream	5.07356e-06	0.0063991	-0.222326	chr17	5018984	5018984
ENSG00000167840.9:ZNF232	Shore163528	Downstream	1.06216e-12	4.95641e-09	-0.340939	chr17	5019989	5019989
ENSG00000167895.10:TMC8	OpenSea171565	Upstream	3.21591e-05	0.029082	-0.203063	chr17	76886742	76886912
ENSG00000167895.10:TMC8	Shelf171228	Upstream	5.02298e-06	0.00634503	-0.222426	chr17	75282040	75282140
ENSG00000167895.10:TMC8	Shelf171258	Upstream	4.05914e-05	0.0349883	-0.200502	chr17	75401367	75402473
ENSG00000167895.10:TMC8	Shore171379	Upstream	5.68867e-07	0.000949388	-0.243142	chr17	76128481	76130305
ENSG00000167965.12:MLST8	Shelf154892	Independent	9.49328e-06	0.0108031	0.215985	chr16	2239275	2239488
ENSG00000167965.12:MLST8	Shelf154903	Independent	3.13685e-06	0.0042699	-0.22707	chr16	2259923	2261237
ENSG00000168040.4:FADD	Shore120661	Independent	1.91242e-05	0.0191284	0.208665	chr11	70048796	70048921
ENSG00000168071.16:CCDC88B	Shelf119302	Upstream	3.04975e-07	0.00054545	0.248739	chr11	64140424	64141041
ENSG00000168071.16:CCDC88B	Shore119288	Upstream	5.6108e-12	2.45476e-08	-0.330428	chr11	64110657	64110785
ENSG00000168243.6:GNG4	Island18676	Downstream	2.0948e-07	0.000390559	-0.252047	chr1	235814326	235814365
ENSG00000168297.10:PXK	Shelf39397	Independent	2.14441e-05	0.0209757	0.207444	chr3	58474266	58474266
ENSG00000168374.6:ARF4	Shore39400	Downstream	4.61117e-05	0.0386445	0.199086	chr3	58479231	58479231
ENSG00000168661.9:ZNF30	Island180670	Independent	1.14179e-07	0.000227973	0.257297	chr19	35395942	35396475
ENSG00000168661.9:ZNF30	Shelf180673	Independent	5.12977e-07	0.000870218	-0.24408	chr19	35414458	35414458
ENSG00000168765.10:GSTM4	Island10690	Independent	3.57767e-10	1.181e-06	-0.302265	chr1	110186005	110186163
ENSG00000168765.10:GSTM4	Shelf10688	Downstream	1.50071e-06	0.00225135	-0.234151	chr1	110183035	110183035
ENSG00000168803.10:ADAL	OpenSea148897	Independent	1.81095e-05	0.0184024	-0.209244	chr15	43585817	43585934
ENSG00000168803.10:ADAL	Shore148902	Independent	9.08672e-07	0.00144896	-0.238845	chr15	43622978	43623282
ENSG00000168818.5:STX18	OpenSea47781	Upstream	3.49325e-05	0.0311624	-0.202157	chr4	4405844	4406200
ENSG00000168827.9:GFM1	OpenSea44292	Independent	1.4298e-10	5.04323e-07	0.308742	chr3	158390074	158390821
ENSG00000168918.9:INPP5D	OpenSea33497	Upstream	2.10031e-05	0.0206362	-0.207666	chr2	233180415	233180415
ENSG00000168918.9:INPP5D	OpenSea33617	Downstream	7.9568e-06	0.00926913	-0.217791	chr2	233981788	233981999
ENSG00000168952.11:STXBP6	OpenSea141484	Downstream	3.69358e-07	0.000651056	-0.247034	chr14	25526434	25526434
ENSG00000168952.11:STXBP6	Shelf141479	Upstream	1.2943e-14	7.49381e-11	-0.367006	chr14	25516343	25516343
ENSG00000168961.12:LGALS9	Island165517	Downstream	1.84771e-08	4.41737e-05	-0.272396	chr17	26577563	26577877
ENSG00000168961.12:LGALS9	OpenSea165454	Downstream	8.72319e-09	2.2243e-05	-0.278357	chr17	25871790	25871790
ENSG00000168961.12:LGALS9	Shelf165496	Upstream	9.37046e-07	0.00148272	-0.238561	chr17	26366243	26366243
ENSG00000169026.8:MFSD7	Island46751	Independent	7.10997e-06	0.00847135	-0.218934	chr4	652702	652907
ENSG00000169026.8:MFSD7	Island46772	Upstream	1.72502e-06	0.00254841	-0.232831	chr4	682834	683060
ENSG00000169026.8:MFSD7	Shore46771	Downstream	2.56342e-05	0.0241286	-0.205526	chr4	682184	682184
ENSG00000169220.13:RGS14	Shelf65207	Upstream	4.26986e-26	7.21372e-22	-0.487978	chr5	176797920	176798049
ENSG00000169220.13:RGS14	Shore65214	Independent	4.05857e-07	0.000707817	-0.24619	chr5	176823320	176823320
ENSG00000169299.8:PGM2	Shore49389	Independent	1.32538e-05	0.0142227	-0.212529	chr4	37829008	37829008
ENSG00000169385.2:RNASE2	OpenSea140792	Upstream	5.86996e-05	0.0462193	-0.196379	chr14	20666088	20666088
ENSG00000169442.4:CD52	OpenSea4847	Independent	1.1623e-06	0.00179265	-0.236554	chr1	26644234	26645313
ENSG00000169442.4:CD52	Shelf4833	Independent	3.5848e-06	0.00479297	0.225763	chr1	26603970	26603970
ENSG00000169515.5:CCDC8	Island182668	Downstream	4.2863e-08	9.38267e-05	-0.265536	chr19	46915351	46915776
ENSG00000169515.5:CCDC8	Shore182675	Independent	6.84373e-06	0.00819861	-0.21932	chr19	46930115	46930245
ENSG00000169660.11:HEXDC	Island172703	Upstream	4.74841e-11	1.81688e-07	0.316322	chr17	80393504	80393666
ENSG00000169660.11:HEXDC	Shore172723	Independent	3.86695e-08	8.59198e-05	-0.266386	chr17	80454611	80454611
ENSG00000169689.10:STRA13	Island172525	Independent	5.01293e-10	1.61592e-06	-0.299842	chr17	79981754	79981962
ENSG00000169826.6:CSGALNACT2	OpenSea106652	Independent	7.73279e-08	0.000160524	0.260608	chr10	43622663	43622663
ENSG00000169925.11:BRD3	Shore102812	Upstream	3.02576e-06	0.00413292	-0.227421	chr9	136889061	136890014
ENSG00000169992.5:NLGN2	Shelf163865	Independent	6.14013e-06	0.00751977	0.220415	chr17	7380112	7380112
ENSG00000169992.5:NLGN2	Shore163843	Upstream	2.89662e-06	0.00398111	-0.227846	chr17	7321270	7322211
ENSG00000170160.11:CCDC144A	Island164768	Upstream	1.6054e-12	7.32532e-09	-0.338367	chr17	16593582	16593613
ENSG00000170222.10:ADPRM	Shore164387	Independent	4.79086e-11	1.82887e-07	0.316262	chr17	10632715	10632715
ENSG00000170291.9:ELP5	Island163746	Independent	1.43729e-17	1.14097e-13	-0.403112	chr17	7108305	7108653
ENSG00000170291.9:ELP5	Island163763	Independent	4.6983e-13	2.28967e-09	0.345948	chr17	7137381	7138078
ENSG00000170291.9:ELP5	Island163778	Independent	3.98815e-06	0.00523452	0.224714	chr17	7164286	7165909
ENSG00000170291.9:ELP5	OpenSea163742	Independent	1.4525e-11	5.95911e-08	0.324236	chr17	7093301	7093301
ENSG00000170291.9:ELP5	Shelf163749	Independent	2.05944e-11	8.2639e-08	-0.321927	chr17	7113697	7115524
ENSG00000170291.9:ELP5	Shore163745	Independent	2.51001e-08	5.811e-05	-0.269921	chr17	7107939	7107939
ENSG00000170291.9:ELP5	Shore163747	Independent	9.42596e-13	4.43616e-09	-0.341678	chr17	7108792	7108792
ENSG00000170291.9:ELP5	Shore163750	Independent	5.12543e-08	0.000110506	0.264053	chr17	7116792	7117310
ENSG00000170291.9:ELP5	Shore163770	Independent	1.42416e-05	0.0151153	0.211777	chr17	7146757	7147256
ENSG00000170291.9:ELP5	Shore163779	Independent	1.31081e-08	3.22748e-05	-0.27514	chr17	7166293	7166718
ENSG00000170430.9:MGMT	Island112899	Downstream	4.81898e-09	1.29176e-05	-0.282972	chr10	131265059	131265696
ENSG00000170430.9:MGMT	OpenSea112863	Downstream	3.41676e-06	0.00460109	-0.226234	chr10	130829629	130829895
ENSG00000170430.9:MGMT	OpenSea112896	Downstream	1.46508e-08	3.57262e-05	-0.274254	chr10	131260015	131260729
ENSG00000170430.9:MGMT	OpenSea112902	Independent	3.3687e-05	0.0302643	-0.202555	chr10	131293370	131293370
ENSG00000170430.9:MGMT	OpenSea112911	Downstream	8.63252e-08	0.000177081	-0.259677	chr10	131348421	131348664
ENSG00000170430.9:MGMT	OpenSea112951	Downstream	1.04722e-07	0.000210547	0.258035	chr10	131566663	131568021
ENSG00000170430.9:MGMT	OpenSea112964	Downstream	5.34687e-06	0.00667541	0.221802	chr10	131631686	131631850
ENSG00000170430.9:MGMT	Shelf112901	Downstream	9.63985e-08	0.000195794	-0.258741	chr10	131268886	131268886
ENSG00000170430.9:MGMT	Shore112900	Downstream	1.64917e-20	1.72478e-16	-0.435141	chr10	131265796	131265796
ENSG00000170430.9:MGMT	Shore112955	Downstream	1.55991e-06	0.00232745	0.233785	chr10	131575896	131577071
ENSG00000170846.11:AC093323.3	Shore48040	Independent	8.16827e-06	0.00949868	-0.217523	chr4	6659805	6659805
ENSG00000170889.9:RPS9	Island184330	Upstream	3.89906e-12	1.73116e-08	-0.332761	chr19	54711107	54711292
ENSG00000170946.10:DNAJC24	OpenSea116866	Upstream	1.03987e-05	0.0115892	-0.215047	chr11	30510489	30510489
ENSG00000171055.10:FEZ2	Shore22416	Independent	1.34241e-09	4.04247e-06	0.292635	chr2	36824259	36824663
ENSG00000171067.6:C11orf24	Shelf120278	Independent	8.33156e-06	0.00965109	-0.217322	chr11	68037299	68037299
ENSG00000171130.12:ATP6V0E2	OpenSea88051	Independent	3.20389e-05	0.0289892	0.203104	chr7	149580879	149580879
ENSG00000171130.12:ATP6V0E2	Shelf88048	Independent	5.23812e-10	1.68357e-06	0.299525	chr7	149575067	149575067
ENSG00000171135.10:JAGN1	Island35575	Upstream	1.26488e-06	0.00193456	0.235762	chr3	9956823	9957531
ENSG00000171135.10:JAGN1	Shore35576	Independent	4.80936e-10	1.55724e-06	0.300141	chr3	9958613	9959128
ENSG00000171298.8:GAA	Island171857	Downstream	1.64273e-07	0.000315843	-0.254164	chr17	78082532	78082725
ENSG00000171570.5:RAB4B.EGLN2	Island181517	Upstream	2.29927e-06	0.00324854	0.230081	chr19	40366607	40366607
ENSG00000171700.9:RGS19	Shore188913	Upstream	1.03762e-05	0.0115798	-0.215069	chr20	62199034	62199190
ENSG00000171763.13:SPATA5L1	Island149073	Downstream	5.70042e-09	1.49519e-05	0.281675	chr15	45670068	45671028
ENSG00000171763.13:SPATA5L1	Shore149074	Downstream	1.76526e-05	0.0180271	0.209515	chr15	45671148	45671708
ENSG00000171763.13:SPATA5L1	Shore149077	Downstream	1.73346e-05	0.0177795	0.209708	chr15	45693742	45694386
ENSG00000171772.10:SYCE1	Island113862	Downstream	9.3301e-07	0.00147879	-0.238601	chr10	135333805	135334061
ENSG00000171772.10:SYCE1	OpenSea113869	Downstream	3.4099e-05	0.0305928	0.202422	chr10	135367706	135367706
ENSG00000171772.10:SYCE1	Shelf113876	Downstream	3.42547e-05	0.0307157	0.202372	chr10	135387962	135387962
ENSG00000172346.9:CSDC2	OpenSea193056	Upstream	1.02607e-27	1.95394e-23	-0.501719	chr22	41956440	41957443
ENSG00000172346.9:CSDC2	Shore193027	Downstream	1.06513e-08	2.68067e-05	-0.276785	chr22	41776843	41776843
ENSG00000172346.9:CSDC2	Shore193046	Independent	4.96939e-15	3.01497e-11	-0.372365	chr22	41844435	41845659
ENSG00000172346.9:CSDC2	Shore193060	Upstream	6.04003e-06	0.00741649	-0.22058	chr22	41983798	41983798
ENSG00000172500.8:FIBP	OpenSea119751	Independent	2.64692e-06	0.0036747	0.228721	chr11	65646612	65647532
ENSG00000172687.8:ZNF738	Island180169	Downstream	1.11193e-08	2.78993e-05	-0.276445	chr19	21646329	21646470
ENSG00000172687.8:ZNF738	Shore180170	Downstream	2.08516e-08	4.92783e-05	-0.271422	chr19	21646605	21646781
ENSG00000172785.12:CBWD1	Shelf98505	Independent	4.02199e-09	1.09505e-05	0.284362	chr9	211689	211689
ENSG00000172803.13:SNX32	Island119779	Downstream	5.34708e-05	0.0431331	-0.19743	chr11	65744016	65744159
ENSG00000172803.13:SNX32	OpenSea119738	Downstream	1.77847e-08	4.26113e-05	0.272703	chr11	65617742	65617742
ENSG00000172803.13:SNX32	OpenSea119751	Independent	1.11583e-18	9.96214e-15	0.415609	chr11	65646612	65647532
ENSG00000172803.13:SNX32	Shore119732	Independent	1.60502e-05	0.0166749	0.210521	chr11	65585931	65586170
ENSG00000173156.2:RHOD	Shore120045	Independent	3.45075e-06	0.00464009	0.226137	chr11	66822853	66823684
ENSG00000173193.9:PARP14	OpenSea41784	Upstream	1.38197e-06	0.00209132	-0.234929	chr3	121796580	121796719
ENSG00000173209.17:AHSA2	OpenSea23902	Independent	5.681e-19	5.17007e-15	0.418824	chr2	61388665	61388665
ENSG00000173209.17:AHSA2	OpenSea23903	Independent	1.92345e-13	9.77882e-10	0.351332	chr2	61389173	61389282
ENSG00000173209.17:AHSA2	Shore23906	Independent	1.22032e-09	3.7053e-06	0.293342	chr2	61403611	61403611
ENSG00000173210.15:ABLIM3	Island63161	Downstream	5.97304e-08	0.00012679	-0.262777	chr5	148521075	148521466
ENSG00000173210.15:ABLIM3	OpenSea63172	Downstream	9.05912e-11	3.30872e-07	0.311906	chr5	148597365	148597365
ENSG00000173210.15:ABLIM3	Shelf63163	Downstream	1.50546e-05	0.0158202	-0.211195	chr5	148523798	148523798
ENSG00000173210.15:ABLIM3	Shore63162	Downstream	3.11233e-05	0.0283085	-0.20342	chr5	148521623	148521623
ENSG00000173272.9:MZT2A	Island28235	Independent	3.64859e-10	1.2008e-06	-0.302124	chr2	132249369	132250867
ENSG00000173272.9:MZT2A	Shore28234	Independent	1.62187e-05	0.0168381	0.210411	chr2	132247789	132248998
ENSG00000173372.12:C1QA	OpenSea4334	Upstream	5.11321e-06	0.00643925	-0.222248	chr1	22979495	22979739
ENSG00000173391.4:OLR1	OpenSea126705	Upstream	4.10237e-06	0.00536094	0.224435	chr12	10954529	10954529
ENSG00000173480.5:ZNF417	Shore184991	Independent	1.24496e-09	3.77318e-06	0.293194	chr19	58281797	58281797
ENSG00000173581.3:CCDC106	Island184646	Upstream	2.54036e-05	0.023951	0.205624	chr19	56154045	56154382
ENSG00000173821.15:RNF213	OpenSea171906	Downstream	4.41797e-07	0.000761228	-0.245428	chr17	78228820	78228820
ENSG00000173821.15:RNF213	Shore171908	Upstream	2.30319e-07	0.000425797	0.251216	chr17	78233839	78233839
ENSG00000174093.6:RP11.1407O15.2	Shore166543	Upstream	3.15662e-05	0.0285971	0.203266	chr17	36584240	36584240
ENSG00000174177.8:CTU2	OpenSea161908	Downstream	9.84596e-06	0.0111161	0.21561	chr16	88810993	88811348
ENSG00000174529.6:TMEM81	Shore16149	Upstream	4.152e-06	0.00540437	-0.224316	chr1	205040765	205040765
ENSG00000174842.11:GLMN	OpenSea9925	Upstream	5.5142e-05	0.044097	-0.197083	chr1	92056542	92056542
ENSG00000175264.3:CHST1	Shore117704	Upstream	1.98719e-06	0.00287008	-0.231481	chr11	45686055	45686055
ENSG00000175470.14:PPP2R2D	OpenSea113197	Upstream	4.23752e-08	9.3068e-05	0.265631	chr10	133758719	133758887
ENSG00000175634.8:RPS6KB2	Island120191	Independent	2.60682e-06	0.00362514	0.228869	chr11	67383545	67383802
ENSG00000175634.8:RPS6KB2	Shore120182	Independent	6.68796e-06	0.00806479	-0.219553	chr11	67352041	67353032
ENSG00000175634.8:RPS6KB2	Shore120190	Independent	2.2373e-06	0.00317152	0.230344	chr11	67381554	67383377
ENSG00000175634.8:RPS6KB2	Shore120192	Independent	4.78129e-07	0.000818266	0.244715	chr11	67383862	67384040
ENSG00000175643.7:RMI2	Island156032	Independent	9.00265e-07	0.00143764	-0.238931	chr16	11327053	11327141
ENSG00000175643.7:RMI2	Island156058	Downstream	2.00917e-17	1.57223e-13	0.401434	chr16	11439194	11439758
ENSG00000175643.7:RMI2	OpenSea156061	Downstream	2.83158e-05	0.0262403	0.204449	chr16	11450712	11450712
ENSG00000175643.7:RMI2	Shelf156056	Upstream	1.17968e-08	2.94466e-05	0.275977	chr16	11435867	11435867
ENSG00000175662.13:TOM1L2	Shelf164938	Independent	1.52247e-05	0.0159633	-0.211077	chr17	17709007	17709284
ENSG00000175701.6:LINC00116	Island26918	Upstream	5.97695e-08	0.000126791	-0.262771	chr2	110969853	110970204
ENSG00000175701.6:LINC00116	Shore26919	Downstream	1.31217e-07	0.000257226	-0.256104	chr2	110970249	110970249
ENSG00000176209.6:SMIM19	OpenSea92827	Downstream	1.42859e-07	0.000277498	-0.255372	chr8	42342083	42342083
ENSG00000176222.7:ZNF404	Island182174	Independent	7.83312e-11	2.88977e-07	-0.312907	chr19	44405818	44405998
ENSG00000176222.7:ZNF404	OpenSea182179	Independent	5.63097e-07	0.000940711	-0.243234	chr19	44430555	44431038
ENSG00000176222.7:ZNF404	Shelf182166	Upstream	3.78785e-05	0.0331794	-0.201266	chr19	44306565	44307056
ENSG00000176222.7:ZNF404	Shore182173	Upstream	9.80913e-07	0.00154324	0.238136	chr19	44405433	44405433
ENSG00000176222.7:ZNF404	Shore182175	Upstream	1.97892e-06	0.00285941	-0.231521	chr19	44406241	44406241
ENSG00000176390.10:CRLF3	Island165842	Independent	1.8141e-10	6.26693e-07	0.307076	chr17	28903510	28903642
ENSG00000176390.10:CRLF3	OpenSea165851	Independent	6.59797e-07	0.00108088	-0.24179	chr17	29020935	29020935
ENSG00000176390.10:CRLF3	Shore165846	Downstream	5.34651e-11	2.0176e-07	-0.315517	chr17	28927070	28927070
ENSG00000176406.16:RIMS2	Island95649	Upstream	1.02053e-05	0.0114472	-0.215241	chr8	105342214	105342491
ENSG00000176473.9:WDR25	OpenSea145952	Upstream	2.44101e-05	0.0231816	-0.206054	chr14	100883459	100883459
ENSG00000176531.5:PHLDB3	Island182092	Independent	2.43803e-05	0.0231715	-0.206067	chr19	44005893	44006432
ENSG00000176531.5:PHLDB3	Shelf182095	Independent	4.79014e-05	0.0397901	-0.198662	chr19	44012195	44012195
ENSG00000176593.3:CTD.2368P22.1	Shore185035	Upstream	6.12455e-06	0.00750559	-0.22044	chr19	58514694	58516100
ENSG00000176593.3:CTD.2368P22.1	Shore185038	Independent	5.17356e-05	0.0419953	-0.1978	chr19	58521273	58521273
ENSG00000176623.7:RMDN1	Island94648	Upstream	1.28412e-08	3.176e-05	-0.275304	chr8	87520737	87521102
ENSG00000176681.9:LRRC37A	OpenSea168031	Downstream	1.01235e-05	0.0113671	-0.215324	chr17	43714888	43715162
ENSG00000176681.9:LRRC37A	OpenSea168046	Upstream	9.04533e-08	0.000184858	0.259281	chr17	43910226	43910226
ENSG00000176681.9:LRRC37A	OpenSea168050	Upstream	2.32963e-13	1.17172e-09	-0.350186	chr17	43942128	43942128
ENSG00000176681.9:LRRC37A	OpenSea168066	Independent	3.36367e-05	0.0302356	0.202571	chr17	44068842	44068857
ENSG00000176681.9:LRRC37A	OpenSea168067	Independent	1.48445e-31	4.10959e-27	0.532006	chr17	44071124	44071124
ENSG00000176681.9:LRRC37A	OpenSea168071	Upstream	6.46334e-12	2.80171e-08	0.329516	chr17	44087762	44087784
ENSG00000176681.9:LRRC37A	OpenSea168083	Upstream	6.67214e-14	3.55677e-10	-0.357584	chr17	44214771	44214771
ENSG00000176681.9:LRRC37A	OpenSea168084	Upstream	2.06734e-07	0.000386718	-0.252163	chr17	44222207	44222207
ENSG00000176681.9:LRRC37A	Shelf168061	Upstream	5.18836e-22	6.1264e-18	-0.450277	chr17	44029468	44029468
ENSG00000176681.9:LRRC37A	Shelf168065	Independent	4.66911e-47	4.04791e-42	-0.629971	chr17	44064242	44064242
ENSG00000176681.9:LRRC37A	Shore168017	Upstream	2.01728e-15	1.27804e-11	-0.377323	chr17	43482735	43482735
ENSG00000176681.9:LRRC37A	Shore168060	Upstream	1.74113e-22	2.16454e-18	0.454901	chr17	44027251	44027251
ENSG00000176840.7:MIR7.3HG	Island177130	Independent	3.56131e-06	0.00476349	-0.225828	chr19	4785298	4785480
ENSG00000176840.7:MIR7.3HG	Shore177124	Independent	1.09766e-07	0.000219961	0.257634	chr19	4760503	4760503
ENSG00000176840.7:MIR7.3HG	Shore177129	Independent	1.65465e-07	0.000317733	-0.254102	chr19	4784940	4784940
ENSG00000176909.6:MAMSTR	Island183141	Independent	9.48552e-06	0.010798	0.215993	chr19	49199965	49200180
ENSG00000176909.6:MAMSTR	Shore183140	Upstream	1.31553e-06	0.00200181	0.235393	chr19	49198900	49199234
ENSG00000176945.11:MUC20	Island46422	Independent	8.7276e-08	0.000178698	-0.259585	chr3	195771712	195771712
ENSG00000176945.11:MUC20	OpenSea46372	Downstream	1.03982e-05	0.0115892	-0.215048	chr3	195538675	195539463
ENSG00000176945.11:MUC20	Shelf46352	Downstream	5.14329e-11	1.9521e-07	-0.31578	chr3	195473998	195474967
ENSG00000176956.8:LY6H	OpenSea97865	Upstream	1.01914e-06	0.0015988	-0.237781	chr8	144296928	144297019
ENSG00000177000.6:MTHFR	OpenSea2725	Independent	2.92576e-05	0.0269162	-0.204094	chr1	11840031	11840031
ENSG00000177042.9:TMEM80	Island114052	Downstream	3.86725e-06	0.00510432	0.225017	chr11	589815	590115
ENSG00000177042.9:TMEM80	Island114066	Independent	2.45348e-05	0.0232733	-0.205999	chr11	611692	611942
ENSG00000177042.9:TMEM80	Island114107	Downstream	6.40853e-23	8.21496e-19	-0.459074	chr11	705892	706533
ENSG00000177042.9:TMEM80	OpenSea114099	Downstream	3.54525e-06	0.00474586	0.225872	chr11	688323	688397
ENSG00000177042.9:TMEM80	Shore114010	Downstream	1.49966e-05	0.0157642	0.211235	chr11	492997	494651
ENSG00000177042.9:TMEM80	Shore114086	Downstream	3.04881e-07	0.00054545	-0.248742	chr11	642975	642975
ENSG00000177042.9:TMEM80	Shore114101	Upstream	2.24552e-06	0.00318161	-0.230309	chr11	692963	694717
ENSG00000177042.9:TMEM80	Shore114103	Downstream	4.06027e-08	8.97735e-05	-0.265983	chr11	698201	698201
ENSG00000177042.9:TMEM80	Shore114106	Downstream	2.50434e-15	1.56553e-11	-0.376142	chr11	703918	705748
ENSG00000177042.9:TMEM80	Shore114108	Independent	4.30833e-07	0.000746239	-0.245654	chr11	706635	706635
ENSG00000177084.10:POLE	Island135401	Downstream	2.55507e-05	0.0240637	-0.205561	chr12	133049413	133051136
ENSG00000177084.10:POLE	Island135469	Downstream	5.89091e-13	2.81263e-09	0.344568	chr12	133178028	133178028
ENSG00000177084.10:POLE	Island135471	Downstream	3.89733e-15	2.38652e-11	0.37371	chr12	133178636	133178856
ENSG00000177084.10:POLE	Island135479	Downstream	2.17915e-13	1.10108e-09	0.350586	chr12	133186738	133187045
ENSG00000177084.10:POLE	Island135484	Downstream	2.45205e-06	0.00344042	0.229461	chr12	133196028	133196447
ENSG00000177084.10:POLE	Island135515	Downstream	6.41757e-06	0.00780444	0.21997	chr12	133294261	133294835
ENSG00000177084.10:POLE	Island135523	Downstream	1.918e-06	0.00278603	0.23182	chr12	133303923	133304233
ENSG00000177084.10:POLE	Island135525	Downstream	5.51757e-06	0.00686247	-0.221488	chr12	133308700	133310333
ENSG00000177084.10:POLE	Island135533	Downstream	3.79658e-09	1.04056e-05	0.284803	chr12	133335488	133335850
ENSG00000177084.10:POLE	OpenSea135508	Downstream	5.39481e-09	1.4241e-05	0.282101	chr12	133277966	133278223
ENSG00000177084.10:POLE	Shelf135476	Downstream	3.5629e-07	0.00063106	-0.247355	chr12	133182638	133182638
ENSG00000177084.10:POLE	Shelf135504	Downstream	1.69492e-26	2.92344e-22	0.491442	chr12	133252989	133252989
ENSG00000177084.10:POLE	Shelf135521	Downstream	2.49574e-06	0.00348835	0.22929	chr12	133299889	133301730
ENSG00000177084.10:POLE	Shore135402	Downstream	6.00633e-06	0.00738888	-0.220636	chr12	133052221	133052221
ENSG00000177084.10:POLE	Shore135468	Independent	1.92113e-06	0.00278811	0.231804	chr12	133176828	133177700
ENSG00000177084.10:POLE	Shore135480	Downstream	2.0399e-10	6.98576e-07	0.306251	chr12	133187174	133187452
ENSG00000177084.10:POLE	Shore135485	Downstream	4.44114e-06	0.00572643	0.22365	chr12	133196647	133196647
ENSG00000177084.10:POLE	Shore135524	Independent	2.87229e-08	6.56664e-05	-0.268823	chr12	133306722	133308364
ENSG00000177084.10:POLE	Shore135532	Independent	1.674e-07	0.00032064	0.254001	chr12	133335468	133335468
ENSG00000177084.10:POLE	Shore135534	Downstream	1.99839e-05	0.0198225	0.208197	chr12	133337036	133337116
ENSG00000177106.9:EPS8L2	Island114117	Downstream	2.4547e-06	0.0034412	0.22945	chr11	725873	726759
ENSG00000177106.9:EPS8L2	Shelf114125	Independent	1.48991e-08	3.6278e-05	-0.27412	chr11	743738	743738
ENSG00000177106.9:EPS8L2	Shore114123	Independent	2.64399e-05	0.0247526	-0.205192	chr11	737965	737965
ENSG00000177236.3:AP006621.1	Island114117	Downstream	1.42576e-07	0.000277276	0.255389	chr11	725873	726759
ENSG00000177236.3:AP006621.1	Island114140	Downstream	1.0408e-05	0.0115956	-0.215038	chr11	789928	789930
ENSG00000177236.3:AP006621.1	Island114194	Downstream	1.86464e-05	0.0187972	-0.208934	chr11	888685	888685
ENSG00000177236.3:AP006621.1	OpenSea114131	Downstream	7.37273e-23	9.37796e-19	0.458492	chr11	763339	763485
ENSG00000177236.3:AP006621.1	OpenSea114137	Upstream	9.27871e-57	1.69822e-51	0.677349	chr11	783889	783889
ENSG00000177236.3:AP006621.1	Shelf114125	Downstream	1.11877e-33	3.79971e-29	-0.547528	chr11	743738	743738
ENSG00000177236.3:AP006621.1	Shelf114136	Downstream	2.594e-21	2.82037e-17	-0.443329	chr11	780331	780331
ENSG00000177236.3:AP006621.1	Shore114115	Downstream	5.17379e-05	0.0419953	-0.197799	chr11	722258	722258
ENSG00000177236.3:AP006621.1	Shore114123	Downstream	1.30425e-05	0.0140325	-0.212697	chr11	737965	737965
ENSG00000177236.3:AP006621.1	Shore114133	Independent	2.55467e-16	1.74972e-12	-0.388379	chr11	775135	775135
ENSG00000177236.3:AP006621.1	Shore114139	Downstream	8.0016e-12	3.42792e-08	-0.328134	chr11	788180	789849
ENSG00000177236.3:AP006621.1	Shore114141	Downstream	1.22235e-09	3.70806e-06	-0.293329	chr11	790142	790795
ENSG00000177236.3:AP006621.1	Shore114152	Downstream	2.21568e-20	2.26689e-16	-0.433813	chr11	805666	805726
ENSG00000177236.3:AP006621.1	Shore114167	Downstream	6.15771e-10	1.95623e-06	0.298354	chr11	835074	835074
ENSG00000177236.3:AP006621.1	Shore114193	Downstream	2.80061e-06	0.00386204	-0.228174	chr11	886695	888570
ENSG00000177302.9:TOP3A	Shore165049	Downstream	1.42992e-05	0.0151666	0.211735	chr17	18265933	18266219
ENSG00000177600.4:RPLP2	Island114148	Upstream	1.16478e-06	0.00179564	-0.236534	chr11	800594	800865
ENSG00000177600.4:RPLP2	OpenSea114137	Upstream	6.94527e-11	2.57956e-07	0.313731	chr11	783889	783889
ENSG00000177600.4:RPLP2	Shelf114125	Independent	2.31601e-06	0.00327043	-0.230011	chr11	743738	743738
ENSG00000177600.4:RPLP2	Shore114152	Upstream	5.29719e-11	2.00589e-07	-0.31558	chr11	805666	805726
ENSG00000177663.8:IL17RA	Shelf190944	Upstream	1.59749e-06	0.00237921	-0.23356	chr22	17569018	17569018
ENSG00000177666.11:PNPLA2	Island114162	Independent	4.91666e-07	0.000838818	0.244463	chr11	823839	824777
ENSG00000177666.11:PNPLA2	Shore114152	Downstream	1.58051e-15	1.01499e-11	0.378651	chr11	805666	805726
ENSG00000177666.11:PNPLA2	Shore114155	Independent	8.90568e-06	0.0102298	0.21664	chr11	810820	811791
ENSG00000177666.11:PNPLA2	Shore114170	Independent	3.64499e-08	8.15217e-05	0.266872	chr11	840367	841376
ENSG00000177868.7:CCDC23	Shelf6892	Independent	4.52653e-06	0.00581831	-0.223461	chr1	43279726	43279726
ENSG00000177984.6:LCN15	Island103458	Upstream	1.36646e-19	1.32015e-15	-0.4255	chr9	139655153	139655153
ENSG00000177984.6:LCN15	Shore103457	Upstream	1.32795e-07	0.000259943	-0.256001	chr9	139653003	139653461
ENSG00000178028.9:DMAP1	Shore7159	Independent	4.4103e-05	0.0373314	0.199582	chr1	44821163	44821474
ENSG00000178038.12:ALS2CL	Shore38017	Independent	2.20211e-05	0.0214066	-0.20716	chr3	46733475	46734393
ENSG00000178201.3:VN1R1	OpenSea184910	Independent	1.06757e-06	0.00166526	-0.237348	chr19	57956915	57956915
ENSG00000178201.3:VN1R1	OpenSea184914	Upstream	1.62627e-23	2.20479e-19	0.464707	chr19	57988497	57989282
ENSG00000178201.3:VN1R1	Shore184941	Independent	3.43159e-07	0.00060944	0.24769	chr19	58094517	58094517
ENSG00000178209.10:PLEC	Island98170	Independent	3.84488e-06	0.00507886	-0.225074	chr8	144990287	145001801
ENSG00000178209.10:PLEC	Island98175	Independent	6.25868e-05	0.0484587	0.195653	chr8	145008909	145009406
ENSG00000178209.10:PLEC	OpenSea98194	Independent	1.70526e-07	0.000326051	-0.25384	chr8	145035191	145035191
ENSG00000178209.10:PLEC	Shelf98168	Independent	3.70139e-08	8.27271e-05	0.266746	chr8	144986355	144987948
ENSG00000178209.10:PLEC	Shelf98178	Independent	4.52262e-07	0.000777791	-0.245217	chr8	145012644	145013932
ENSG00000178209.10:PLEC	Shore98174	Independent	2.62631e-05	0.0246429	0.205264	chr8	145006921	145008397
ENSG00000178209.10:PLEC	Shore98204	Independent	3.09601e-05	0.0281757	-0.203478	chr8	145063215	145063362
ENSG00000178222.8:RNF212	Island46987	Downstream	1.64493e-27	3.06165e-23	-0.500014	chr4	1107202	1107720
ENSG00000178222.8:RNF212	Shelf46976	Independent	5.35444e-05	0.0431819	0.197414	chr4	1052138	1052717
ENSG00000178222.8:RNF212	Shelf46979	Downstream	9.90988e-14	5.19863e-10	0.355264	chr4	1066728	1066728
ENSG00000178222.8:RNF212	Shore46988	Downstream	5.69314e-06	0.00705099	-0.221174	chr4	1107983	1108671
ENSG00000178222.8:RNF212	Shore46999	Upstream	1.88582e-05	0.0189366	-0.208814	chr4	1166755	1167860
ENSG00000178252.11:WDR6	Island38358	Upstream	2.81804e-08	6.4471e-05	-0.268979	chr3	49044317	49045335
ENSG00000178252.11:WDR6	Shelf38361	Upstream	9.29414e-10	2.87231e-06	-0.295349	chr3	49052452	49053208
ENSG00000178252.11:WDR6	Shore38359	Upstream	4.85208e-06	0.00616699	-0.222771	chr3	49045655	49045655
ENSG00000178623.7:GPR35	Shore34772	Upstream	3.30208e-11	1.29506e-07	-0.318774	chr2	241567835	241569557
ENSG00000178796.8:RIIAD1	OpenSea12142	Independent	4.72363e-05	0.0394166	0.198818	chr1	151777774	151778657
ENSG00000178802.13:MPI	OpenSea151459	Upstream	1.07202e-07	0.000215216	0.257836	chr15	74715105	74715105
ENSG00000178802.13:MPI	OpenSea151550	Independent	7.39109e-08	0.000154013	0.260989	chr15	75190214	75190214
ENSG00000178860.8:MSC	Shore94129	Upstream	3.90346e-06	0.0051418	0.224925	chr8	72756812	72758461
ENSG00000179241.8:LDLRAD3	OpenSea117292	Downstream	3.22546e-05	0.0291539	-0.20303	chr11	35971736	35971736
ENSG00000179241.8:LDLRAD3	OpenSea117315	Upstream	4.5202e-07	0.000777791	-0.245222	chr11	36171375	36171375
ENSG00000179344.11:HLA.DQB1	Island69577	Independent	1.97318e-05	0.0196295	-0.208333	chr6	32552106	32552106
ENSG00000179344.11:HLA.DQB1	Island69585	Independent	4.93237e-08	0.000106763	-0.264372	chr6	32632338	32633015
ENSG00000179344.11:HLA.DQB1	OpenSea69387	Independent	5.51475e-05	0.044097	0.197082	chr6	32015618	32016803
ENSG00000179344.11:HLA.DQB1	OpenSea69471	Upstream	1.36113e-05	0.0145495	0.212251	chr6	32158153	32159036
ENSG00000179344.11:HLA.DQB1	OpenSea69517	Upstream	7.45756e-10	2.3354e-06	0.29696	chr6	32295859	32295859
ENSG00000179344.11:HLA.DQB1	OpenSea69553	Independent	5.77617e-10	1.84929e-06	-0.298817	chr6	32375672	32376095
ENSG00000179344.11:HLA.DQB1	OpenSea69554	Independent	2.02459e-05	0.0200236	-0.208058	chr6	32381420	32381531
ENSG00000179344.11:HLA.DQB1	OpenSea69569	Independent	9.79463e-06	0.0110657	-0.215664	chr6	32452388	32452388
ENSG00000179344.11:HLA.DQB1	OpenSea69574	Independent	9.16469e-14	4.83078e-10	0.355724	chr6	32498285	32498285
ENSG00000179344.11:HLA.DQB1	OpenSea69579	Downstream	6.87004e-06	0.00822414	0.219281	chr6	32557478	32557478
ENSG00000179344.11:HLA.DQB1	OpenSea69580	Independent	4.10561e-06	0.00536094	0.224427	chr6	32558459	32558459
ENSG00000179344.11:HLA.DQB1	OpenSea69582	Upstream	5.78712e-10	1.85099e-06	0.298804	chr6	32605704	32605704
ENSG00000179344.11:HLA.DQB1	OpenSea69583	Independent	1.43548e-06	0.00216039	-0.234571	chr6	32609783	32609783
ENSG00000179344.11:HLA.DQB1	OpenSea69584	Downstream	1.97222e-20	2.04319e-16	0.434337	chr6	32627845	32627845
ENSG00000179344.11:HLA.DQB1	OpenSea69590	Independent	2.27639e-08	5.31872e-05	0.270713	chr6	32711617	32712093
ENSG00000179344.11:HLA.DQB1	OpenSea69602	Independent	4.21267e-05	0.0360476	-0.200091	chr6	32764865	32765402
ENSG00000179344.11:HLA.DQB1	OpenSea69649	Upstream	5.52722e-05	0.0441622	-0.197057	chr6	32904621	32905320
ENSG00000179344.11:HLA.DQB1	OpenSea69656	Downstream	2.20896e-08	5.18692e-05	-0.270956	chr6	32921791	32921805
ENSG00000179344.11:HLA.DQB1	Shelf69573	Independent	1.03885e-11	4.35974e-08	0.326434	chr6	32493873	32493873
ENSG00000179344.11:HLA.DQB1	Shelf69578	Independent	2.14643e-05	0.020983	0.207434	chr6	32554385	32554481
ENSG00000179344.11:HLA.DQB1	Shore69586	Downstream	1.26978e-37	5.57761e-33	-0.574378	chr6	32633157	32634508
ENSG00000179344.11:HLA.DQB1	Shore69597	Independent	3.9439e-07	0.000691112	0.246447	chr6	32728862	32729274
ENSG00000179526.12:SHARPIN	Island98338	Downstream	1.15721e-05	0.0127078	0.213941	chr8	145688521	145688536
ENSG00000179630.5:LACC1	Shelf137381	Upstream	1.27777e-06	0.00195157	-0.235667	chr13	44458022	44458022
ENSG00000179673.3:RPRML	OpenSea168125	Upstream	2.71421e-05	0.0252949	0.204908	chr17	44918854	44919658
ENSG00000179673.3:RPRML	OpenSea168138	Independent	5.72546e-05	0.0453416	-0.19666	chr17	45020358	45020358
ENSG00000179698.9:KIAA1875	Island98237	Upstream	5.26273e-22	6.19203e-18	-0.450216	chr8	145163102	145165189
ENSG00000179698.9:KIAA1875	Shore98239	Downstream	4.10834e-14	2.23713e-10	-0.360403	chr8	145168450	145169822
ENSG00000179886.4:TIGD5	Island98025	Independent	5.88353e-05	0.0462761	-0.196352	chr8	144659831	144660631
ENSG00000179886.4:TIGD5	Shore98024	Independent	5.49977e-07	0.000923005	-0.243448	chr8	144658905	144659627
ENSG00000179886.4:TIGD5	Shore98026	Independent	4.84289e-06	0.00616006	-0.22279	chr8	144660772	144661917
ENSG00000179979.7:CRIPAK	Island47040	Downstream	1.07908e-06	0.00168118	-0.237248	chr4	1241727	1244086
ENSG00000179979.7:CRIPAK	Island47059	Independent	3.79383e-06	0.00502553	-0.225206	chr4	1303491	1303768
ENSG00000179979.7:CRIPAK	Island47091	Upstream	4.72517e-08	0.000102548	-0.264729	chr4	1364147	1364344
ENSG00000179979.7:CRIPAK	Island47132	Downstream	8.34407e-06	0.0096588	-0.217306	chr4	1515011	1515209
ENSG00000179979.7:CRIPAK	OpenSea47056	Downstream	2.40767e-06	0.00338247	0.229637	chr4	1299155	1299466
ENSG00000179979.7:CRIPAK	Shelf47047	Independent	1.12724e-06	0.00174594	-0.236841	chr4	1280066	1280066
ENSG00000179979.7:CRIPAK	Shelf47082	Downstream	1.06726e-12	4.97316e-09	-0.340909	chr4	1343700	1343700
ENSG00000179979.7:CRIPAK	Shelf47108	Downstream	3.65439e-14	1.99985e-10	-0.361079	chr4	1393418	1393418
ENSG00000179979.7:CRIPAK	Shore47060	Downstream	1.76791e-05	0.0180485	-0.209499	chr4	1304048	1304048
ENSG00000179979.7:CRIPAK	Shore47081	Downstream	1.02898e-11	4.32384e-08	-0.326497	chr4	1341539	1343375
ENSG00000179979.7:CRIPAK	Shore47092	Downstream	5.04653e-12	2.21968e-08	-0.33111	chr4	1364513	1365689
ENSG00000180011.6:ZADH2	Island174803	Downstream	5.81441e-06	0.00718498	0.220962	chr18	72916311	72917163
ENSG00000180011.6:ZADH2	Shore174802	Downstream	7.39181e-11	2.73923e-07	0.313304	chr18	72916012	72916012
ENSG00000180096.7:SEPT1	Shelf157421	Independent	7.88897e-08	0.000163354	-0.260439	chr16	30393854	30394532
ENSG00000180104.10:EXOC3	Shore55595	Upstream	3.32655e-06	0.0044951	0.226496	chr5	471171	472564
ENSG00000180104.10:EXOC3	Shore55600	Independent	4.58979e-05	0.0385241	-0.199138	chr5	478916	478916
ENSG00000180104.10:EXOC3	Shore55601	Independent	4.27643e-06	0.00554661	-0.224024	chr5	480033	480412
ENSG00000180185.7:FAHD1	OpenSea154743	Independent	5.25782e-06	0.00659616	-0.22197	chr16	1889614	1889614
ENSG00000180185.7:FAHD1	OpenSea154744	Independent	4.45292e-12	1.9691e-08	-0.331912	chr16	1907736	1907736
ENSG00000180185.7:FAHD1	OpenSea154758	Independent	1.2351e-05	0.0133759	-0.213264	chr16	1973654	1973654
ENSG00000180185.7:FAHD1	Shore154736	Independent	7.92011e-10	2.4732e-06	0.296521	chr16	1869400	1869611
ENSG00000180353.6:HCLS1	OpenSea41784	Downstream	2.69739e-08	6.20122e-05	-0.269335	chr3	121796580	121796719
ENSG00000180481.6:GLIPR1L2	Island130857	Downstream	9.41849e-10	2.90802e-06	-0.295251	chr12	75784855	75785232
ENSG00000180481.6:GLIPR1L2	OpenSea130860	Downstream	1.47847e-05	0.0155913	0.211385	chr12	75874499	75874556
ENSG00000180481.6:GLIPR1L2	OpenSea130861	Downstream	3.64472e-07	0.000643821	-0.247153	chr12	75878019	75878019
ENSG00000180481.6:GLIPR1L2	Shore130856	Downstream	5.85252e-24	8.29215e-20	-0.468838	chr12	75783428	75784617
ENSG00000180543.3:TSPYL5	Island95156	Upstream	1.02325e-05	0.0114544	-0.215213	chr8	98289745	98290372
ENSG00000180777.9:ANKRD30B	Shore173572	Upstream	3.19209e-08	7.2226e-05	-0.267961	chr18	14748250	14748439
ENSG00000180902.12:D2HGDH	Island35055	Downstream	4.04706e-09	1.10097e-05	-0.284314	chr2	242710665	242711046
ENSG00000180902.12:D2HGDH	Shelf35056	Upstream	2.27523e-08	5.31872e-05	0.270717	chr2	242713790	242715041
ENSG00000180914.6:OXTR	Island35427	Independent	3.02931e-06	0.00413586	0.22741	chr3	8809306	8811279
ENSG00000181007.7:ZFP82	Island181049	Independent	5.13778e-05	0.041803	0.197878	chr19	37266748	37267026
ENSG00000181007.7:ZFP82	OpenSea180986	Independent	1.18177e-06	0.00182013	-0.236399	chr19	36719212	36719212
ENSG00000181007.7:ZFP82	Shore181006	Independent	3.23063e-08	7.29478e-05	-0.267862	chr19	36870766	36870766
ENSG00000181291.5:TMEM132E	OpenSea166141	Independent	1.66431e-07	0.000319334	0.254051	chr17	32895602	32895602
ENSG00000181396.8:OGFOD3	OpenSea172686	Upstream	1.86813e-06	0.00272079	-0.232071	chr17	80355956	80355956
ENSG00000181444.8:ZNF467	Island88013	Downstream	3.28057e-05	0.0295855	0.202845	chr7	149461763	149463219
ENSG00000181444.8:ZNF467	Shelf88024	Downstream	1.88872e-08	4.49584e-05	0.272219	chr7	149484880	149484985
ENSG00000181444.8:ZNF467	Shore88012	Upstream	5.35636e-07	0.000902154	0.243688	chr7	149461522	149461522
ENSG00000181625.13:SLX1B	Shelf157405	Upstream	1.09929e-06	0.00170666	0.237075	chr16	30198370	30198517
ENSG00000181638.13:ZFP41	Shore97885	Independent	5.39031e-06	0.00672142	0.221721	chr8	144339106	144339106
ENSG00000182013.12:PNMAL1	Island182682	Independent	2.75052e-05	0.0255538	-0.204764	chr19	46974567	46975072
ENSG00000182013.12:PNMAL1	Shore182683	Independent	6.36066e-05	0.0490554	-0.19547	chr19	46975138	46975180
ENSG00000182093.8:WRB	OpenSea189884	Independent	1.9753e-09	5.73345e-06	-0.289753	chr21	40823680	40823722
ENSG00000182093.8:WRB	Shore189880	Downstream	6.15493e-05	0.0479361	-0.195842	chr21	40816035	40816035
ENSG00000182117.4:NOP10	Shelf148078	Independent	9.20738e-07	0.00146324	0.238723	chr15	34506071	34506071
ENSG00000182118.5:FAM89A	Shore18318	Upstream	1.45798e-12	6.69905e-09	-0.338969	chr1	231174153	231175011
ENSG00000182240.10:BACE2	Shelf189930	Downstream	3.72333e-05	0.0327187	-0.201456	chr21	42543209	42543209
ENSG00000182240.10:BACE2	Shelf189938	Upstream	1.0295e-12	4.8108e-09	-0.341132	chr21	42620091	42620091
ENSG00000182272.7:B4GALNT4	Shelf113953	Upstream	1.73692e-05	0.0178094	-0.209687	chr11	372999	373615
ENSG00000182362.9:YBEY	Island190831	Downstream	4.33016e-28	8.54215e-24	0.504812	chr21	47717406	47717953
ENSG00000182362.9:YBEY	Island190866	Downstream	4.81491e-06	0.00613394	0.222847	chr21	47845610	47845863
ENSG00000182362.9:YBEY	Shore190812	Downstream	1.57441e-05	0.0164191	0.210724	chr21	47582351	47582351
ENSG00000182362.9:YBEY	Shore190817	Upstream	5.3365e-08	0.000114607	-0.263717	chr21	47604052	47604654
ENSG00000182362.9:YBEY	Shore190830	Downstream	9.64695e-06	0.0109364	0.21582	chr21	47716443	47716443
ENSG00000182362.9:YBEY	Shore190832	Downstream	8.33567e-22	9.56839e-18	0.448246	chr21	47718080	47718080
ENSG00000182362.9:YBEY	Shore190836	Downstream	9.06972e-07	0.00144695	-0.238863	chr21	47724720	47724720
ENSG00000182534.9:MXRA7	OpenSea171121	Downstream	1.93947e-06	0.00280854	-0.231713	chr17	74684504	74684504
ENSG00000182534.9:MXRA7	OpenSea171123	Independent	5.15781e-05	0.0419142	-0.197834	chr17	74696737	74696872
ENSG00000182534.9:MXRA7	Shelf171124	Downstream	1.06558e-11	4.46059e-08	-0.326268	chr17	74704158	74704158
ENSG00000182534.9:MXRA7	Shore171125	Upstream	1.03231e-25	1.68363e-21	-0.484632	chr17	74705685	74705806
ENSG00000182578.9:CSF1R	OpenSea63294	Downstream	3.22563e-05	0.0291539	0.20303	chr5	149534497	149534497
ENSG00000182578.9:CSF1R	OpenSea63311	Downstream	7.89926e-06	0.00921187	-0.217865	chr5	149588987	149589210
ENSG00000182600.5:C2orf82	Island33585	Downstream	3.27216e-27	5.89066e-23	-0.497511	chr2	233740669	233741790
ENSG00000182600.5:C2orf82	Island33598	Downstream	3.75201e-07	0.000660294	0.246893	chr2	233791890	233793921
ENSG00000182600.5:C2orf82	OpenSea33579	Independent	1.21729e-11	5.04834e-08	-0.325397	chr2	233708964	233708989
ENSG00000182600.5:C2orf82	OpenSea33581	Downstream	2.32596e-21	2.57137e-17	-0.443804	chr2	233734115	233734115
ENSG00000182600.5:C2orf82	Shelf33587	Downstream	1.17024e-23	1.5997e-19	-0.466043	chr2	233744073	233744073
ENSG00000182600.5:C2orf82	Shore33586	Downstream	3.48263e-16	2.37051e-12	-0.386747	chr2	233741920	233741920
ENSG00000182600.5:C2orf82	Shore33593	Downstream	7.14834e-10	2.24711e-06	0.297269	chr2	233764831	233765616
ENSG00000182600.5:C2orf82	Shore33597	Downstream	7.7887e-22	8.97178e-18	0.448538	chr2	233790293	233790293
ENSG00000182685.3:BRICD5	Shelf154903	Independent	2.148e-05	0.0209921	0.207426	chr16	2259923	2261237
ENSG00000182698.7:RESP18	Shore32696	Independent	1.42733e-26	2.47487e-22	-0.492082	chr2	220197046	220197900
ENSG00000182841.8:RRP7B	Shelf193210	Upstream	8.67273e-09	2.21314e-05	0.278403	chr22	42967981	42967981
ENSG00000182923.11:CEP63	Shore42956	Upstream	6.16623e-05	0.0479674	-0.195822	chr3	133749284	133749309
ENSG00000182986.7:ZNF320	Shore184055	Upstream	1.71992e-13	8.81199e-10	0.351999	chr19	53361448	53361448
ENSG00000183066.10:WBP2NL	Island193131	Downstream	1.9702e-14	1.11142e-10	-0.364621	chr22	42394590	42395235
ENSG00000183066.10:WBP2NL	Shore193130	Upstream	3.28763e-10	1.09846e-06	-0.302869	chr22	42392772	42394382
ENSG00000183066.10:WBP2NL	Shore193132	Downstream	4.87893e-05	0.0403579	-0.198456	chr22	42395340	42395340
ENSG00000183077.11:AFMID	Shore171398	Upstream	4.5818e-06	0.00588247	-0.223341	chr17	76183551	76184081
ENSG00000183172.6:SMDT1	Island193142	Independent	6.34811e-09	1.64672e-05	-0.28084	chr22	42470101	42470494
ENSG00000183172.6:SMDT1	Island193162	Independent	1.85872e-05	0.0187547	-0.208968	chr22	42548783	42548868
ENSG00000183172.6:SMDT1	Shore193138	Independent	4.49048e-11	1.72219e-07	-0.316701	chr22	42466345	42466345
ENSG00000183172.6:SMDT1	Shore193143	Independent	6.50698e-06	0.00788117	-0.21983	chr22	42470868	42470868
ENSG00000183172.6:SMDT1	Shore193145	Independent	8.93954e-06	0.0102544	0.216601	chr22	42473790	42475450
ENSG00000183172.6:SMDT1	Shore193158	Independent	3.0198e-08	6.87052e-05	0.268414	chr22	42526619	42527611
ENSG00000183386.5:FHL3	Shore6326	Upstream	1.86732e-06	0.00272079	-0.232075	chr1	38460950	38461540
ENSG00000183527.6:PSMG1	Shelf189833	Upstream	5.04992e-05	0.0413229	0.198071	chr21	40036490	40036490
ENSG00000183549.6:ACSM5	OpenSea156545	Downstream	5.72135e-05	0.0453199	0.196668	chr16	19721858	19721878
ENSG00000183604.9:RP11.347C12.2	OpenSea157394	Downstream	2.18649e-05	0.0212798	0.207236	chr16	30124293	30124293
ENSG00000183605.11:SFXN4	Shelf111959	Independent	1.93707e-05	0.0193321	0.208529	chr10	120921239	120921239
ENSG00000183628.7:DGCR6	Island191077	Independent	2.74194e-05	0.0254885	-0.204798	chr22	18958135	18958660
ENSG00000183628.7:DGCR6	OpenSea191071	Downstream	3.92229e-07	0.000688056	-0.246496	chr22	18900453	18900453
ENSG00000183628.7:DGCR6	Shore191073	Downstream	1.07025e-05	0.0118596	-0.21475	chr22	18921705	18921705
ENSG00000183688.4:FAM101B	Island162567	Upstream	5.77765e-06	0.00714223	-0.221026	chr17	406249	406501
ENSG00000183828.9:NUDT14	Shelf146979	Upstream	7.03604e-07	0.00114751	-0.241202	chr14	105643522	105643522
ENSG00000184185.5:KCNJ12	Island165339	Downstream	3.46639e-06	0.00465366	-0.226093	chr17	21279561	21281507
ENSG00000184227.3:ACOT1	Shore143933	Independent	4.93054e-05	0.0406425	-0.198339	chr14	74036744	74036744
ENSG00000184381.12:PLA2G6	OpenSea192528	Downstream	6.93545e-06	0.00829341	0.219186	chr22	37921640	37921640
ENSG00000184381.12:PLA2G6	Shelf192650	Downstream	4.74416e-06	0.00605551	-0.222995	chr22	38574118	38574118
ENSG00000184428.7:TOP1MT	OpenSea97888	Independent	1.04618e-05	0.0116399	0.214985	chr8	144344793	144344793
ENSG00000184465.11:WDR27	OpenSea77712	Downstream	1.42147e-10	5.0192e-07	-0.308782	chr6	170040005	170040292
ENSG00000184465.11:WDR27	OpenSea77754	Independent	5.52574e-06	0.00686949	-0.221473	chr6	170201673	170201785
ENSG00000184465.11:WDR27	Shore77747	Independent	1.60123e-08	3.87878e-05	0.273544	chr6	170188124	170190063
ENSG00000184465.11:WDR27	Shore77749	Downstream	8.62668e-10	2.67356e-06	-0.295895	chr6	170190914	170191082
ENSG00000184470.14:TXNRD2	OpenSea191194	Upstream	3.53564e-14	1.93809e-10	0.36127	chr22	19864308	19864308
ENSG00000184619.3:KRBA2	OpenSea164122	Upstream	1.03943e-05	0.0115892	-0.215051	chr17	8241765	8242177
ENSG00000184925.6:LCN12	OpenSea103505	Independent	2.72253e-05	0.0253581	0.204875	chr9	139812357	139812357
ENSG00000184925.6:LCN12	OpenSea103519	Upstream	1.10093e-05	0.0121627	-0.214458	chr9	139860765	139860765
ENSG00000184967.2:NOC4L	Shore135223	Upstream	2.12775e-06	0.00303319	-0.230826	chr12	132632420	132633146
ENSG00000185100.5:ADSSL1	OpenSea146831	Independent	1.91542e-05	0.019145	-0.208649	chr14	105225861	105225861
ENSG00000185105.4:MYADML2	Island172477	Upstream	2.50772e-14	1.39317e-10	-0.363243	chr17	79899075	79899490
ENSG00000185105.4:MYADML2	OpenSea172480	Downstream	7.36682e-09	1.89605e-05	-0.27968	chr17	79905176	79905319
ENSG00000185105.4:MYADML2	OpenSea172481	Downstream	4.22546e-14	2.29332e-10	-0.36024	chr17	79906039	79906443
ENSG00000185105.4:MYADML2	Shelf172502	Independent	6.26009e-06	0.00764679	-0.22022	chr17	79948547	79950061
ENSG00000185105.4:MYADML2	Shore172478	Downstream	1.51167e-16	1.0664e-12	-0.39112	chr17	79899941	79899941
ENSG00000185163.5:DDX51	Island135211	Downstream	1.62234e-10	5.66172e-07	0.307859	chr12	132603399	132603558
ENSG00000185163.5:DDX51	Island135217	Independent	5.11108e-09	1.35791e-05	0.282518	chr12	132620959	132620959
ENSG00000185163.5:DDX51	Shelf135215	Independent	3.95796e-05	0.0343499	-0.200781	chr12	132615577	132616658
ENSG00000185187.7:SIGIRR	Island113963	Downstream	4.88885e-06	0.00620893	0.222696	chr11	396686	397077
ENSG00000185187.7:SIGIRR	Island113964	Upstream	2.50765e-19	2.36037e-15	0.422674	chr11	400385	400385
ENSG00000185187.7:SIGIRR	Island113967	Upstream	2.14773e-09	6.19576e-06	-0.289125	chr11	406492	407622
ENSG00000185262.7:UBALD2	OpenSea171030	Independent	3.56923e-09	9.79881e-06	0.285275	chr17	74268201	74268201
ENSG00000185262.7:UBALD2	OpenSea171031	Independent	3.11837e-10	1.04615e-06	0.303245	chr17	74270190	74270190
ENSG00000185290.3:NUPR1L	Island82650	Downstream	2.39463e-05	0.0228708	-0.20626	chr7	56242407	56243297
ENSG00000185290.3:NUPR1L	OpenSea82668	Downstream	6.2123e-05	0.048212	0.195737	chr7	56562731	56563152
ENSG00000185290.3:NUPR1L	Shore82649	Downstream	7.06963e-09	1.82384e-05	0.280002	chr7	56241697	56242142
ENSG00000185324.17:CDK10	OpenSea162318	Downstream	1.31244e-06	0.00199896	-0.235415	chr16	89699720	89699720
ENSG00000185324.17:CDK10	Shelf162346	Upstream	6.5977e-06	0.00797346	-0.21969	chr16	89763370	89764314
ENSG00000185324.17:CDK10	Shore162343	Downstream	2.01888e-08	4.77805e-05	-0.271682	chr16	89760585	89760585
ENSG00000185324.17:CDK10	Shore162454	Downstream	6.48675e-05	0.049779	0.195247	chr16	90088605	90088897
ENSG00000185324.17:CDK10	Shore162463	Downstream	1.89391e-05	0.018983	-0.208769	chr16	90119688	90119688
ENSG00000185340.11:GAS2L1	Shore191900	Upstream	1.67831e-06	0.00248734	0.233091	chr22	29712045	29712472
ENSG00000185437.9:SH3BGR	OpenSea189884	Independent	2.24635e-06	0.00318161	-0.230305	chr21	40823680	40823722
ENSG00000185437.9:SH3BGR	Shore189880	Independent	5.73066e-07	0.000954944	-0.243075	chr21	40816035	40816035
ENSG00000185485.10:SDHAP1	Island46422	Independent	1.89272e-05	0.0189815	-0.208776	chr3	195771712	195771712
ENSG00000185627.13:PSMD13	OpenSea113884	Downstream	6.80717e-07	0.00111128	0.241505	chr11	190242	190242
ENSG00000185627.13:PSMD13	Shelf113895	Upstream	1.34351e-06	0.00204062	0.235195	chr11	212302	212302
ENSG00000185730.3:ZNF696	OpenSea97888	Downstream	1.03449e-05	0.0115566	0.215101	chr8	144344793	144344793
ENSG00000185730.3:ZNF696	OpenSea97927	Independent	8.55073e-06	0.00988412	0.217056	chr8	144409599	144409764
ENSG00000185730.3:ZNF696	OpenSea97928	Upstream	1.77246e-05	0.0180838	0.209472	chr8	144410701	144411828
ENSG00000185730.3:ZNF696	OpenSea97953	Downstream	2.44297e-05	0.0231936	-0.206045	chr8	144471653	144472083
ENSG00000185730.3:ZNF696	Shelf97894	Independent	7.71557e-10	2.41161e-06	0.296712	chr8	144355125	144355125
ENSG00000185730.3:ZNF696	Shelf97929	Downstream	2.14885e-05	0.0209942	-0.207422	chr8	144413855	144413855
ENSG00000185730.3:ZNF696	Shore97885	Independent	1.46221e-10	5.15203e-07	-0.308585	chr8	144339106	144339106
ENSG00000185730.3:ZNF696	Shore97890	Downstream	2.29289e-05	0.0221064	0.206727	chr8	144347197	144348945
ENSG00000185745.8:IFIT1	OpenSea109582	Independent	9.62207e-06	0.0109157	-0.215846	chr10	91153143	91153143
ENSG00000185803.4:SLC52A2	Shore98307	Downstream	1.16189e-05	0.012738	-0.213899	chr8	145635294	145635364
ENSG00000185808.8:PIGP	Shore189753	Independent	3.21452e-08	7.26339e-05	0.267903	chr21	38444223	38444692
ENSG00000185904.6:LINC00839	Island106596	Downstream	1.31795e-32	3.94717e-28	-0.539797	chr10	42971209	42971732
ENSG00000185904.6:LINC00839	Island106627	Downstream	4.81926e-06	0.00613711	-0.222838	chr10	43393728	43394116
ENSG00000185904.6:LINC00839	OpenSea106607	Downstream	4.00423e-06	0.00525145	0.224674	chr10	43216927	43216927
ENSG00000185904.6:LINC00839	Shelf106591	Downstream	6.07369e-18	5.1306e-14	0.407383	chr10	42859004	42859004
ENSG00000185904.6:LINC00839	Shore106595	Upstream	1.13678e-32	3.53306e-28	-0.540266	chr10	42970147	42971011
ENSG00000185904.6:LINC00839	Shore106599	Independent	5.08143e-06	0.00640413	-0.222311	chr10	43047255	43047371
ENSG00000185989.9:RASA3	OpenSea140663	Independent	1.84973e-05	0.0187041	-0.20902	chr13	114792210	114792210
ENSG00000185989.9:RASA3	Shore140727	Independent	7.35256e-06	0.00868189	-0.218594	chr13	114900021	114900021
ENSG00000186001.8:LRCH3	OpenSea46650	Upstream	1.05875e-05	0.0117559	0.214861	chr3	197639792	197639960
ENSG00000186063.8:AIDA	OpenSea17438	Independent	8.42195e-07	0.00135344	-0.239548	chr1	222828700	222828700
ENSG00000186088.10:GSAP	Shore83643	Upstream	1.65297e-05	0.0171003	-0.21021	chr7	77045751	77046134
ENSG00000186235.6:AC016757.3	Island34304	Downstream	5.0374e-09	1.3405e-05	-0.28263	chr2	239140169	239140369
ENSG00000186235.6:AC016757.3	Shore34303	Downstream	1.90714e-09	5.56011e-06	-0.290017	chr2	239139518	239140032
ENSG00000186272.7:ZNF17	Shore184877	Downstream	1.54641e-05	0.0161783	-0.210913	chr19	57828900	57828900
ENSG00000186281.8:GPAT2	Shore25829	Downstream	3.65925e-06	0.00487273	-0.225561	chr2	96055346	96055346
ENSG00000186340.10:THBS2	Island77661	Upstream	2.12027e-11	8.47701e-08	-0.321734	chr6	169641941	169642014
ENSG00000186340.10:THBS2	Shelf77659	Downstream	1.59913e-06	0.00238058	-0.23355	chr6	169637832	169637832
ENSG00000186468.8:RPS23	OpenSea59613	Independent	5.32059e-06	0.00665968	0.221851	chr5	81402204	81402204
ENSG00000186470.8:BTN3A2	OpenSea68140	Downstream	1.2994e-10	4.63789e-07	-0.309408	chr6	26364728	26365425
ENSG00000186470.8:BTN3A2	OpenSea68152	Downstream	5.19661e-09	1.37841e-05	-0.28239	chr6	26442290	26442290
ENSG00000186470.8:BTN3A2	Shore68079	Downstream	2.7056e-11	1.07509e-07	-0.320109	chr6	26189340	26190175
ENSG00000186818.6:LILRB4	OpenSea184389	Downstream	1.99088e-05	0.0197733	-0.208237	chr19	55174380	55174624
ENSG00000186868.11:MAPT	Island168063	Independent	5.47758e-09	1.44479e-05	0.281983	chr17	44060252	44060502
ENSG00000186868.11:MAPT	OpenSea168045	Independent	5.04672e-11	1.91987e-07	-0.315909	chr17	43909151	43909151
ENSG00000186868.11:MAPT	OpenSea168046	Independent	4.87691e-05	0.0403579	-0.198461	chr17	43910226	43910226
ENSG00000186868.11:MAPT	OpenSea168048	Independent	5.37486e-10	1.72416e-06	0.299339	chr17	43921485	43922875
ENSG00000186868.11:MAPT	OpenSea168050	Independent	6.79848e-07	0.00111097	0.241516	chr17	43942128	43942128
ENSG00000186868.11:MAPT	OpenSea168067	Independent	1.76698e-09	5.17898e-06	-0.290588	chr17	44071124	44071124
ENSG00000186868.11:MAPT	OpenSea168072	Independent	6.65183e-09	1.7174e-05	0.280476	chr17	44090862	44090862
ENSG00000186868.11:MAPT	OpenSea168083	Independent	5.25519e-06	0.00659537	0.221975	chr17	44214771	44214771
ENSG00000186868.11:MAPT	OpenSea168085	Independent	2.83709e-10	9.53734e-07	0.303918	chr17	44246087	44246087
ENSG00000186868.11:MAPT	OpenSea168086	Independent	3.14887e-08	7.1297e-05	0.268072	chr17	44248233	44248233
ENSG00000186868.11:MAPT	OpenSea168087	Independent	5.29086e-10	1.69887e-06	0.299452	chr17	44249491	44249866
ENSG00000186868.11:MAPT	Shelf168065	Independent	7.95834e-12	3.41382e-08	0.328169	chr17	44064242	44064242
ENSG00000186868.11:MAPT	Shore168017	Independent	8.43049e-07	0.00135406	0.239539	chr17	43482735	43482735
ENSG00000186868.11:MAPT	Shore168022	Independent	3.71496e-06	0.00493296	0.225413	chr17	43505638	43506184
ENSG00000186891.9:TNFRSF18	Shore170	Downstream	1.00321e-15	6.54455e-12	0.381108	chr1	1142215	1142617
ENSG00000186891.9:TNFRSF18	Shore196	Upstream	7.33041e-06	0.00865883	0.218624	chr1	1176376	1177703
ENSG00000187260.10:WDR86	Shore88341	Upstream	1.40155e-08	3.43676e-05	-0.274608	chr7	151104588	151106082
ENSG00000187446.7:CHP1	Shore148762	Upstream	9.69244e-06	0.0109766	-0.215771	chr15	42211840	42211840
ENSG00000187630.10:DHRS4L2	Island141314	Independent	1.03629e-05	0.0115689	-0.215083	chr14	24422837	24422956
ENSG00000187630.10:DHRS4L2	Shore141313	Independent	2.95881e-09	8.30995e-06	-0.286703	chr14	24422368	24422749
ENSG00000187630.10:DHRS4L2	Shore141315	Independent	3.15356e-06	0.00428773	-0.227018	chr14	24423199	24425012
ENSG00000187676.6:B3GALTL	OpenSea136685	Independent	1.24129e-07	0.000245017	-0.256581	chr13	31800059	31800059
ENSG00000187688.10:TRPV2	OpenSea164720	Upstream	5.14572e-33	1.64585e-28	-0.542768	chr17	16318334	16318930
ENSG00000187688.10:TRPV2	OpenSea164721	Upstream	1.04244e-05	0.011606	-0.215022	chr17	16322482	16322482
ENSG00000187688.10:TRPV2	OpenSea164722	Upstream	1.71832e-11	6.96296e-08	-0.323127	chr17	16323481	16323481
ENSG00000188002.6:RP11.43F13.1	Island56037	Upstream	1.0117e-08	2.55204e-05	0.277191	chr5	1645268	1645577
ENSG00000188002.6:RP11.43F13.1	Shore56033	Downstream	6.95057e-24	9.69268e-20	-0.468147	chr5	1634460	1634502
ENSG00000188130.9:MAPK12	Shelf194076	Independent	9.53374e-06	0.0108353	0.215941	chr22	50651198	50651198
ENSG00000188130.9:MAPK12	Shelf194088	Downstream	1.31497e-18	1.16454e-14	-0.414822	chr22	50686471	50686471
ENSG00000188130.9:MAPK12	Shelf194093	Independent	2.07134e-07	0.000386867	0.252146	chr22	50695594	50695594
ENSG00000188130.9:MAPK12	Shore194069	Independent	5.83139e-06	0.00719786	-0.220933	chr22	50637801	50637945
ENSG00000188130.9:MAPK12	Shore194085	Independent	4.8411e-07	0.000827992	0.244603	chr22	50682500	50682785
ENSG00000188130.9:MAPK12	Shore194089	Independent	1.9513e-16	1.35621e-12	0.38979	chr22	50688232	50688232
ENSG00000188234.9:AGAP4	OpenSea106937	Independent	1.10122e-06	0.00170885	0.237059	chr10	46053734	46053734
ENSG00000188234.9:AGAP4	Shelf106919	Upstream	3.2931e-10	1.09918e-06	-0.302857	chr10	45920485	45920485
ENSG00000188321.8:ZNF559	Island178000	Downstream	1.93935e-05	0.0193373	0.208517	chr19	9473598	9473880
ENSG00000188372.10:ZP3	OpenSea83603	Independent	2.72524e-05	0.0253762	-0.204864	chr7	76139338	76139338
ENSG00000188372.10:ZP3	OpenSea83607	Independent	2.80078e-09	7.8998e-06	-0.28712	chr7	76221076	76221076
ENSG00000188385.7:JAKMIP3	Shore113255	Upstream	4.61449e-25	7.1708e-21	-0.47887	chr10	133955398	133956183
ENSG00000188493.8:C19orf54	Shore181734	Independent	1.03514e-05	0.0115599	0.215094	chr19	41304133	41304369
ENSG00000188629.6:ZNF177	Island178000	Downstream	3.14802e-08	7.1297e-05	0.268074	chr19	9473598	9473880
ENSG00000188629.6:ZNF177	Shore177999	Downstream	5.7511e-06	0.00711742	0.221072	chr19	9472210	9473565
ENSG00000188690.7:UROS	OpenSea112604	Independent	4.22324e-05	0.0361193	0.200063	chr10	127477259	127477259
ENSG00000188690.7:UROS	OpenSea112610	Independent	3.86771e-08	8.59198e-05	-0.266384	chr10	127530367	127530367
ENSG00000188732.6:FAM221A	Shore80327	Independent	1.04227e-06	0.00163197	0.237572	chr7	23718155	23719552
ENSG00000188895.6:MSL1	Shelf166909	Upstream	4.5829e-07	0.000786355	-0.245098	chr17	38350695	38350695
ENSG00000189129.8:PLAC9	OpenSea109102	Independent	1.88891e-05	0.0189491	-0.208797	chr10	81937832	81937832
ENSG00000189129.8:PLAC9	OpenSea109104	Downstream	1.08513e-05	0.0120043	-0.214607	chr10	81946545	81946545
ENSG00000189129.8:PLAC9	OpenSea109105	Independent	2.41694e-05	0.0230067	-0.20616	chr10	81954663	81954663
ENSG00000189129.8:PLAC9	OpenSea109136	Independent	1.03598e-07	0.000208743	-0.258127	chr10	82204260	82204260
ENSG00000189129.8:PLAC9	Shelf109094	Downstream	7.41627e-10	2.32689e-06	-0.297001	chr10	81895943	81895943
ENSG00000189129.8:PLAC9	Shore109138	Independent	3.1802e-07	0.000567548	-0.248367	chr10	82213104	82213323
ENSG00000189171.8:S100A13	Island12365	Independent	3.44285e-10	1.14568e-06	-0.302539	chr1	153606178	153606818
ENSG00000189171.8:S100A13	OpenSea12355	Downstream	1.33791e-07	0.000261426	0.255937	chr1	153585915	153586504
ENSG00000189171.8:S100A13	OpenSea12357	Upstream	8.81992e-21	9.34296e-17	0.437936	chr1	153589528	153590243
ENSG00000189171.8:S100A13	OpenSea12360	Downstream	8.44334e-10	2.62415e-06	0.296053	chr1	153599479	153600156
ENSG00000189171.8:S100A13	Shore12364	Downstream	6.7481e-11	2.51199e-07	-0.313929	chr1	153605367	153606037
ENSG00000189223.7:PAX8.AS1	Island27136	Downstream	2.90809e-05	0.0267836	-0.204159	chr2	113956344	113957041
ENSG00000189223.7:PAX8.AS1	Island27144	Downstream	1.45828e-108	4.80421e-102	-0.834754	chr2	113993304	113994035
ENSG00000189223.7:PAX8.AS1	Island27151	Downstream	2.01393e-91	2.21158e-85	0.795428	chr2	114033360	114033581
ENSG00000189223.7:PAX8.AS1	OpenSea27159	Downstream	1.28083e-11	5.28772e-08	-0.325063	chr2	114062344	114062344
ENSG00000189223.7:PAX8.AS1	Shelf27146	Downstream	2.28519e-17	1.77556e-13	-0.400787	chr2	113997917	113997917
ENSG00000189223.7:PAX8.AS1	Shelf27149	Downstream	2.60072e-78	2.14197e-72	0.758077	chr2	114030824	114030824
ENSG00000189223.7:PAX8.AS1	Shelf27155	Downstream	1.44895e-05	0.0153438	-0.211596	chr2	114039512	114039512
ENSG00000189223.7:PAX8.AS1	Shore27143	Upstream	3.02283e-102	4.97925e-96	-0.821343	chr2	113992762	113993142
ENSG00000189223.7:PAX8.AS1	Shore27145	Downstream	3.33166e-65	1.09759e-59	-0.712421	chr2	113995456	113995456
ENSG00000189223.7:PAX8.AS1	Shore27150	Downstream	2.90356e-57	6.37704e-52	0.679591	chr2	114031854	114031854
ENSG00000189223.7:PAX8.AS1	Shore27152	Downstream	1.7026e-72	1.12182e-66	0.738984	chr2	114033830	114034534
ENSG00000189306.6:RRP7A	Island193208	Downstream	3.07354e-17	2.32771e-13	0.399291	chr22	42949593	42949946
ENSG00000189306.6:RRP7A	Shelf193200	Downstream	9.19778e-14	4.84048e-10	-0.355703	chr22	42907591	42907591
ENSG00000189306.6:RRP7A	Shelf193206	Downstream	6.67947e-21	7.12137e-17	-0.439169	chr22	42947198	42947198
ENSG00000189306.6:RRP7A	Shore193202	Downstream	1.48993e-05	0.015677	-0.211304	chr22	42912017	42912017
ENSG00000189306.6:RRP7A	Shore193203	Downstream	1.64943e-09	4.89001e-06	-0.291103	chr22	42913926	42913926
ENSG00000189306.6:RRP7A	Shore193211	Downstream	3.67869e-17	2.76063e-13	-0.398381	chr22	42973877	42973877
ENSG00000189316.3:RP11.797H7.5	Island82836	Upstream	1.25751e-41	7.67179e-37	-0.599316	chr7	64349450	64350150
ENSG00000189316.3:RP11.797H7.5	Island82861	Independent	4.4681e-12	1.97317e-08	-0.33189	chr7	64699983	64700610
ENSG00000189316.3:RP11.797H7.5	OpenSea82823	Independent	1.78669e-05	0.0182007	-0.209387	chr7	64313506	64313506
ENSG00000189316.3:RP11.797H7.5	OpenSea82832	Independent	1.84241e-19	1.74919e-15	0.424112	chr7	64342997	64342997
ENSG00000189316.3:RP11.797H7.5	OpenSea82841	Upstream	1.78242e-10	6.1692e-07	0.307199	chr7	64403082	64403228
ENSG00000189316.3:RP11.797H7.5	Shelf82834	Independent	6.46425e-08	0.000136077	-0.262115	chr7	64345550	64345550
ENSG00000189316.3:RP11.797H7.5	Shelf82838	Independent	3.16019e-09	8.82291e-06	-0.286203	chr7	64354042	64354042
ENSG00000189316.3:RP11.797H7.5	Shore82821	Upstream	5.06808e-08	0.000109413	-0.264147	chr7	64254469	64254469
ENSG00000189316.3:RP11.797H7.5	Shore82856	Independent	3.38742e-09	9.35425e-06	0.285674	chr7	64541923	64541923
ENSG00000189350.7:FAM179A	OpenSea22066	Independent	2.78598e-33	9.17821e-29	-0.544691	chr2	29178376	29178376
ENSG00000189350.7:FAM179A	OpenSea22073	Downstream	8.78315e-06	0.0101208	0.216782	chr2	29236134	29236577
ENSG00000189350.7:FAM179A	Shelf22059	Downstream	1.53253e-05	0.0160483	0.211007	chr2	29121607	29121607
ENSG00000196071.3:OR2L13	Island19481	Downstream	2.26875e-32	6.73355e-28	-0.538067	chr1	248100345	248100614
ENSG00000196071.3:OR2L13	OpenSea19484	Downstream	1.16768e-08	2.91869e-05	0.276058	chr1	248110661	248110661
ENSG00000196071.3:OR2L13	OpenSea19485	Downstream	3.19745e-17	2.41047e-13	0.399091	chr1	248111283	248111283
ENSG00000196071.3:OR2L13	OpenSea19487	Downstream	1.97937e-08	4.69466e-05	0.271842	chr1	248129192	248129192
ENSG00000196071.3:OR2L13	OpenSea19490	Downstream	4.55842e-15	2.77585e-11	0.372844	chr1	248223974	248223974
ENSG00000196071.3:OR2L13	OpenSea19491	Downstream	7.72123e-11	2.85169e-07	0.313005	chr1	248262824	248262824
ENSG00000196071.3:OR2L13	OpenSea19499	Downstream	9.35091e-06	0.0106705	0.21614	chr1	248366399	248366399
ENSG00000196071.3:OR2L13	OpenSea19509	Downstream	8.85306e-07	0.00141513	0.239087	chr1	248551173	248551409
ENSG00000196071.3:OR2L13	Shelf19483	Upstream	1.73016e-47	1.67644e-42	-0.632266	chr1	248102842	248102842
ENSG00000196071.3:OR2L13	Shore19457	Downstream	4.99207e-05	0.040992	-0.1982	chr1	247802703	247802703
ENSG00000196071.3:OR2L13	Shore19480	Downstream	4.70569e-43	3.2297e-38	-0.607702	chr1	248099880	248100276
ENSG00000196071.3:OR2L13	Shore19482	Downstream	9.07277e-40	4.59839e-35	-0.588011	chr1	248101009	248101009
ENSG00000196126.6:HLA.DRB1	Island69598	Downstream	1.23719e-05	0.0133898	0.213247	chr6	32729442	32729876
ENSG00000196126.6:HLA.DRB1	OpenSea69212	Downstream	2.23799e-16	1.54568e-12	-0.389073	chr6	31582285	31582285
ENSG00000196126.6:HLA.DRB1	OpenSea69291	Downstream	1.20176e-06	0.0018449	-0.236242	chr6	31743769	31745181
ENSG00000196126.6:HLA.DRB1	OpenSea69334	Downstream	1.54141e-05	0.0161311	-0.210947	chr6	31846769	31847028
ENSG00000196126.6:HLA.DRB1	OpenSea69385	Downstream	3.58436e-05	0.0317772	0.201874	chr6	32012897	32012897
ENSG00000196126.6:HLA.DRB1	OpenSea69436	Downstream	4.32737e-06	0.00560165	0.223907	chr6	32110718	32110718
ENSG00000196126.6:HLA.DRB1	OpenSea69535	Downstream	3.86417e-05	0.0336868	-0.201046	chr6	32326581	32326581
ENSG00000196126.6:HLA.DRB1	OpenSea69539	Downstream	1.40036e-05	0.0149108	-0.211954	chr6	32335060	32335123
ENSG00000196126.6:HLA.DRB1	OpenSea69554	Downstream	4.78744e-22	5.71445e-18	-0.45062	chr6	32381420	32381531
ENSG00000196126.6:HLA.DRB1	OpenSea69574	Independent	1.34565e-24	2.03356e-20	0.474684	chr6	32498285	32498285
ENSG00000196126.6:HLA.DRB1	OpenSea69581	Downstream	8.22104e-41	4.75151e-36	0.59441	chr6	32578070	32578070
ENSG00000196126.6:HLA.DRB1	OpenSea69582	Independent	2.28718e-22	2.82208e-18	0.453752	chr6	32605704	32605704
ENSG00000196126.6:HLA.DRB1	OpenSea69590	Downstream	2.59504e-07	0.0004739	0.250167	chr6	32711617	32712093
ENSG00000196126.6:HLA.DRB1	OpenSea69595	Downstream	9.09301e-08	0.000185603	-0.259237	chr6	32725075	32725332
ENSG00000196126.6:HLA.DRB1	OpenSea69656	Downstream	2.31482e-05	0.0222787	-0.206625	chr6	32921791	32921805
ENSG00000196126.6:HLA.DRB1	Shelf69573	Independent	3.15081e-29	7.15871e-25	0.514017	chr6	32493873	32493873
ENSG00000196126.6:HLA.DRB1	Shelf69576	Downstream	4.57399e-08	9.96605e-05	-0.264998	chr6	32549631	32549631
ENSG00000196126.6:HLA.DRB1	Shelf69578	Downstream	1.37851e-18	1.21753e-14	0.414595	chr6	32554385	32554481
ENSG00000196126.6:HLA.DRB1	Shore69597	Downstream	1.94655e-15	1.2452e-11	0.377518	chr6	32728862	32729274
ENSG00000196208.9:GREB1	Shelf20829	Upstream	7.4952e-06	0.00881117	-0.218399	chr2	11754627	11754627
ENSG00000196208.9:GREB1	Shelf20833	Downstream	1.2401e-05	0.0134036	-0.213222	chr2	11771647	11771647
ENSG00000196263.3:ZNF471	Shore184770	Independent	8.3177e-07	0.0013393	0.239663	chr19	57018614	57018614
ENSG00000196268.6:ZNF493	Island180169	Downstream	3.31023e-23	4.32751e-19	-0.4618	chr19	21646329	21646470
ENSG00000196268.6:ZNF493	OpenSea180166	Independent	8.16197e-06	0.0094949	0.217531	chr19	21608124	21608124
ENSG00000196268.6:ZNF493	Shore180168	Downstream	3.27005e-10	1.0937e-06	-0.302907	chr19	21646006	21646006
ENSG00000196268.6:ZNF493	Shore180170	Downstream	3.38924e-18	2.93831e-14	-0.410241	chr19	21646605	21646781
ENSG00000196284.9:SUPT3H	Island71414	Independent	1.00963e-05	0.0113482	-0.215351	chr6	44695195	44695348
ENSG00000196284.9:SUPT3H	Shore71415	Independent	4.12934e-06	0.00538696	-0.22437	chr6	44695427	44696139
ENSG00000196295.5:AC005154.6	OpenSea80932	Independent	1.33585e-05	0.0143117	0.212447	chr7	30590918	30590918
ENSG00000196295.5:AC005154.6	OpenSea80933	Independent	3.81553e-08	8.51625e-05	0.266496	chr7	30602982	30602982
ENSG00000196295.5:AC005154.6	Shore80929	Independent	9.07041e-14	4.78875e-10	0.355785	chr7	30545074	30545074
ENSG00000196352.9:CD55	OpenSea16540	Downstream	5.86519e-05	0.0462038	0.196388	chr1	208281523	208281523
ENSG00000196365.7:LONP1	Shore177345	Upstream	1.31303e-10	4.67137e-07	-0.309335	chr19	5692622	5692622
ENSG00000196378.6:ZNF34	Shelf98469	Independent	1.40561e-05	0.014957	-0.211915	chr8	146075022	146075771
ENSG00000196378.6:ZNF34	Shore98442	Independent	3.88897e-05	0.0338582	-0.200976	chr8	145981952	145981952
ENSG00000196378.6:ZNF34	Shore98452	Independent	1.88545e-05	0.0189366	-0.208816	chr8	146016408	146016408
ENSG00000196381.5:ZNF781	Island181098	Independent	8.36e-07	0.00134479	-0.239616	chr19	37808539	37808831
ENSG00000196381.5:ZNF781	Island181141	Independent	2.35083e-06	0.00330543	0.229867	chr19	38182950	38183262
ENSG00000196381.5:ZNF781	Island181153	Independent	9.97169e-06	0.0112426	-0.215479	chr19	38281183	38281423
ENSG00000196381.5:ZNF781	Shore181152	Independent	5.3621e-06	0.0066913	-0.221774	chr19	38281047	38281047
ENSG00000196381.5:ZNF781	Shore181155	Independent	2.94051e-05	0.0270369	0.204039	chr19	38307803	38307803
ENSG00000196502.7:SULT1A1	OpenSea157149	Independent	4.70439e-12	2.07196e-08	-0.33156	chr16	28551801	28551801
ENSG00000196502.7:SULT1A1	OpenSea157159	Downstream	9.29006e-18	7.5569e-14	-0.405283	chr16	28620355	28620651
ENSG00000196502.7:SULT1A1	Shelf157160	Upstream	2.24603e-12	1.01084e-08	-0.336259	chr16	28622494	28622494
ENSG00000196502.7:SULT1A1	Shore157128	Downstream	2.41746e-07	0.000444181	0.250791	chr16	28329610	28331026
ENSG00000196502.7:SULT1A1	Shore157153	Independent	2.84627e-09	8.01438e-06	-0.286998	chr16	28565976	28565976
ENSG00000196502.7:SULT1A1	Shore157184	Independent	9.02923e-06	0.0103393	0.216499	chr16	28889110	28890100
ENSG00000196653.7:ZNF502	Island37791	Downstream	4.23114e-17	3.15366e-13	-0.39767	chr3	44754102	44754398
ENSG00000196653.7:ZNF502	Shore37758	Downstream	1.26188e-08	3.13277e-05	-0.275443	chr3	44596178	44596512
ENSG00000196653.7:ZNF502	Shore37790	Downstream	1.76133e-10	6.10796e-07	-0.307283	chr3	44753069	44754072
ENSG00000196653.7:ZNF502	Shore37792	Downstream	8.06195e-19	7.27658e-15	-0.417161	chr3	44754587	44754587
ENSG00000196653.7:ZNF502	Shore37801	Downstream	4.53865e-08	9.90216e-05	-0.265063	chr3	44802549	44802754
ENSG00000196683.6:TOMM7	Island80241	Independent	2.86249e-05	0.0264598	0.204331	chr7	22893924	22894557
ENSG00000196696.7:PDXDC2P	Island159713	Independent	4.07976e-06	0.00533776	-0.22449	chr16	70284893	70285955
ENSG00000196696.7:PDXDC2P	OpenSea159698	Upstream	4.69224e-06	0.00599621	0.223104	chr16	69966641	69967212
ENSG00000196756.5:SNHG17	Shelf187096	Independent	1.23159e-25	1.99871e-21	0.483958	chr20	37059717	37059936
ENSG00000196756.5:SNHG17	Shore187097	Independent	5.0966e-11	1.93661e-07	0.315842	chr20	37062621	37063096
ENSG00000196756.5:SNHG17	Shore187119	Independent	2.10705e-05	0.0206963	-0.207632	chr20	37229509	37230484
ENSG00000196850.4:PPTC7	OpenSea132653	Upstream	4.63064e-06	0.00592439	-0.223235	chr12	110302105	110302105
ENSG00000196968.4:FUT11	Shelf108471	Independent	4.34882e-08	9.51319e-05	-0.265416	chr10	75486391	75486391
ENSG00000197013.4:ZNF429	Island180169	Downstream	1.17718e-09	3.57762e-06	0.293608	chr19	21646329	21646470
ENSG00000197013.4:ZNF429	Shore180170	Downstream	4.61716e-08	0.000100468	0.26492	chr19	21646605	21646781
ENSG00000197013.4:ZNF429	Shore180186	Downstream	4.29592e-05	0.0366838	-0.199874	chr19	21861136	21861136
ENSG00000197061.3:HIST1H4C	OpenSea68133	Upstream	7.15646e-06	0.00850267	-0.218868	chr6	26305371	26305472
ENSG00000197061.3:HIST1H4C	Shore68011	Independent	2.87254e-05	0.0265303	-0.204293	chr6	25882590	25882590
ENSG00000197062.6:RP5.874C20.3	OpenSea68540	Upstream	8.91891e-08	0.000182388	-0.259401	chr6	28719517	28719517
ENSG00000197062.6:RP5.874C20.3	Shelf68428	Independent	6.46868e-05	0.0496982	0.195279	chr6	28190810	28190810
ENSG00000197345.8:MRPL21	Island120409	Independent	1.85713e-06	0.00270956	-0.232128	chr11	68622177	68622263
ENSG00000197345.8:MRPL21	Island120410	Independent	3.11605e-07	0.000556402	0.248548	chr11	68622739	68623251
ENSG00000197345.8:MRPL21	Island120419	Independent	2.3164e-09	6.63008e-06	-0.288555	chr11	68671231	68671964
ENSG00000197345.8:MRPL21	OpenSea120414	Independent	7.84199e-27	1.38154e-22	-0.494301	chr11	68637568	68637592
ENSG00000197345.8:MRPL21	OpenSea120415	Independent	3.36295e-25	5.30095e-21	-0.480096	chr11	68658383	68658383
ENSG00000197345.8:MRPL21	OpenSea120435	Downstream	1.02309e-05	0.0114544	0.215215	chr11	68723743	68723743
ENSG00000197345.8:MRPL21	Shelf120417	Independent	4.95397e-05	0.0407707	-0.198286	chr11	68668311	68668311
ENSG00000197345.8:MRPL21	Shore120404	Independent	1.85527e-07	0.000351671	-0.253107	chr11	68609518	68611016
ENSG00000197345.8:MRPL21	Shore120408	Independent	3.53107e-09	9.71024e-06	-0.285357	chr11	68621650	68621969
ENSG00000197345.8:MRPL21	Shore120411	Independent	1.7323e-06	0.00255687	0.23279	chr11	68623521	68623521
ENSG00000197362.9:ZNF786	Shelf87924	Independent	8.16213e-06	0.0094949	-0.217531	chr7	148917905	148917905
ENSG00000197362.9:ZNF786	Shore87908	Independent	2.36402e-05	0.0226201	0.206399	chr7	148844053	148844053
ENSG00000197417.7:SHPK	OpenSea163199	Downstream	1.30844e-08	3.22406e-05	0.275155	chr17	3495897	3496570
ENSG00000197417.7:SHPK	OpenSea163204	Independent	6.07032e-09	1.58047e-05	-0.281187	chr17	3505636	3506137
ENSG00000197429.6:IPP	Shore7326	Independent	5.92633e-09	1.55074e-05	-0.281373	chr1	46089593	46090169
ENSG00000197429.6:IPP	Shore7340	Upstream	4.94522e-08	0.000106971	0.264351	chr1	46215776	46216195
ENSG00000197498.7:RPF2	OpenSea73877	Independent	1.61896e-09	4.81366e-06	0.291242	chr6	111353941	111353941
ENSG00000197568.9:HHLA3	Shore9090	Independent	9.80155e-12	4.13981e-08	-0.326814	chr1	70820736	70821806
ENSG00000197599.8:CCDC154	Island154534	Upstream	5.12991e-05	0.0417596	-0.197895	chr16	1429051	1430103
ENSG00000197599.8:CCDC154	Island154587	Independent	3.71759e-05	0.032677	0.201473	chr16	1506028	1506028
ENSG00000197599.8:CCDC154	OpenSea154490	Independent	5.47376e-07	0.000919577	0.243491	chr16	1353627	1353627
ENSG00000197599.8:CCDC154	OpenSea154501	Independent	4.4763e-05	0.0377942	-0.199417	chr16	1374419	1375145
ENSG00000197599.8:CCDC154	Shore154528	Independent	9.31653e-07	0.00147774	-0.238614	chr16	1420537	1420537
ENSG00000197599.8:CCDC154	Shore154567	Independent	1.4847e-06	0.00222835	-0.234253	chr16	1481278	1481278
ENSG00000197599.8:CCDC154	Shore154569	Upstream	2.91404e-12	1.30259e-08	-0.334614	chr16	1484406	1484813
ENSG00000197816.9:CCDC180	Shore100535	Independent	2.49845e-05	0.0236318	-0.205803	chr9	100000026	100000415
ENSG00000197879.9:MYO1C	Shelf162691	Upstream	5.12635e-06	0.00645088	0.222223	chr17	904364	904364
ENSG00000197958.8:RPL12	Shore101821	Downstream	1.2844e-07	0.000252467	-0.256288	chr9	130211749	130212957
ENSG00000198130.10:HIBCH	OpenSea30974	Upstream	8.92726e-06	0.0102509	0.216615	chr2	191543902	191543902
ENSG00000198130.10:HIBCH	Shore30961	Downstream	1.81478e-10	6.26693e-07	0.307073	chr2	191398360	191399046
ENSG00000198231.7:DDX42	OpenSea169797	Downstream	2.12108e-05	0.0207968	0.207561	chr17	61974237	61974237
ENSG00000198231.7:DDX42	OpenSea169800	Downstream	9.44086e-06	0.0107532	0.216042	chr17	61996501	61996501
ENSG00000198231.7:DDX42	Shelf169787	Downstream	2.18013e-05	0.0212493	0.207267	chr17	61915833	61916730
ENSG00000198496.6:NBR2	Island167540	Downstream	5.70637e-08	0.000121678	-0.263158	chr17	41278135	41278444
ENSG00000198496.6:NBR2	Island167544	Independent	1.47115e-10	5.17799e-07	-0.308543	chr17	41323035	41323297
ENSG00000198496.6:NBR2	Island167566	Upstream	2.10589e-19	1.99359e-15	0.423489	chr17	41446167	41446521
ENSG00000198496.6:NBR2	Shelf167531	Upstream	2.6352e-15	1.64422e-11	-0.375863	chr17	41180520	41180760
ENSG00000198496.6:NBR2	Shelf167563	Independent	6.71667e-10	2.12153e-06	0.297722	chr17	41440717	41440852
ENSG00000198496.6:NBR2	Shore167539	Independent	4.81165e-09	1.29085e-05	-0.282984	chr17	41277059	41277974
ENSG00000198502.5:HLA.DRB5	Island69577	Downstream	4.14364e-14	2.25262e-10	-0.360353	chr6	32552106	32552106
ENSG00000198502.5:HLA.DRB5	Island69585	Downstream	5.41191e-05	0.0434857	-0.197294	chr6	32632338	32633015
ENSG00000198502.5:HLA.DRB5	Island69598	Downstream	6.3825e-05	0.0491967	0.195431	chr6	32729442	32729876
ENSG00000198502.5:HLA.DRB5	OpenSea69212	Upstream	1.47539e-16	1.04304e-12	-0.391247	chr6	31582285	31582285
ENSG00000198502.5:HLA.DRB5	OpenSea69385	Downstream	1.90156e-05	0.019047	0.208726	chr6	32012897	32012897
ENSG00000198502.5:HLA.DRB5	OpenSea69436	Downstream	2.28731e-06	0.00323684	0.230131	chr6	32110718	32110718
ENSG00000198502.5:HLA.DRB5	OpenSea69495	Independent	8.99249e-06	0.0103044	0.216541	chr6	32222492	32222492
ENSG00000198502.5:HLA.DRB5	OpenSea69517	Upstream	1.98354e-08	4.70117e-05	0.271825	chr6	32295859	32295859
ENSG00000198502.5:HLA.DRB5	OpenSea69554	Downstream	3.18416e-22	3.87084e-18	-0.452353	chr6	32381420	32381531
ENSG00000198502.5:HLA.DRB5	OpenSea69567	Downstream	1.30283e-08	3.21474e-05	0.275189	chr6	32427751	32427868
ENSG00000198502.5:HLA.DRB5	OpenSea69569	Downstream	7.72352e-06	0.00903571	0.218094	chr6	32452388	32452388
ENSG00000198502.5:HLA.DRB5	OpenSea69574	Independent	1.46845e-24	2.19896e-20	0.474339	chr6	32498285	32498285
ENSG00000198502.5:HLA.DRB5	OpenSea69581	Downstream	3.7551e-27	6.72332e-23	0.497008	chr6	32578070	32578070
ENSG00000198502.5:HLA.DRB5	OpenSea69582	Upstream	1.29199e-10	4.61646e-07	0.309448	chr6	32605704	32605704
ENSG00000198502.5:HLA.DRB5	Shelf69573	Independent	3.06589e-24	4.41063e-20	0.471423	chr6	32493873	32493873
ENSG00000198502.5:HLA.DRB5	Shelf69576	Independent	3.37503e-09	9.33569e-06	-0.285702	chr6	32549631	32549631
ENSG00000198502.5:HLA.DRB5	Shelf69578	Upstream	1.22772e-41	7.63135e-37	0.599378	chr6	32554385	32554481
ENSG00000198502.5:HLA.DRB5	Shore69571	Independent	7.13967e-10	2.24652e-06	0.297278	chr6	32489555	32489555
ENSG00000198502.5:HLA.DRB5	Shore69597	Downstream	1.9479e-08	4.62668e-05	0.271971	chr6	32728862	32729274
ENSG00000198563.8:DDX39B	OpenSea69191	Upstream	4.37761e-06	0.00565779	-0.223793	chr6	31519182	31519410
ENSG00000198563.8:DDX39B	Shelf69188	Upstream	3.13063e-05	0.0284122	0.203356	chr6	31512618	31513886
ENSG00000198683.2:AC012615.1	OpenSea176160	Independent	2.46311e-08	5.72253e-05	0.270074	chr19	1929260	1929260
ENSG00000198683.2:AC012615.1	Shore176159	Independent	1.24275e-05	0.0134279	-0.2132	chr19	1926143	1926143
ENSG00000198756.6:COLGALT2	Shelf15027	Downstream	3.27171e-06	0.00442645	-0.226659	chr1	184003184	184003184
ENSG00000198892.6:SHISA4	OpenSea15690	Independent	7.01661e-11	2.60312e-07	-0.313661	chr1	201856763	201857955
ENSG00000198912.6:C1orf174	Shore1349	Independent	5.09836e-06	0.00642301	-0.222277	chr1	3806715	3808169
ENSG00000203546.3:RP11.176H8.1	OpenSea141609	Independent	4.31259e-07	0.000746585	-0.245645	chr14	31858202	31858202
ENSG00000203666.8:EFCAB2	OpenSea19191	Independent	1.50819e-05	0.0158439	0.211176	chr1	245215135	245215135
ENSG00000203666.8:EFCAB2	Shelf19189	Independent	1.92388e-15	1.23309e-11	-0.377582	chr1	245136891	245136891
ENSG00000203875.5:SNHG5	OpenSea72785	Independent	1.23165e-27	2.33194e-23	0.50106	chr6	86179345	86179345
ENSG00000203886.4:CYP17A1.AS1	OpenSea110948	Independent	6.0129e-06	0.0073942	0.220625	chr10	104594691	104594691
ENSG00000204138.8:PHACTR4	Shelf5207	Independent	2.29135e-06	0.00323978	-0.230114	chr1	28659475	28659475
ENSG00000204219.5:TCEA3	Shore4431	Upstream	4.53012e-14	2.4506e-10	-0.359837	chr1	23751761	23752503
ENSG00000204219.5:TCEA3	Shore4441	Independent	1.89846e-07	0.000359287	-0.252907	chr1	23809682	23809682
ENSG00000204231.6:RXRB	Island69694	Downstream	1.79518e-06	0.00263551	-0.232451	chr6	33084741	33084985
ENSG00000204231.6:RXRB	Island69826	Downstream	3.8809e-05	0.0337988	-0.200999	chr6	33396160	33396295
ENSG00000204256.7:BRD2	OpenSea69666	Downstream	1.7508e-06	0.0025784	0.232689	chr6	32945234	32946541
ENSG00000204257.9:HLA.DMA	OpenSea69377	Downstream	2.00289e-07	0.000375762	-0.25244	chr6	31973051	31973255
ENSG00000204257.9:HLA.DMA	OpenSea69378	Downstream	1.69146e-06	0.00250445	0.233017	chr6	31977443	31977443
ENSG00000204257.9:HLA.DMA	OpenSea69387	Downstream	7.52184e-08	0.000156539	-0.260841	chr6	32015618	32016803
ENSG00000204257.9:HLA.DMA	OpenSea69471	Upstream	1.11072e-07	0.000222442	-0.257533	chr6	32158153	32159036
ENSG00000204257.9:HLA.DMA	OpenSea69564	Upstream	1.16338e-05	0.01275	-0.213886	chr6	32409386	32410873
ENSG00000204257.9:HLA.DMA	OpenSea69565	Downstream	5.27395e-05	0.0426685	-0.197584	chr6	32411067	32411144
ENSG00000204257.9:HLA.DMA	OpenSea69647	Downstream	4.3255e-07	0.000748252	0.245618	chr6	32901536	32901642
ENSG00000204257.9:HLA.DMA	OpenSea69682	Downstream	3.62552e-05	0.0320731	-0.201749	chr6	33040535	33041697
ENSG00000204257.9:HLA.DMA	OpenSea69917	Downstream	4.69538e-05	0.0392205	-0.198885	chr6	33807279	33807279
ENSG00000204257.9:HLA.DMA	Shore69659	Downstream	4.14779e-10	1.35026e-06	-0.301206	chr6	32935025	32935858
ENSG00000204267.9:TAP2	OpenSea69604	Downstream	1.91653e-09	5.58256e-06	-0.28998	chr6	32780861	32781384
ENSG00000204267.9:TAP2	OpenSea69613	Independent	2.78859e-07	0.000505326	0.249532	chr6	32796660	32797830
ENSG00000204287.8:HLA.DRA	OpenSea69206	Downstream	2.08006e-05	0.02048	-0.20777	chr6	31554199	31555016
ENSG00000204287.8:HLA.DRA	OpenSea69209	Downstream	8.32362e-07	0.0013396	-0.239656	chr6	31560441	31560871
ENSG00000204287.8:HLA.DRA	OpenSea69212	Downstream	5.66278e-08	0.000120983	-0.263223	chr6	31582285	31582285
ENSG00000204287.8:HLA.DRA	OpenSea69291	Downstream	4.44831e-06	0.00573342	-0.223634	chr6	31743769	31745181
ENSG00000204287.8:HLA.DRA	OpenSea69468	Downstream	6.37318e-05	0.0491363	-0.195447	chr6	32154023	32155141
ENSG00000204287.8:HLA.DRA	OpenSea69516	Downstream	9.97369e-08	0.000201828	-0.258451	chr6	32295097	32295229
ENSG00000204287.8:HLA.DRA	OpenSea69649	Downstream	3.33421e-10	1.11177e-06	-0.302768	chr6	32904621	32905320
ENSG00000204287.8:HLA.DRA	OpenSea69650	Downstream	5.33336e-08	0.000114607	-0.263722	chr6	32906460	32906923
ENSG00000204287.8:HLA.DRA	OpenSea69651	Downstream	5.65491e-08	0.000120893	-0.263234	chr6	32908466	32909781
ENSG00000204287.8:HLA.DRA	OpenSea69655	Downstream	2.04707e-06	0.00293981	-0.231197	chr6	32920102	32921521
ENSG00000204287.8:HLA.DRA	OpenSea69683	Downstream	2.11468e-08	4.98687e-05	-0.271308	chr6	33043072	33044345
ENSG00000204287.8:HLA.DRA	Shelf69214	Downstream	4.08251e-05	0.0351255	-0.200439	chr6	31583915	31584223
ENSG00000204287.8:HLA.DRA	Shore69269	Downstream	3.16225e-06	0.004296	-0.226991	chr6	31689459	31691403
ENSG00000204287.8:HLA.DRA	Shore69624	Downstream	2.39283e-06	0.00336305	-0.229697	chr6	32811884	32813715
ENSG00000204305.9:AGER	OpenSea69471	Independent	1.02622e-05	0.0114799	-0.215183	chr6	32158153	32159036
ENSG00000204305.9:AGER	Shelf69188	Downstream	4.09118e-06	0.00535057	0.224462	chr6	31512618	31513886
ENSG00000204351.6:SKIV2L	OpenSea69334	Independent	1.64144e-05	0.0170104	0.210284	chr6	31846769	31847028
ENSG00000204387.8:C6orf48	Shelf69322	Downstream	2.24472e-08	5.25965e-05	-0.270826	chr6	31804883	31805329
ENSG00000204387.8:C6orf48	Shore69321	Downstream	3.70835e-07	0.00065331	-0.246998	chr6	31802846	31804562
ENSG00000204428.7:LY6G5C	Island69238	Downstream	1.41132e-06	0.00213181	0.234731	chr6	31628339	31628649
ENSG00000204428.7:LY6G5C	Island69248	Independent	6.75944e-12	2.92621e-08	0.329227	chr6	31649082	31649372
ENSG00000204428.7:LY6G5C	Island69250	Independent	5.27649e-19	4.82861e-15	0.419174	chr6	31650735	31651291
ENSG00000204428.7:LY6G5C	OpenSea69255	Downstream	2.96005e-05	0.0271634	-0.203967	chr6	31657467	31658176
ENSG00000204428.7:LY6G5C	Shore69239	Downstream	2.25635e-05	0.0218372	-0.206899	chr6	31628708	31630631
ENSG00000204463.7:BAG6	Island69071	Downstream	7.50787e-15	4.51353e-11	-0.370067	chr6	30923241	30923593
ENSG00000204463.7:BAG6	Island69130	Downstream	4.41297e-05	0.0373445	0.199575	chr6	31148370	31148552
ENSG00000204463.7:BAG6	Island69142	Downstream	1.40512e-06	0.00212342	0.234773	chr6	31276504	31276504
ENSG00000204463.7:BAG6	Island69455	Downstream	1.70526e-08	4.12169e-05	-0.27304	chr6	32134461	32135195
ENSG00000204463.7:BAG6	OpenSea69086	Downstream	1.2152e-05	0.0132169	0.213433	chr6	31021134	31022286
ENSG00000204463.7:BAG6	OpenSea69097	Downstream	6.35865e-10	2.01812e-06	-0.298121	chr6	31081323	31082631
ENSG00000204463.7:BAG6	OpenSea69098	Downstream	6.20267e-05	0.0481651	-0.195755	chr6	31082835	31083322
ENSG00000204463.7:BAG6	OpenSea69113	Downstream	2.00715e-06	0.0028913	0.231385	chr6	31110228	31111270
ENSG00000204463.7:BAG6	OpenSea69157	Downstream	1.73515e-08	4.1756e-05	0.272901	chr6	31380248	31380915
ENSG00000204463.7:BAG6	OpenSea69162	Downstream	5.52765e-07	0.000926269	-0.243402	chr6	31442934	31442934
ENSG00000204463.7:BAG6	OpenSea69172	Downstream	2.6817e-05	0.0250486	-0.205038	chr6	31473513	31473513
ENSG00000204463.7:BAG6	OpenSea69180	Downstream	2.27419e-10	7.74783e-07	-0.305484	chr6	31496644	31497756
ENSG00000204463.7:BAG6	OpenSea69191	Downstream	5.34734e-06	0.00667541	-0.221801	chr6	31519182	31519410
ENSG00000204463.7:BAG6	OpenSea69329	Upstream	4.66493e-08	0.000101435	0.264835	chr6	31837439	31837445
ENSG00000204463.7:BAG6	OpenSea69334	Downstream	2.87629e-08	6.57123e-05	0.268812	chr6	31846769	31847028
ENSG00000204463.7:BAG6	OpenSea69358	Downstream	6.76993e-07	0.00110685	0.241555	chr6	31913250	31914305
ENSG00000204463.7:BAG6	OpenSea69376	Downstream	3.20911e-05	0.0290285	-0.203086	chr6	31963912	31964315
ENSG00000204463.7:BAG6	OpenSea69377	Downstream	1.67422e-12	7.59724e-09	0.338105	chr6	31973051	31973255
ENSG00000204463.7:BAG6	OpenSea69378	Downstream	1.57431e-13	8.10384e-10	-0.352526	chr6	31977443	31977443
ENSG00000204463.7:BAG6	OpenSea69379	Downstream	8.84513e-08	0.000180992	-0.259471	chr6	31996657	31996657
ENSG00000204463.7:BAG6	OpenSea69380	Downstream	5.51921e-05	0.0441219	0.197073	chr6	32005786	32006196
ENSG00000204463.7:BAG6	OpenSea69383	Downstream	2.75859e-07	0.000500991	-0.249627	chr6	32010178	32010178
ENSG00000204463.7:BAG6	OpenSea69387	Downstream	4.52654e-17	3.36622e-13	0.397326	chr6	32015618	32016803
ENSG00000204463.7:BAG6	OpenSea69471	Downstream	4.86434e-15	2.95668e-11	0.372484	chr6	32158153	32159036
ENSG00000204463.7:BAG6	OpenSea69478	Downstream	4.30135e-07	0.000745816	0.245668	chr6	32169650	32170494
ENSG00000204463.7:BAG6	OpenSea69495	Downstream	9.8583e-06	0.0111254	0.215597	chr6	32222492	32222492
ENSG00000204463.7:BAG6	OpenSea69508	Downstream	1.01694e-07	0.00020541	-0.258286	chr6	32280834	32280834
ENSG00000204463.7:BAG6	OpenSea69510	Downstream	1.71746e-06	0.00253959	-0.232872	chr6	32287314	32287314
ENSG00000204463.7:BAG6	OpenSea69517	Independent	7.13116e-07	0.0011613	0.241079	chr6	32295859	32295859
ENSG00000204463.7:BAG6	OpenSea69522	Independent	3.26841e-05	0.0295001	0.202886	chr6	32303626	32304143
ENSG00000204463.7:BAG6	OpenSea69549	Downstream	5.50432e-07	0.000923054	0.243441	chr6	32370637	32371488
ENSG00000204463.7:BAG6	OpenSea69551	Downstream	7.15948e-06	0.00850267	0.218864	chr6	32373620	32373620
ENSG00000204463.7:BAG6	OpenSea69552	Downstream	2.65705e-05	0.0248575	0.205138	chr6	32374162	32375317
ENSG00000204463.7:BAG6	OpenSea69555	Downstream	3.31016e-05	0.02981	0.202747	chr6	32383424	32383549
ENSG00000204463.7:BAG6	OpenSea69579	Downstream	1.09376e-05	0.0120917	-0.214525	chr6	32557478	32557478
ENSG00000204463.7:BAG6	Shelf69056	Downstream	7.2727e-12	3.13605e-08	-0.328753	chr6	30884590	30886122
ENSG00000204463.7:BAG6	Shelf69184	Downstream	1.35747e-06	0.00205897	0.235098	chr6	31506280	31507433
ENSG00000204463.7:BAG6	Shelf69229	Downstream	6.15603e-18	5.18685e-14	0.407316	chr6	31616088	31617606
ENSG00000204463.7:BAG6	Shelf69268	Downstream	9.87766e-07	0.00155328	-0.238071	chr6	31687637	31688702
ENSG00000204463.7:BAG6	Shelf69576	Downstream	3.70785e-10	1.21787e-06	-0.302009	chr6	32549631	32549631
ENSG00000204463.7:BAG6	Shore69055	Downstream	4.04162e-15	2.47028e-11	-0.373509	chr6	30882355	30884124
ENSG00000204463.7:BAG6	Shore69070	Downstream	5.5352e-09	1.45593e-05	-0.281902	chr6	30921592	30922981
ENSG00000204463.7:BAG6	Shore69072	Downstream	4.95773e-16	3.33324e-12	-0.384877	chr6	30923672	30924518
ENSG00000204463.7:BAG6	Shore69137	Downstream	3.87188e-09	1.05944e-05	0.284653	chr6	31237824	31238803
ENSG00000204463.7:BAG6	Shore69146	Downstream	6.10039e-06	0.00747946	0.22048	chr6	31325455	31325455
ENSG00000204463.7:BAG6	Shore69163	Downstream	5.12674e-05	0.0417506	-0.197902	chr6	31459698	31459999
ENSG00000204463.7:BAG6	Shore69168	Downstream	3.46407e-05	0.0309775	-0.202249	chr6	31466722	31467192
ENSG00000204463.7:BAG6	Shore69240	Independent	1.51591e-05	0.0159047	-0.211122	chr6	31630819	31632774
ENSG00000204463.7:BAG6	Shore69317	Downstream	8.59551e-10	2.66641e-06	-0.295922	chr6	31797821	31798731
ENSG00000204463.7:BAG6	Shore69325	Downstream	2.03839e-05	0.0201299	0.207986	chr6	31828314	31830035
ENSG00000204472.7:AIF1	OpenSea69192	Downstream	2.09444e-05	0.0205908	-0.207696	chr6	31525861	31525894
ENSG00000204472.7:AIF1	Shore69040	Downstream	2.87242e-06	0.0039495	0.227928	chr6	30852699	30854551
ENSG00000204482.5:LST1	OpenSea69021	Downstream	4.27796e-05	0.0365493	-0.19992	chr6	30698584	30699481
ENSG00000204482.5:LST1	OpenSea69192	Downstream	8.6266e-07	0.00138295	-0.239326	chr6	31525861	31525894
ENSG00000204482.5:LST1	OpenSea69199	Downstream	2.82841e-06	0.00389396	-0.228078	chr6	31542459	31543686
ENSG00000204482.5:LST1	OpenSea69209	Downstream	4.30697e-07	0.000746239	-0.245657	chr6	31560441	31560871
ENSG00000204482.5:LST1	OpenSea69516	Downstream	2.25315e-08	5.27564e-05	-0.270796	chr6	32295097	32295229
ENSG00000204482.5:LST1	Shelf69214	Downstream	8.28432e-06	0.00960312	-0.21738	chr6	31583915	31584223
ENSG00000204482.5:LST1	Shore69040	Downstream	6.3446e-08	0.000133814	0.262272	chr6	30852699	30854551
ENSG00000204482.5:LST1	Shore69269	Downstream	4.38445e-06	0.00566441	-0.223777	chr6	31689459	31691403
ENSG00000204482.5:LST1	Shore69445	Downstream	5.82276e-05	0.0459355	0.19647	chr6	32119874	32121758
ENSG00000204520.7:MICA	Island69142	Independent	6.02162e-06	0.0073994	-0.220611	chr6	31276504	31276504
ENSG00000204520.7:MICA	Island69145	Independent	4.21575e-07	0.000732514	-0.245849	chr6	31324280	31325085
ENSG00000204520.7:MICA	OpenSea69097	Independent	6.38159e-09	1.65411e-05	0.280799	chr6	31081323	31082631
ENSG00000204520.7:MICA	OpenSea69106	Independent	5.8906e-05	0.0463154	-0.196339	chr6	31093846	31094185
ENSG00000204520.7:MICA	OpenSea69157	Upstream	5.16505e-16	3.45851e-12	-0.384659	chr6	31380248	31380915
ENSG00000204520.7:MICA	Shelf69184	Downstream	4.69488e-05	0.0392205	-0.198886	chr6	31506280	31507433
ENSG00000204520.7:MICA	Shore69146	Independent	1.3198e-05	0.0141721	-0.212573	chr6	31325455	31325455
ENSG00000204525.8:HLA.C	Island68929	Independent	3.41009e-06	0.0045948	-0.226253	chr6	30418845	30419612
ENSG00000204525.8:HLA.C	Island69142	Independent	1.15562e-08	2.89075e-05	-0.27614	chr6	31276504	31276504
ENSG00000204525.8:HLA.C	Island69145	Independent	2.9563e-07	0.000530752	-0.249015	chr6	31324280	31325085
ENSG00000204525.8:HLA.C	OpenSea69097	Downstream	1.11492e-11	4.64941e-08	0.325972	chr6	31081323	31082631
ENSG00000204525.8:HLA.C	OpenSea69104	Independent	7.71548e-07	0.00124782	-0.240355	chr6	31090929	31091383
ENSG00000204525.8:HLA.C	OpenSea69106	Downstream	5.81608e-09	1.52432e-05	-0.281519	chr6	31093846	31094185
ENSG00000204525.8:HLA.C	OpenSea69127	Independent	7.86494e-08	0.000162959	-0.260465	chr6	31143710	31144068
ENSG00000204525.8:HLA.C	OpenSea69157	Downstream	3.80639e-06	0.0050361	-0.225174	chr6	31380248	31380915
ENSG00000204525.8:HLA.C	OpenSea69158	Independent	8.31447e-08	0.000171411	-0.259995	chr6	31381779	31382250
ENSG00000204525.8:HLA.C	OpenSea69162	Independent	7.45503e-08	0.000155247	0.260916	chr6	31442934	31442934
ENSG00000204525.8:HLA.C	OpenSea69212	Upstream	2.85681e-05	0.0264221	-0.204353	chr6	31582285	31582285
ENSG00000204525.8:HLA.C	OpenSea69334	Independent	2.39152e-16	1.64482e-12	-0.388725	chr6	31846769	31847028
ENSG00000204525.8:HLA.C	OpenSea69377	Downstream	5.2532e-07	0.000887131	-0.243864	chr6	31973051	31973255
ENSG00000204525.8:HLA.C	OpenSea69378	Downstream	4.30679e-06	0.00558159	0.223954	chr6	31977443	31977443
ENSG00000204525.8:HLA.C	OpenSea69380	Independent	5.32829e-06	0.00666659	-0.221837	chr6	32005786	32006196
ENSG00000204525.8:HLA.C	OpenSea69385	Downstream	8.51929e-12	3.63551e-08	0.327727	chr6	32012897	32012897
ENSG00000204525.8:HLA.C	OpenSea69387	Independent	9.64111e-10	2.96563e-06	-0.29508	chr6	32015618	32016803
ENSG00000204525.8:HLA.C	Shore68928	Independent	2.65791e-08	6.12755e-05	-0.269455	chr6	30418115	30418789
ENSG00000204525.8:HLA.C	Shore69134	Independent	1.40521e-10	4.96713e-07	-0.308863	chr6	31166097	31167789
ENSG00000204525.8:HLA.C	Shore69137	Downstream	7.68794e-48	7.67495e-43	-0.634126	chr6	31237824	31238803
ENSG00000204525.8:HLA.C	Shore69143	Independent	2.76538e-07	0.000501948	-0.249606	chr6	31276664	31276669
ENSG00000204525.8:HLA.C	Shore69168	Independent	3.88774e-09	1.06201e-05	0.284622	chr6	31466722	31467192
ENSG00000204536.8:CCHCR1	Island69130	Independent	2.78151e-06	0.00384374	-0.22824	chr6	31148370	31148552
ENSG00000204536.8:CCHCR1	OpenSea69113	Upstream	2.56203e-06	0.00356738	-0.229037	chr6	31110228	31111270
ENSG00000204536.8:CCHCR1	Shore69117	Upstream	5.12912e-07	0.000870218	-0.244081	chr6	31124103	31125475
[truncated: 657 more rows]

## Sheet: H3K9AC
gene	epi_name	group	eQTH_pvalue	eQTH_FDR	eQTH_beta	epi_chromosome	epi_start	epi_end
ENSG00000000938.7:FGR	peak527	Downstream	0.00126504	0.0229695	0.158113	chr1	27190616	27192800
ENSG00000001617.7:SEMA3F	peak17516	Downstream	0.000890822	0.018094	0.16291	chr3	49706888	49715789
ENSG00000001617.7:SEMA3F	peak17519	Downstream	0.00236733	0.0349846	0.149193	chr3	49756422	49764166
ENSG00000001617.7:SEMA3F	peak17531	Upstream	1.14305e-20	3.75015e-17	0.436781	chr3	50191867	50196970
ENSG00000002330.9:BAD	peak4438	Independent	0.00107353	0.0205739	0.160375	chr11	64139323	64141372
ENSG00000002330.9:BAD	peak4439	Upstream	8.19608e-05	0.00338619	0.192572	chr11	64151867	64153918
ENSG00000002330.9:BAD	peak4442	Upstream	0.000555458	0.0130899	0.169172	chr11	64396581	64413563
ENSG00000002549.7:LAP3	peak18770	Downstream	2.38028e-05	0.0013517	0.206325	chr4	17578191	17587263
ENSG00000002933.3:TMEM176A	peak23460	Downstream	1.53287e-10	8.19892e-08	0.308256	chr7	150496643	150498989
ENSG00000003056.3:M6PR	peak5452	Independent	0.00127699	0.0231077	-0.157982	chr12	9435488	9437260
ENSG00000003137.4:CYP26B1	peak14199	Upstream	9.89003e-06	0.000704649	0.215564	chr2	72369939	72377958
ENSG00000003147.13:ICA1	peak22423	Upstream	2.08441e-09	7.71589e-07	0.28935	chr7	8007172	8013456
ENSG00000003987.9:MTMR7	peak23683	Downstream	0.00197298	0.0310616	0.151836	chr8	17517788	17524188
ENSG00000003987.9:MTMR7	peak23684	Downstream	0.000334802	0.00917725	0.175652	chr8	17530250	17535418
ENSG00000003987.9:MTMR7	peak23685	Downstream	0.00309063	0.0417078	0.14525	chr8	17541133	17558563
ENSG00000004399.8:PLXND1	peak18054	Downstream	0.00211153	0.032466	0.150856	chr3	129146707	129148487
ENSG00000004399.8:PLXND1	peak18059	Upstream	3.17578e-06	0.000293538	0.226949	chr3	129308831	129329064
ENSG00000004399.8:PLXND1	peak18065	Downstream	0.0018869	0.0301046	0.152476	chr3	129829535	129831931
ENSG00000004777.11:ARHGAP33	peak12848	Upstream	0.000196669	0.00633952	0.182226	chr19	35624373	35636471
ENSG00000005075.11:POLR2J	peak23109	Independent	7.58278e-08	1.5581e-05	-0.260773	chr7	102112756	102114483
ENSG00000005194.10:CIAPIN1	peak9555	Upstream	9.89621e-07	0.000120619	-0.238054	chr16	56715030	56719187
ENSG00000005206.10:SPPL2B	peak12096	Downstream	4.34012e-08	9.8109e-06	-0.265433	chr19	2281030	2283151
ENSG00000005238.13:FAM214B	peak24781	Downstream	0.00020853	0.00661368	0.181513	chr9	34985657	34995776
ENSG00000005238.13:FAM214B	peak24806	Downstream	0.00259937	0.0372224	0.147821	chr9	35810550	35817202
ENSG00000005379.11:BZRAP1	peak10991	Downstream	0.000271556	0.00793389	0.178266	chr17	56398967	56411005
ENSG00000005379.11:BZRAP1	peak10997	Upstream	0.000720213	0.0156696	0.165756	chr17	56735245	56737375
ENSG00000005884.13:ITGA3	peak10891	Downstream	0.000685037	0.0151419	0.166419	chr17	48131046	48138383
ENSG00000006015.12:C19orf60	peak12649	Downstream	1.92345e-05	0.00115235	-0.208604	chr19	18334517	18339188
ENSG00000006015.12:C19orf60	peak12672	Downstream	2.5667e-05	0.00143027	-0.205512	chr19	18681908	18684673
ENSG00000006015.12:C19orf60	peak12687	Downstream	0.00341771	0.0444862	0.143737	chr19	19014535	19019050
ENSG00000006015.12:C19orf60	peak12702	Downstream	2.43054e-05	0.00137243	-0.2061	chr19	19429618	19433425
ENSG00000006016.5:CRLF1	peak12649	Upstream	0.000158396	0.00543187	-0.184836	chr19	18334517	18339188
ENSG00000006042.6:TMEM98	peak10529	Upstream	1.8079e-09	6.8188e-07	0.290417	chr17	31253103	31258564
ENSG00000006125.12:AP2B1	peak10537	Upstream	0.000403022	0.0104435	-0.173304	chr17	33306365	33311393
ENSG00000006282.14:SPATA20	peak10907	Independent	7.72506e-05	0.00325103	0.193252	chr17	48609760	48612841
ENSG00000006282.14:SPATA20	peak10909	Independent	0.000766935	0.01636	0.164919	chr17	48623531	48626089
ENSG00000007168.6:PAFAH1B1	peak10054	Downstream	0.00125226	0.0228197	-0.158254	chr17	2285570	2307400
ENSG00000007516.9:BAIAP3	peak9021	Downstream	1.64916e-11	1.15999e-08	0.323399	chr16	1381580	1386802
ENSG00000007520.3:TSR3	peak9022	Independent	0.00238248	0.0351413	0.1491	chr16	1400319	1404195
ENSG00000007520.3:TSR3	peak9027	Upstream	0.000695635	0.0153081	0.166216	chr16	1522960	1526036
ENSG00000007541.10:PIGQ	peak8990	Independent	0.000781231	0.0165749	0.164673	chr16	690538	694391
ENSG00000007866.14:TEAD3	peak21291	Upstream	0.00110244	0.0209536	-0.16001	chr6	35023544	35033274
ENSG00000008118.5:CAMK1G	peak2235	Downstream	0.000519963	0.012492	0.17003	chr1	210109661	210113613
ENSG00000008118.5:CAMK1G	peak2241	Downstream	3.01604e-06	0.000282221	0.227453	chr1	210501206	210503551
ENSG00000008128.16:CDK11A	peak16	Upstream	1.6072e-05	0.00100779	0.210506	chr1	1057199	1058520
ENSG00000008128.16:CDK11A	peak41	Upstream	3.25237e-09	1.1364e-06	0.285984	chr1	1623712	1624693
ENSG00000008128.16:CDK11A	peak64	Upstream	0.000182873	0.0060113	0.183107	chr1	2134523	2140137
ENSG00000008128.16:CDK11A	peak74	Upstream	0.00348743	0.045102	0.143431	chr1	2312743	2317801
ENSG00000008128.16:CDK11A	peak82	Upstream	0.00084015	0.0174021	0.163699	chr1	2474033	2481534
ENSG00000008130.10:NADK	peak16	Upstream	3.45532e-07	5.23272e-05	0.247629	chr1	1057199	1058520
ENSG00000008130.10:NADK	peak31	Upstream	0.00130686	0.0234726	-0.157661	chr1	1353180	1374050
ENSG00000008130.10:NADK	peak51	Upstream	0.00152872	0.0261288	0.155467	chr1	1850065	1850647
ENSG00000008130.10:NADK	peak74	Upstream	0.000701351	0.0153985	0.166108	chr1	2312743	2317801
ENSG00000008277.10:ADAM22	peak22941	Upstream	3.5511e-05	0.00182236	0.201977	chr7	86846159	86850844
ENSG00000008283.11:CYB561	peak11055	Independent	9.0215e-31	7.32428e-27	0.526067	chr17	61514322	61515655
ENSG00000008283.11:CYB561	peak11057	Independent	0.00196577	0.0309781	0.151888	chr17	61553530	61556480
ENSG00000008382.10:MPND	peak12150	Upstream	9.98724e-06	0.000708938	-0.215463	chr19	3357065	3371344
ENSG00000008382.10:MPND	peak12198	Independent	0.000672643	0.0149498	-0.166661	chr19	4246468	4248755
ENSG00000008382.10:MPND	peak12201	Independent	0.00150117	0.0257998	-0.155723	chr19	4326985	4329491
ENSG00000008382.10:MPND	peak12209	Independent	0.00169996	0.0280719	-0.153965	chr19	4396693	4405128
ENSG00000008838.12:MED24	peak10625	Downstream	0.00198688	0.031207	0.151735	chr17	37856112	37857057
ENSG00000009413.11:REV3L	peak21774	Upstream	0.000277271	0.0080519	0.178008	chr6	111884396	111890030
ENSG00000009413.11:REV3L	peak21777	Upstream	0.00332323	0.0437137	0.14416	chr6	111993908	111995443
ENSG00000009844.10:VTA1	peak21983	Downstream	0.00113313	0.0213455	0.159633	chr6	143246269	143250783
ENSG00000010282.10:HHATL	peak17375	Upstream	0.00108364	0.0207006	0.160246	chr3	42112182	42116123
ENSG00000010282.10:HHATL	peak17389	Downstream	1.41562e-08	3.93321e-06	0.274528	chr3	42739759	42748735
ENSG00000010292.8:NCAPD2	peak5412	Downstream	1.0262e-05	0.0007233	0.215183	chr12	6872269	6883674
ENSG00000010310.4:GIPR	peak13155	Upstream	5.30124e-10	2.4001e-07	0.299438	chr19	46364102	46368305
ENSG00000010310.4:GIPR	peak13157	Downstream	5.06092e-05	0.0023831	0.198047	chr19	46403736	46407076
ENSG00000010322.11:NISCH	peak17593	Upstream	0.00128959	0.0232574	0.157846	chr3	53105364	53108899
ENSG00000010361.8:FUZ	peak13290	Downstream	0.00072537	0.0157519	0.165661	chr19	49699571	49700510
ENSG00000010361.8:FUZ	peak13295	Downstream	0.000945497	0.0188416	0.162105	chr19	49950678	49957856
ENSG00000010361.8:FUZ	peak13305	Downstream	9.60905e-05	0.0038096	0.190733	chr19	50139177	50150163
ENSG00000010361.8:FUZ	peak13309	Downstream	0.00012734	0.00465799	0.187433	chr19	50188356	50196018
ENSG00000010361.8:FUZ	peak13312	Downstream	0.000206505	0.00656815	0.181632	chr19	50304308	50306989
ENSG00000010361.8:FUZ	peak13336	Downstream	3.92668e-05	0.0019658	0.200869	chr19	51011348	51019304
ENSG00000010361.8:FUZ	peak13346	Downstream	5.76216e-06	0.000468076	0.221053	chr19	51140801	51143643
ENSG00000010803.12:SCMH1	peak839	Downstream	0.000570224	0.0133369	-0.16883	chr1	41349702	41350214
ENSG00000011052.16:NME2	peak10908	Upstream	0.00153605	0.0262046	0.1554	chr17	48617706	48621452
ENSG00000011052.16:NME2	peak10909	Independent	0.000122692	0.00454103	0.187872	chr17	48623531	48626089
ENSG00000011052.16:NME2	peak10936	Upstream	5.39898e-05	0.00249771	0.197321	chr17	49242518	49245724
ENSG00000011105.7:TSPAN9	peak5356	Upstream	0.000646477	0.014567	-0.167184	chr12	3408864	3410381
ENSG00000011295.9:TTC19	peak10258	Upstream	4.67073e-07	6.64121e-05	0.244927	chr17	16280977	16288192
ENSG00000011332.15:DPF1	peak12927	Downstream	9.2687e-06	0.000671771	-0.216231	chr19	38493597	38497108
ENSG00000011332.15:DPF1	peak12933	Downstream	0.000418443	0.0107351	-0.172826	chr19	38741090	38747658
ENSG00000011426.6:ANLN	peak22599	Downstream	0.000102195	0.00397861	0.190015	chr7	36428193	36430601
ENSG00000011426.6:ANLN	peak22600	Upstream	3.96918e-09	1.33891e-06	0.284463	chr7	36444939	36449492
ENSG00000012171.13:SEMA3B	peak17520	Downstream	0.000750167	0.0161039	-0.165214	chr3	49817543	49819220
ENSG00000012171.13:SEMA3B	peak17529	Downstream	0.00100242	0.0196104	-0.16131	chr3	49977030	49978873
ENSG00000013016.10:EHD3	peak13855	Upstream	0.000760137	0.0162556	0.165038	chr2	31455873	31465149
ENSG00000013306.11:SLC25A39	peak10771	Upstream	0.000197808	0.00636674	0.182155	chr17	42825754	42828140
ENSG00000013306.11:SLC25A39	peak10772	Upstream	2.48204e-06	0.000242485	0.229343	chr17	42835276	42840149
ENSG00000013306.11:SLC25A39	peak10777	Upstream	0.000788337	0.0166836	0.164552	chr17	42975723	42979369
ENSG00000013306.11:SLC25A39	peak10782	Upstream	0.000200991	0.00643723	0.181961	chr17	43095400	43101571
ENSG00000013573.12:DDX11	peak5609	Independent	5.06198e-45	1.34706e-40	0.618874	chr12	31225828	31227894
ENSG00000013573.12:DDX11	peak5610	Independent	2.57952e-05	0.00143574	0.205458	chr12	31270176	31272557
ENSG00000014123.9:UFL1	peak21654	Downstream	6.58422e-05	0.00289	0.195077	chr6	96459993	96466175
ENSG00000014919.7:COX15	peak3448	Downstream	3.56624e-05	0.00182875	-0.20193	chr10	101942714	101948586
ENSG00000015133.14:CCDC88C	peak7855	Independent	0.00181108	0.0293078	0.153063	chr14	91882303	91885493
ENSG00000015475.14:BID	peak16439	Downstream	0.00195905	0.0309088	0.151937	chr22	17564960	17568553
ENSG00000015475.14:BID	peak16448	Upstream	9.30654e-07	0.000115145	-0.238624	chr22	18048595	18056973
ENSG00000015475.14:BID	peak16463	Downstream	0.00200346	0.0313748	-0.151615	chr22	18391502	18398124
ENSG00000015592.12:STMN4	peak23791	Upstream	0.00103549	0.0200591	0.160868	chr8	26431738	26461852
ENSG00000015592.12:STMN4	peak23799	Independent	1.38382e-18	3.583e-15	0.414576	chr8	27096724	27108435
ENSG00000015592.12:STMN4	peak23800	Downstream	2.89326e-15	4.66626e-12	0.37535	chr8	27110360	27117484
ENSG00000015592.12:STMN4	peak23801	Independent	3.83869e-08	8.86568e-06	0.266446	chr8	27117931	27119960
ENSG00000015592.12:STMN4	peak23802	Downstream	2.22862e-11	1.50653e-08	0.321403	chr8	27125687	27127006
ENSG00000015676.12:NUDCD3	peak22678	Downstream	0.000139198	0.00496103	-0.186377	chr7	44806099	44811033
ENSG00000016391.5:CHDH	peak17604	Upstream	3.99503e-08	9.16052e-06	0.266117	chr3	53875420	53882526
ENSG00000016864.12:GLT8D1	peak17599	Downstream	0.0025636	0.0368916	-0.148025	chr3	53284131	53294642
ENSG00000017260.14:ATP2C1	peak18065	Upstream	0.00195416	0.030851	-0.151973	chr3	129829535	129831931
ENSG00000017797.7:RALBP1	peak11572	Downstream	0.000600724	0.0138421	0.168149	chr18	10010292	10011211
ENSG00000018280.12:SLC11A1	peak15139	Downstream	7.13296e-05	0.00306569	-0.194165	chr2	219471813	219473053
ENSG00000019144.12:PHLDB1	peak5033	Downstream	0.000882997	0.0179953	-0.163029	chr11	117731295	117733230
ENSG00000019144.12:PHLDB1	peak5034	Downstream	9.69118e-07	0.00011912	-0.238248	chr11	117737184	117749172
ENSG00000019144.12:PHLDB1	peak5043	Downstream	0.000932519	0.0186575	0.162292	chr11	118186292	118187974
ENSG00000019144.12:PHLDB1	peak5056	Downstream	2.07183e-06	0.000210212	0.231082	chr11	118740479	118741895
ENSG00000019144.12:PHLDB1	peak5071	Downstream	0.000444173	0.0111838	0.172062	chr11	119185278	119194943
ENSG00000019995.6:ZRANB1	peak3710	Upstream	1.21821e-08	3.45896e-06	0.275722	chr10	126686697	126698797
ENSG00000019995.6:ZRANB1	peak3711	Upstream	3.7885e-05	0.00191102	0.201264	chr10	126710530	126714126
ENSG00000020256.15:ZFP64	peak16019	Downstream	0.00231808	0.0345059	0.1495	chr20	49923090	49923826
ENSG00000021355.8:SERPINB1	peak20837	Downstream	2.89082e-10	1.42168e-07	0.303784	chr6	2839321	2843827
ENSG00000021355.8:SERPINB1	peak20844	Downstream	2.85542e-05	0.00154828	0.204358	chr6	2968730	2974142
ENSG00000021355.8:SERPINB1	peak20863	Upstream	8.84011e-06	0.000648954	0.216716	chr6	3349102	3360980
ENSG00000022277.8:RTFDC1	peak16052	Upstream	0.0013361	0.0238262	0.157353	chr20	55963973	55976537
ENSG00000022976.11:ZNF839	peak8018	Upstream	0.000835293	0.0173357	-0.163776	chr14	103521109	103526694
ENSG00000023041.7:ZDHHC6	peak3591	Downstream	9.0897e-07	0.000113415	0.238842	chr10	114708181	114716696
ENSG00000023902.8:PLEKHO1	peak1561	Upstream	0.000169718	0.00570573	-0.184007	chr1	150227792	150233984
ENSG00000024048.6:UBR2	peak21405	Independent	0.00349213	0.0451397	-0.143411	chr6	42672034	42672380
ENSG00000024422.6:EHD2	peak13226	Upstream	0.000743948	0.016012	-0.165325	chr19	48076059	48077171
ENSG00000024422.6:EHD2	peak13251	Upstream	0.00248706	0.0361495	0.14847	chr19	48947068	48950915
ENSG00000025708.8:TYMP	peak17063	Downstream	4.48206e-17	9.71458e-14	0.397377	chr22	50967203	50971131
ENSG00000026559.8:KCNG1	peak15998	Downstream	0.00393995	0.0488572	0.141574	chr20	48701717	48703899
ENSG00000026559.8:KCNG1	peak16003	Upstream	9.58259e-05	0.00380163	0.190765	chr20	48762673	48771322
ENSG00000026559.8:KCNG1	peak16005	Downstream	3.6577e-05	0.00186329	0.201651	chr20	48788272	48789946
ENSG00000026559.8:KCNG1	peak16009	Downstream	4.124e-05	0.00204311	0.200327	chr20	49080642	49080924
ENSG00000026559.8:KCNG1	peak16019	Downstream	0.00269627	0.0380991	0.14728	chr20	49923090	49923826
ENSG00000026652.9:AGPAT4	peak22155	Upstream	0.000524223	0.0125543	0.169925	chr6	161739125	161740809
ENSG00000027697.8:IFNGR1	peak21949	Independent	0.000646991	0.0145765	0.167174	chr6	137533859	137542262
ENSG00000028203.13:VEZT	peak6095	Upstream	0.000706103	0.0154681	-0.166018	chr12	94954224	94956410
ENSG00000028203.13:VEZT	peak6106	Upstream	4.1274e-05	0.00204429	0.200318	chr12	95941210	95943181
ENSG00000028203.13:VEZT	peak6107	Upstream	0.00194087	0.0307181	0.152071	chr12	96181983	96186305
ENSG00000028310.13:BRD9	peak19577	Downstream	0.00373981	0.0472223	-0.14237	chr5	682804	686154
ENSG00000028310.13:BRD9	peak19586	Downstream	0.00204652	0.031806	-0.151308	chr5	1343527	1346371
ENSG00000028839.4:TBPL1	peak21907	Downstream	0.000487128	0.0119292	-0.170874	chr6	134434231	134439601
ENSG00000029639.6:TFB1M	peak22080	Downstream	0.00275277	0.0386116	-0.146973	chr6	155580338	155580957
ENSG00000030582.12:GRN	peak10736	Downstream	0.00122104	0.0224376	0.158603	chr17	41852719	41857901
ENSG00000031003.6:FAM13B	peak20344	Downstream	0.000976358	0.0192571	0.161669	chr5	137944769	137948498
ENSG00000031698.8:SARS	peak1356	Upstream	0.0015342	0.0261804	-0.155417	chr1	109794670	109828045
ENSG00000032444.10:PNPLA6	peak12299	Downstream	0.00193624	0.0306772	0.152106	chr19	7863950	7865379
ENSG00000032444.10:PNPLA6	peak12315	Downstream	0.000922427	0.0185221	0.162439	chr19	8333272	8334670
ENSG00000032444.10:PNPLA6	peak12321	Upstream	0.00154791	0.026336	-0.155291	chr19	8453148	8463646
ENSG00000032444.10:PNPLA6	peak12327	Upstream	4.1469e-10	1.94743e-07	0.301207	chr19	8589911	8592042
ENSG00000032742.13:IFT88	peak6657	Downstream	4.93127e-05	0.00233801	-0.198337	chr13	22030932	22034048
ENSG00000033050.3:ABCF2	peak23460	Upstream	0.00237348	0.0350541	-0.149155	chr7	150496643	150498989
ENSG00000035141.3:FAM136A	peak14164	Upstream	0.000582011	0.0135326	0.168563	chr2	70310195	70319044
ENSG00000035403.11:VCL	peak3195	Upstream	0.000246531	0.00743773	0.179461	chr10	75382546	75387579
ENSG00000035928.10:RFC1	peak18838	Downstream	0.00018632	0.0060974	-0.182881	chr4	38664055	38680718
ENSG00000036448.5:MYOM2	peak23590	Independent	2.26083e-22	9.10038e-19	0.453801	chr8	2074324	2077181
ENSG00000036530.4:CYP46A1	peak7942	Upstream	0.00260324	0.0372526	0.147799	chr14	100110047	100112805
ENSG00000036530.4:CYP46A1	peak7970	Independent	0.000444591	0.0111921	0.17205	chr14	101033118	101036232
ENSG00000037042.8:TUBG2	peak10661	Downstream	0.00312332	0.0419832	-0.145092	chr17	39889201	39891482
ENSG00000037042.8:TUBG2	peak10663	Upstream	2.97831e-06	0.000279346	-0.227575	chr17	39940615	39943625
ENSG00000037042.8:TUBG2	peak10695	Independent	0.00123784	0.0226431	-0.158414	chr17	40682920	40684499
ENSG00000037042.8:TUBG2	peak10719	Downstream	0.00290382	0.0400316	-0.14618	chr17	41381534	41382446
ENSG00000037042.8:TUBG2	peak10726	Downstream	0.000367559	0.00979372	-0.174474	chr17	41463633	41464072
ENSG00000037637.6:FBXO42	peak293	Upstream	1.55421e-07	2.75323e-05	-0.254644	chr1	15849147	15855706
ENSG00000037637.6:FBXO42	peak307	Downstream	3.05177e-05	0.00162701	-0.203635	chr1	16288427	16295454
ENSG00000037637.6:FBXO42	peak324	Downstream	0.000629314	0.014297	-0.167538	chr1	16838236	16842523
ENSG00000037637.6:FBXO42	peak343	Downstream	2.42959e-08	6.07718e-06	-0.270185	chr1	17412580	17418746
ENSG00000037637.6:FBXO42	peak345	Downstream	0.0018431	0.0296279	-0.152812	chr1	17432626	17452994
ENSG00000038002.4:AGA	peak19503	Downstream	5.29432e-08	1.15535e-05	0.263783	chr4	178361092	178364612
ENSG00000038210.9:PI4K2B	peak18794	Independent	0.000507977	0.0122942	0.170333	chr4	25161204	25164107
ENSG00000039319.12:ZFYVE16	peak19979	Downstream	6.13959e-05	0.00274723	0.195871	chr5	79377691	79382334
ENSG00000039319.12:ZFYVE16	peak19986	Downstream	0.00128393	0.0231921	0.157907	chr5	79664791	79666472
ENSG00000039650.4:PNKP	peak13322	Downstream	0.00059507	0.0137534	-0.168272	chr19	50650098	50651960
ENSG00000040633.8:PHF23	peak10175	Downstream	0.000192988	0.00625326	0.182455	chr17	7529405	7531572
ENSG00000040633.8:PHF23	peak10183	Downstream	0.000105708	0.004077	0.189621	chr17	7758380	7765449
ENSG00000040633.8:PHF23	peak10192	Upstream	0.00177785	0.0289505	0.153327	chr17	7982644	7984296
ENSG00000041357.11:PSMA4	peak8727	Downstream	0.000335484	0.00919113	-0.175626	chr15	79235186	79237939
ENSG00000042062.7:FAM65C	peak16000	Upstream	2.17227e-06	0.000218139	0.230627	chr20	48723617	48733401
ENSG00000042062.7:FAM65C	peak16003	Upstream	5.41614e-07	7.4679e-05	0.243587	chr20	48762673	48771322
ENSG00000042062.7:FAM65C	peak16005	Upstream	0.000148989	0.00520464	0.185568	chr20	48788272	48789946
ENSG00000042286.10:AIFM2	peak3133	Downstream	0.0002329	0.00715265	-0.180161	chr10	72429660	72434544
ENSG00000042445.9:RETSAT	peak14293	Upstream	0.00164786	0.0274655	0.154407	chr2	86017469	86026315
ENSG00000042445.9:RETSAT	peak14303	Upstream	4.31527e-05	0.00211589	-0.199824	chr2	86331002	86335240
ENSG00000042493.10:CAPG	peak14276	Independent	0.000273427	0.00797204	0.178181	chr2	85640624	85641514
ENSG00000042493.10:CAPG	peak14291	Upstream	0.000449469	0.0112815	0.17191	chr2	85977954	85986147
ENSG00000042493.10:CAPG	peak14305	Downstream	0.000103965	0.00402973	-0.189815	chr2	86426105	86429786
ENSG00000043514.10:TRIT1	peak779	Downstream	0.000171385	0.00574202	0.183889	chr1	39512667	39513133
ENSG00000043514.10:TRIT1	peak819	Upstream	0.00147339	0.0254687	0.155985	chr1	40838147	40844046
ENSG00000047621.7:C12orf4	peak5376	Independent	0.00105625	0.0203375	0.160597	chr12	4921550	4931528
ENSG00000047932.9:GOPC	peak21815	Downstream	0.000298335	0.00846934	0.177096	chr6	117085486	117087294
ENSG00000048028.7:USP28	peak4956	Downstream	0.000444596	0.0111921	-0.17205	chr11	112831413	112838102
ENSG00000048140.13:TSPAN17	peak20734	Downstream	1.66359e-08	4.46423e-06	0.273238	chr5	176776102	176779450
ENSG00000048140.13:TSPAN17	peak20735	Upstream	0.00190926	0.0303623	0.152307	chr5	176784472	176785963
ENSG00000048392.7:RRM2B	peak24263	Upstream	0.00218301	0.0331937	0.150374	chr8	104116884	104118684
ENSG00000049089.9:COL9A2	peak826	Upstream	3.62519e-05	0.00185086	-0.20175	chr1	40973875	40975517
ENSG00000049130.8:KITLG	peak6068	Upstream	0.00349813	0.0451879	0.143385	chr12	89738961	89750899
ENSG00000049656.9:CLPTM1L	peak19586	Downstream	0.000104083	0.00403363	0.189802	chr5	1343527	1346371
ENSG00000049883.9:PTCD2	peak19908	Downstream	2.0284e-05	0.00120026	0.208038	chr5	70882235	70884708
ENSG00000050405.8:LIMA1	peak5726	Upstream	7.38089e-06	0.000567036	0.218555	chr12	50063627	50070891
ENSG00000050405.8:LIMA1	peak5735	Independent	0.00151659	0.0259753	0.155579	chr12	50260493	50269326
ENSG00000050405.8:LIMA1	peak5753	Upstream	1.90404e-08	4.97024e-06	0.272154	chr12	50494617	50500133
ENSG00000050426.10:LETMD1	peak5749	Upstream	1.63553e-06	0.00017652	-0.233337	chr12	50449346	50460531
ENSG00000050426.10:LETMD1	peak5760	Upstream	8.0618e-05	0.00334833	-0.192762	chr12	50898121	50904375
ENSG00000050555.12:LAMC3	peak25573	Downstream	0.000256625	0.00763458	-0.178966	chr9	134225078	134226588
ENSG00000050820.12:BCAR1	peak9811	Downstream	0.00349481	0.0451597	-0.143399	chr16	75981580	75983677
ENSG00000051108.10:HERPUD1	peak9559	Downstream	9.27372e-06	0.00067183	0.216225	chr16	56964549	56975278
ENSG00000051108.10:HERPUD1	peak9580	Upstream	0.000439036	0.011097	0.172211	chr16	57568049	57571819
ENSG00000051128.13:HOMER3	peak12636	Downstream	0.000400882	0.0104068	0.173372	chr19	18117452	18135459
ENSG00000051128.13:HOMER3	peak12649	Downstream	8.01599e-05	0.00333624	0.192828	chr19	18334517	18339188
ENSG00000051128.13:HOMER3	peak12672	Downstream	0.00034104	0.00929815	0.175419	chr19	18681908	18684673
ENSG00000051128.13:HOMER3	peak12673	Downstream	8.06866e-07	0.000102955	0.239943	chr19	18697053	18703237
ENSG00000051128.13:HOMER3	peak12702	Downstream	9.08791e-05	0.00365533	0.191379	chr19	19429618	19433425
ENSG00000051128.13:HOMER3	peak12705	Downstream	2.1903e-05	0.00127242	-0.207218	chr19	19570491	19575380
ENSG00000051523.6:CYBA	peak9940	Upstream	6.73019e-05	0.00293819	0.194828	chr16	88716247	88718271
ENSG00000051620.5:HEBP2	peak21961	Upstream	0.000322189	0.0089336	0.176134	chr6	138724250	138727294
ENSG00000052795.8:FNIP2	peak19407	Upstream	9.91716e-06	0.000705675	-0.215536	chr4	159085067	159096335
ENSG00000053372.4:MRTO4	peak354	Upstream	0.000329667	0.00908006	-0.175846	chr1	19247248	19251701
ENSG00000053501.7:USE1	peak12614	Upstream	2.00782e-05	0.00119088	0.208147	chr19	17501080	17502976
ENSG00000053501.7:USE1	peak12621	Upstream	2.37436e-05	0.00134914	0.206352	chr19	17616400	17624824
ENSG00000053702.10:NRIP2	peak5345	Downstream	6.62793e-31	5.66928e-27	0.52709	chr12	2941568	2945544
ENSG00000053702.10:NRIP2	peak5348	Downstream	0.00019561	0.00631684	0.182291	chr12	2998125	3002403
ENSG00000053702.10:NRIP2	peak5354	Upstream	0.00387841	0.0483706	-0.141815	chr12	3206660	3207135
ENSG00000054179.6:ENTPD2	peak25692	Upstream	4.14655e-05	0.00205195	-0.200266	chr9	139618890	139624762
ENSG00000054179.6:ENTPD2	peak25704	Downstream	0.000162234	0.00552399	0.184549	chr9	139837071	139848501
ENSG00000054690.9:PLEKHH1	peak7600	Downstream	0.000524133	0.0125537	0.169927	chr14	67734462	67737945
ENSG00000055070.12:SZRD1	peak316	Downstream	0.000287537	0.00825972	0.177556	chr1	16531718	16534164
ENSG00000056050.6:C4orf27	peak19459	Downstream	0.00018799	0.0061378	0.182773	chr4	170188272	170193952
ENSG00000056558.6:TRAF1	peak25279	Downstream	0.0020152	0.0314969	0.151531	chr9	123470771	123478636
ENSG00000056558.6:TRAF1	peak25281	Independent	0.000541001	0.012844	-0.169515	chr9	123604080	123607019
ENSG00000056558.6:TRAF1	peak25285	Downstream	3.64071e-07	5.45097e-05	0.247162	chr9	123675253	123679665
ENSG00000056558.6:TRAF1	peak25289	Downstream	0.00322201	0.0428358	0.144625	chr9	123696174	123700146
ENSG00000056558.6:TRAF1	peak25300	Upstream	0.00239197	0.0352162	-0.149042	chr9	124326928	124332131
ENSG00000056736.5:IL17RB	peak17596	Upstream	2.39038e-05	0.00135567	0.206279	chr3	53193206	53197758
ENSG00000056736.5:IL17RB	peak17598	Downstream	0.00404199	0.0496752	0.141182	chr3	53269478	53270964
ENSG00000056736.5:IL17RB	peak17599	Downstream	0.000197098	0.00634992	0.182199	chr3	53284131	53294642
ENSG00000057608.11:GDI2	peak2705	Upstream	1.95549e-05	0.00116721	-0.208428	chr10	6423756	6426193
ENSG00000057704.6:TMCC3	peak6095	Downstream	8.80522e-07	0.000110441	0.239137	chr12	94954224	94956410
ENSG00000057704.6:TMCC3	peak6097	Upstream	3.34852e-05	0.00174248	0.202621	chr12	95040911	95044770
ENSG00000059573.4:ALDH18A1	peak3390	Downstream	0.000258714	0.00767145	0.178866	chr10	97414451	97417403
ENSG00000059769.15:DNAJC25	peak25215	Independent	0.00223922	0.0337622	0.150004	chr9	114422714	114426555
ENSG00000060138.8:YBX3	peak5465	Downstream	3.54793e-11	2.26294e-08	0.318291	chr12	10872885	10877007
ENSG00000060140.4:STYK1	peak5459	Independent	0.000232156	0.00714081	0.1802	chr12	10513645	10523505
ENSG00000060558.3:GNA15	peak12096	Upstream	0.000171825	0.00575195	0.183859	chr19	2281030	2283151
ENSG00000060558.3:GNA15	peak12142	Upstream	0.0015553	0.0264225	0.155224	chr19	3092877	3102348
ENSG00000060558.3:GNA15	peak12144	Independent	6.16578e-06	0.000493307	0.220373	chr19	3149693	3150422
ENSG00000060718.14:COL11A1	peak1326	Downstream	0.00193963	0.0307055	-0.152081	chr1	103571454	103575521
ENSG00000061987.10:MON2	peak5937	Downstream	0.00242272	0.0355204	0.148855	chr12	62994771	62999585
ENSG00000061987.10:MON2	peak5939	Downstream	0.00198938	0.031236	0.151716	chr12	63206251	63207466
ENSG00000062598.12:ELMO2	peak15918	Upstream	2.05276e-05	0.00121019	0.207911	chr20	44975918	44986810
ENSG00000062822.7:POLD1	peak13295	Downstream	3.85369e-06	0.000340276	0.225052	chr19	49950678	49957856
ENSG00000062822.7:POLD1	peak13305	Downstream	0.000311902	0.00873082	0.176541	chr19	50139177	50150163
ENSG00000062822.7:POLD1	peak13312	Downstream	0.000497813	0.0121136	0.170594	chr19	50304308	50306989
ENSG00000062822.7:POLD1	peak13332	Downstream	0.000470054	0.011627	0.171334	chr19	50934206	50936327
ENSG00000062822.7:POLD1	peak13340	Downstream	0.0031604	0.0422931	0.144915	chr19	51039174	51041624
ENSG00000062822.7:POLD1	peak13343	Downstream	0.00105823	0.020358	0.160571	chr19	51057815	51062110
ENSG00000062822.7:POLD1	peak13346	Downstream	9.62048e-08	1.87973e-05	0.258758	chr19	51140801	51143643
ENSG00000063176.10:SPHK2	peak13267	Downstream	1.76306e-05	0.00108021	0.209528	chr19	49248844	49250746
ENSG00000063322.7:MED29	peak12960	Downstream	0.000548255	0.012968	-0.169342	chr19	39465188	39468909
ENSG00000063322.7:MED29	peak12961	Downstream	5.04369e-05	0.00237907	-0.198085	chr19	39520964	39524259
ENSG00000063322.7:MED29	peak12962	Upstream	0.00157121	0.0265876	-0.15508	chr19	39541873	39545240
ENSG00000063322.7:MED29	peak12963	Upstream	2.97013e-06	0.000278687	-0.227602	chr19	39573035	39576386
ENSG00000063761.11:ADCK1	peak7748	Upstream	7.0029e-06	0.000543577	0.219088	chr14	77561278	77579717
ENSG00000063761.11:ADCK1	peak7753	Independent	0.000969728	0.0191655	-0.161761	chr14	77647545	77651111
ENSG00000063761.11:ADCK1	peak7757	Upstream	1.60923e-06	0.000174435	-0.23349	chr14	77921807	77926604
ENSG00000063854.7:HAGH	peak9041	Downstream	0.00152925	0.0261336	-0.155462	chr16	2013457	2016633
ENSG00000063854.7:HAGH	peak9045	Downstream	0.000405162	0.0104865	-0.173237	chr16	2053434	2060987
ENSG00000064199.2:SPA17	peak5163	Upstream	0.000893045	0.018119	0.162876	chr11	123945533	123948798
ENSG00000064601.11:CTSA	peak15918	Upstream	0.000629442	0.0142988	0.167536	chr20	44975918	44986810
ENSG00000064666.9:CNN2	peak12034	Downstream	2.45479e-14	3.34049e-11	0.363365	chr19	1026178	1029009
ENSG00000064687.8:ABCA7	peak12008	Downstream	0.00183915	0.0295833	0.152843	chr19	477818	480387
ENSG00000064687.8:ABCA7	peak12009	Downstream	0.00330092	0.0435291	0.144261	chr19	482517	490658
ENSG00000064961.14:HMG20B	peak12116	Independent	0.00253269	0.0365863	0.148203	chr19	2627067	2627924
ENSG00000064961.14:HMG20B	peak12129	Independent	0.0016069	0.0269989	0.154763	chr19	2774248	2787937
ENSG00000064961.14:HMG20B	peak12150	Upstream	2.3927e-05	0.00135667	0.206269	chr19	3357065	3371344
ENSG00000064961.14:HMG20B	peak12188	Independent	0.00352713	0.0454241	0.14326	chr19	4006245	4021009
ENSG00000064961.14:HMG20B	peak12211	Independent	0.00302155	0.0410788	0.145588	chr19	4453044	4458522
ENSG00000064999.12:ANKS1A	peak21289	Downstream	3.55447e-07	5.34736e-05	0.247376	chr6	34982231	34996902
ENSG00000065029.10:ZNF76	peak21292	Downstream	0.000314204	0.00877271	-0.176448	chr6	35181241	35182597
ENSG00000065054.8:SLC9A3R2	peak9027	Upstream	0.000219898	0.00687366	0.180865	chr16	1522960	1526036
ENSG00000065361.8:ERBB3	peak5888	Downstream	2.38166e-06	0.000235269	-0.229742	chr12	57077845	57083384
ENSG00000065457.6:ADAT1	peak9811	Upstream	0.00243684	0.0356522	0.14877	chr16	75981580	75983677
ENSG00000065621.8:GSTO2	peak3539	Downstream	0.000205304	0.0065395	-0.181703	chr10	105487164	105488138
ENSG00000065621.8:GSTO2	peak3552	Downstream	2.474e-24	1.19702e-20	0.472276	chr10	106034044	106035943
ENSG00000065621.8:GSTO2	peak3555	Downstream	0.00295809	0.040507	0.145904	chr10	106065046	106065584
ENSG00000065717.10:TLE2	peak12142	Upstream	0.00353962	0.0455238	0.143206	chr19	3092877	3102348
ENSG00000066056.8:TIE1	peak875	Upstream	8.87457e-05	0.00359397	0.191654	chr1	43765065	43770619
ENSG00000066056.8:TIE1	peak877	Downstream	9.39944e-05	0.00374822	0.190989	chr1	43823022	43825956
ENSG00000066084.8:DIP2B	peak5735	Downstream	0.00143832	0.0250702	0.156323	chr12	50260493	50269326
ENSG00000066084.8:DIP2B	peak5760	Downstream	0.00296042	0.0405227	0.145893	chr12	50898121	50904375
ENSG00000066084.8:DIP2B	peak5766	Downstream	0.00301864	0.0410615	0.145602	chr12	51315100	51323796
ENSG00000066084.8:DIP2B	peak5780	Upstream	3.47849e-05	0.00179452	0.202203	chr12	51755104	51757050
ENSG00000066084.8:DIP2B	peak5781	Downstream	6.57262e-05	0.00288729	0.195097	chr12	51781407	51787638
ENSG00000066379.10:ZNRD1	peak21150	Downstream	0.00215167	0.0328853	0.150583	chr6	29690582	29693642
ENSG00000066379.10:ZNRD1	peak21153	Upstream	0.00320711	0.0426987	0.144695	chr6	29759188	29760952
ENSG00000066379.10:ZNRD1	peak21154	Downstream	2.95131e-05	0.00158521	0.203999	chr6	29854323	29857051
ENSG00000066379.10:ZNRD1	peak21155	Independent	0.000454267	0.0113617	0.171774	chr6	29892904	29896427
ENSG00000066379.10:ZNRD1	peak21156	Downstream	2.01602e-07	3.37887e-05	0.252382	chr6	29908773	29913295
ENSG00000067057.11:PFKP	peak2666	Downstream	3.92633e-15	6.18659e-12	0.373669	chr10	3147032	3151767
ENSG00000067221.9:STOML1	peak8634	Upstream	0.00022229	0.00692926	-0.180733	chr15	74705440	74729202
ENSG00000068615.11:REEP1	peak14278	Upstream	5.20727e-05	0.00243204	-0.197727	chr2	85655250	85667463
ENSG00000068615.11:REEP1	peak14313	Downstream	0.000284254	0.00819342	-0.177699	chr2	86946627	86948948
ENSG00000068745.10:IP6K2	peak17485	Upstream	3.1154e-05	0.00165277	0.20341	chr3	48728605	48734293
ENSG00000068745.10:IP6K2	peak17516	Upstream	0.00182659	0.0294652	0.152941	chr3	49706888	49715789
ENSG00000068878.10:PSME4	peak14014	Downstream	0.000754298	0.0161673	0.165141	chr2	54053073	54054820
ENSG00000068885.10:IFT80	peak18265	Upstream	0.00243958	0.0356825	0.148753	chr3	159478205	159486842
ENSG00000068903.15:SIRT2	peak12927	Downstream	0.000838494	0.0173803	-0.163725	chr19	38493597	38497108
ENSG00000068903.15:SIRT2	peak12942	Independent	0.000379856	0.0100249	-0.174057	chr19	38877674	38881250
ENSG00000068903.15:SIRT2	peak12977	Downstream	0.000149241	0.0052123	0.185548	chr19	39935220	39941954
ENSG00000068903.15:SIRT2	peak12984	Downstream	0.0028219	0.0392503	0.146606	chr19	40313045	40316388
ENSG00000068976.9:PYGM	peak4436	Downstream	0.0019814	0.0311495	0.151774	chr11	64107661	64111707
ENSG00000068976.9:PYGM	peak4439	Downstream	0.00160429	0.0269805	0.154786	chr11	64151867	64153918
ENSG00000068976.9:PYGM	peak4442	Upstream	2.33074e-05	0.00133225	0.206551	chr11	64396581	64413563
ENSG00000068976.9:PYGM	peak4487	Downstream	6.73446e-07	8.87679e-05	0.241603	chr11	65283375	65284754
ENSG00000069696.6:DRD4	peak3801	Downstream	1.74835e-05	0.00107345	-0.209617	chr11	203277	212508
ENSG00000069696.6:DRD4	peak3806	Downstream	0.00148207	0.0255742	0.155903	chr11	324629	327818
ENSG00000069696.6:DRD4	peak3812	Downstream	0.00153058	0.0261467	-0.15545	chr11	446885	453256
ENSG00000069696.6:DRD4	peak3832	Upstream	0.00334783	0.0439156	-0.144048	chr11	786325	791060
ENSG00000069696.6:DRD4	peak3845	Downstream	1.4636e-06	0.000162097	-0.234388	chr11	1316490	1332064
ENSG00000069956.7:MAPK6	peak8410	Independent	0.00126083	0.0229244	0.158159	chr15	53081935	53083279
ENSG00000070087.9:PFN2	peak18200	Downstream	0.000459305	0.0114457	0.171632	chr3	149681539	149690297
ENSG00000070366.8:SMG6	peak10024	Downstream	1.10321e-05	0.000764032	0.214436	chr17	1528212	1534243
ENSG00000070366.8:SMG6	peak10054	Upstream	1.35193e-05	0.000886728	0.212322	chr17	2285570	2307400
ENSG00000070444.8:MNT	peak10063	Upstream	0.000867856	0.0177766	0.163262	chr17	2679277	2682327
ENSG00000070526.10:ST6GALNAC1	peak11237	Upstream	0.00213124	0.0326647	-0.150722	chr17	73758771	73761809
ENSG00000070526.10:ST6GALNAC1	peak11267	Upstream	3.57618e-05	0.0018315	0.201899	chr17	74486021	74499369
ENSG00000070540.8:WIPI1	peak11122	Upstream	1.0649e-06	0.000128003	0.237372	chr17	66450085	66455087
ENSG00000070614.9:NDST1	peak20538	Downstream	0.000488665	0.011954	-0.170834	chr5	150533050	150538504
ENSG00000070729.9:CNGB1	peak9563	Upstream	5.89106e-06	0.000476581	-0.220831	chr16	57135200	57142807
ENSG00000070729.9:CNGB1	peak9564	Independent	0.00284851	0.0394989	-0.146466	chr16	57145627	57153190
ENSG00000070729.9:CNGB1	peak9582	Upstream	0.000671433	0.0149361	0.166685	chr16	57655657	57677698
ENSG00000070759.12:TESK2	peak942	Downstream	0.000169758	0.00570668	0.184004	chr1	46048671	46052784
ENSG00000070785.12:EIF2B3	peak920	Upstream	0.000142866	0.00505491	0.186068	chr1	45193963	45197856
ENSG00000070785.12:EIF2B3	peak942	Upstream	3.87378e-07	5.72347e-05	-0.246607	chr1	46048671	46052784
ENSG00000070808.11:CAMK2A	peak20504	Downstream	0.001216	0.0223773	-0.15866	chr5	148960178	148964306
ENSG00000070808.11:CAMK2A	peak20538	Downstream	0.00034415	0.00935411	0.175305	chr5	150533050	150538504
ENSG00000070831.11:CDC42	peak425	Downstream	1.0319e-05	0.000726249	0.215126	chr1	22443437	22444448
ENSG00000071127.12:WDR1	peak18736	Downstream	1.56474e-05	0.000989329	0.210789	chr4	10094304	10111054
ENSG00000071246.5:VASH1	peak7748	Downstream	0.00177299	0.0288877	0.153366	chr14	77561278	77579717
ENSG00000071564.10:TCF3	peak12019	Upstream	0.00211221	0.032471	0.150852	chr19	655848	666146
ENSG00000071564.10:TCF3	peak12102	Upstream	0.00140797	0.0247131	0.156622	chr19	2424083	2429350
ENSG00000071967.7:CYBRD1	peak14839	Independent	6.09827e-05	0.00273503	0.195947	chr2	172377843	172381301
ENSG00000072163.13:LIMS2	peak14612	Downstream	0.000429863	0.0109385	-0.172481	chr2	129058080	129080854
ENSG00000072210.14:ALDH3A2	peak10351	Independent	0.000114929	0.00433166	0.188641	chr17	19651410	19652445
ENSG00000072364.8:AFF4	peak20276	Upstream	5.50223e-05	0.00253122	-0.197108	chr5	132147414	132167596
ENSG00000072518.15:MARK2	peak4390	Downstream	0.00248261	0.0361046	-0.148497	chr11	63256318	63259761
ENSG00000072518.15:MARK2	peak4416	Upstream	0.000828733	0.0172438	0.163882	chr11	63773496	63776205
ENSG00000072518.15:MARK2	peak4428	Downstream	0.000789975	0.0167057	0.164524	chr11	64005398	64021858
ENSG00000072518.15:MARK2	peak4429	Downstream	6.50817e-05	0.00286601	0.195209	chr11	64034803	64041172
ENSG00000072518.15:MARK2	peak4438	Downstream	0.000484163	0.0118766	0.170953	chr11	64139323	64141372
ENSG00000072518.15:MARK2	peak4442	Upstream	0.000191978	0.00623361	0.182519	chr11	64396581	64413563
ENSG00000072609.11:CHFR	peak6616	Upstream	0.000166672	0.00562961	-0.184225	chr12	132673329	132675300
ENSG00000072609.11:CHFR	peak6628	Upstream	0.000644921	0.0145422	-0.167216	chr12	133463315	133465631
ENSG00000072736.14:NFATC3	peak9659	Downstream	0.00124503	0.0227259	-0.158334	chr16	67421692	67428346
ENSG00000072736.14:NFATC3	peak9687	Upstream	1.35163e-06	0.000152625	0.235138	chr16	68055259	68058971
ENSG00000072778.14:ACADVL	peak10140	Independent	0.000818539	0.0171006	0.164048	chr17	6550676	6556982
ENSG00000072778.14:ACADVL	peak10165	Independent	0.00105	0.0202543	0.160678	chr17	7305027	7311337
ENSG00000072778.14:ACADVL	peak10183	Upstream	7.61169e-06	0.000580854	0.218242	chr17	7758380	7765449
ENSG00000072778.14:ACADVL	peak10188	Independent	0.000832895	0.0173017	0.163815	chr17	7831635	7838071
ENSG00000072832.9:CRMP1	peak18675	Downstream	1.15153e-06	0.000135326	-0.236641	chr4	6222891	6224259
ENSG00000072858.6:SIDT1	peak17861	Upstream	2.81155e-05	0.00153143	0.204526	chr3	113250689	113253451
ENSG00000072864.8:NDE1	peak9227	Downstream	3.29444e-10	1.59398e-07	0.302854	chr16	15234428	15240683
ENSG00000072952.13:MRVI1	peak3966	Downstream	4.65787e-21	1.57122e-17	0.440761	chr11	10711039	10716266
ENSG00000072954.1:TMEM38A	peak12613	Upstream	0.000991595	0.0194671	-0.161458	chr19	17444062	17449468
ENSG00000073050.6:XRCC1	peak13066	Upstream	0.000234668	0.00718428	0.180068	chr19	44036376	44040415
ENSG00000073350.9:LLGL2	peak11191	Downstream	0.00166298	0.0276444	-0.154277	chr17	72763000	72767364
ENSG00000073350.9:LLGL2	peak11204	Downstream	2.56635e-06	0.000248995	0.22902	chr17	73006818	73011051
ENSG00000073350.9:LLGL2	peak11237	Downstream	0.000159611	0.00545906	0.184744	chr17	73758771	73761809
ENSG00000073350.9:LLGL2	peak11244	Upstream	0.00388478	0.0484265	0.141789	chr17	73868592	73876364
ENSG00000073417.10:PDE8A	peak8769	Independent	0.00370342	0.0469225	-0.142519	chr15	85112585	85115390
ENSG00000073417.10:PDE8A	peak8782	Upstream	3.55065e-05	0.00182232	0.201978	chr15	85567831	85568981
ENSG00000073417.10:PDE8A	peak8784	Upstream	0.00295683	0.0404943	0.145911	chr15	85655651	85658633
ENSG00000073417.10:PDE8A	peak8788	Upstream	0.000189937	0.00618328	-0.182648	chr15	86161247	86165513
ENSG00000073605.13:GSDMB	peak10656	Upstream	2.35794e-05	0.00134294	0.206426	chr17	38974418	38976244
ENSG00000073614.7:KDM5A	peak5300	Downstream	8.05601e-05	0.00334679	0.192771	chr12	248125	249142
ENSG00000074219.8:TEAD2	peak13264	Downstream	6.35289e-05	0.00281425	0.195484	chr19	49215997	49220792
ENSG00000074219.8:TEAD2	peak13267	Downstream	4.78355e-06	0.000403475	0.222912	chr19	49248844	49250746
ENSG00000074219.8:TEAD2	peak13281	Downstream	0.00250945	0.0363636	0.148339	chr19	49587951	49592133
ENSG00000074219.8:TEAD2	peak13295	Downstream	0.00034194	0.00931131	0.175386	chr19	49950678	49957856
ENSG00000074219.8:TEAD2	peak13305	Downstream	7.46967e-05	0.00316833	0.193638	chr19	50139177	50150163
ENSG00000074219.8:TEAD2	peak13309	Downstream	0.000840495	0.017406	0.163693	chr19	50188356	50196018
ENSG00000074219.8:TEAD2	peak13314	Downstream	0.000484888	0.011889	0.170934	chr19	50320202	50324055
ENSG00000074219.8:TEAD2	peak13322	Downstream	0.00276232	0.0386998	0.146922	chr19	50650098	50651960
ENSG00000074266.11:EED	peak4817	Downstream	0.00216287	0.0330111	-0.150508	chr11	85928835	85930139
ENSG00000074755.9:ZZEF1	peak10119	Downstream	0.000163235	0.00554776	-0.184475	chr17	4888592	4893708
ENSG00000075131.5:TIPIN	peak8538	Independent	0.00338927	0.0442531	0.143863	chr15	66677473	66682614
ENSG00000075336.7:TIMM21	peak11941	Downstream	0.0023001	0.0343429	-0.149614	chr18	72161214	72170131
ENSG00000075413.13:MARK3	peak8029	Downstream	0.000902879	0.0182636	-0.162729	chr14	103992401	104020430
ENSG00000075415.8:SLC25A3	peak6131	Downstream	3.73024e-05	0.00189019	0.201435	chr12	99146653	99148539
ENSG00000075826.11:SEC31B	peak3461	Downstream	0.000992776	0.0194839	-0.161442	chr10	102727209	102731463
ENSG00000075856.7:SART3	peak6204	Upstream	0.000130596	0.00474448	-0.187134	chr12	108151023	108155978
ENSG00000076248.5:UNG	peak6229	Downstream	1.0371e-08	3.03281e-06	0.276996	chr12	109535241	109540135
ENSG00000076248.5:UNG	peak6230	Upstream	2.51443e-07	4.04984e-05	0.250445	chr12	109547696	109554896
ENSG00000076248.5:UNG	peak6249	Upstream	0.000454285	0.0113617	-0.171773	chr12	110210674	110211728
ENSG00000076555.11:ACACB	peak6229	Downstream	1.76861e-06	0.000186968	0.232593	chr12	109535241	109540135
ENSG00000076555.11:ACACB	peak6230	Upstream	7.83368e-16	1.38463e-12	0.382436	chr12	109547696	109554896
ENSG00000076604.10:TRAF4	peak10434	Downstream	0.000299947	0.00850402	0.177029	chr17	27036774	27040179
ENSG00000076604.10:TRAF4	peak10436	Downstream	2.80534e-11	1.82825e-08	0.319867	chr17	27068304	27078848
ENSG00000076604.10:TRAF4	peak10439	Downstream	0.00247821	0.0360692	-0.148523	chr17	27168493	27171185
ENSG00000076604.10:TRAF4	peak10462	Downstream	0.00221286	0.0334956	0.150177	chr17	27860882	27861930
ENSG00000076984.12:MAP2K7	peak12327	Upstream	0.00064099	0.0144821	0.167296	chr19	8589911	8592042
ENSG00000077097.9:TOP2B	peak17280	Downstream	0.00394076	0.0488632	0.14157	chr3	26663320	26667894
ENSG00000077348.3:EXOSC5	peak13019	Downstream	0.00302012	0.0410696	-0.145595	chr19	41218732	41228682
ENSG00000077454.11:LRCH4	peak23066	Upstream	3.57254e-05	0.00183081	0.20191	chr7	100200309	100203824
ENSG00000077549.12:CAPZB	peak364	Downstream	0.00166992	0.0277328	0.154218	chr1	19716813	19719045
ENSG00000077616.6:NAALAD2	peak4830	Downstream	3.13495e-07	4.83201e-05	0.248494	chr11	89866635	89870114
ENSG00000078124.6:ACER3	peak4717	Upstream	7.70807e-08	1.57786e-05	0.260635	chr11	75589847	75591030
ENSG00000078124.6:ACER3	peak4720	Downstream	9.9235e-05	0.00389973	-0.190358	chr11	75944726	75948180
ENSG00000078124.6:ACER3	peak4728	Upstream	9.99361e-14	1.17328e-10	0.355215	chr11	76590703	76592030
ENSG00000078237.4:C12orf5	peak5362	Downstream	0.00199257	0.0312657	-0.151693	chr12	3979627	3983245
ENSG00000078246.10:TULP3	peak5348	Downstream	7.35289e-05	0.00313239	0.193818	chr12	2998125	3002403
ENSG00000078269.9:SYNJ2	peak22111	Upstream	0.000204978	0.00653173	0.181722	chr6	158358619	158366672
ENSG00000078269.9:SYNJ2	peak22122	Downstream	0.00171082	0.0281882	-0.153875	chr6	158480928	158482385
ENSG00000078295.11:ADCY2	peak19608	Independent	0.0012538	0.0228328	0.158237	chr5	7392256	7401308
ENSG00000078674.12:PCM1	peak23695	Upstream	0.00186177	0.0298343	-0.152668	chr8	18708543	18713347
ENSG00000078687.12:TNRC6C	peak11294	Downstream	0.000793178	0.0167483	-0.16447	chr17	75200919	75215224
ENSG00000078687.12:TNRC6C	peak11296	Downstream	0.00097606	0.0192536	-0.161673	chr17	75241502	75244648
ENSG00000078687.12:TNRC6C	peak11331	Upstream	0.00373754	0.0472043	-0.142379	chr17	76119630	76130090
ENSG00000078967.6:UBE2D4	peak22666	Downstream	0.000334805	0.00917725	0.175651	chr7	44315044	44318677
ENSG00000079101.11:CLUL1	peak11505	Upstream	6.8403e-10	2.96787e-07	0.29759	chr18	597119	597374
ENSG00000079101.11:CLUL1	peak11508	Independent	0.00158468	0.0267441	0.15496	chr18	656999	659488
ENSG00000079277.14:MKNK1	peak952	Upstream	0.00182917	0.0294848	-0.152921	chr1	46661002	46666127
ENSG00000079332.8:SAR1A	peak3130	Downstream	0.00100766	0.0196816	0.161239	chr10	72237575	72243595
ENSG00000079337.10:RAPGEF3	peak5676	Upstream	0.00226741	0.0340319	0.149822	chr12	48144475	48154522
ENSG00000079435.4:LIPE	peak13060	Downstream	0.000878944	0.017933	0.163091	chr19	42923594	42929373
ENSG00000079459.7:FDFT1	peak23650	Downstream	0.00123924	0.0226608	0.158398	chr8	11658461	11671283
ENSG00000079459.7:FDFT1	peak23652	Independent	0.00235557	0.0348691	-0.149266	chr8	11715063	11726632
ENSG00000079462.2:PAFAH1B3	peak13053	Downstream	0.000352804	0.00950792	0.174992	chr19	42805534	42807868
ENSG00000080189.10:SLC35C2	peak15903	Upstream	0.00311217	0.0418872	-0.145145	chr20	44482373	44488278
ENSG00000080189.10:SLC35C2	peak15913	Downstream	0.00229729	0.0343181	-0.149632	chr20	44711548	44719554
ENSG00000080189.10:SLC35C2	peak15918	Downstream	2.6213e-05	0.00145477	0.205285	chr20	44975918	44986810
ENSG00000080189.10:SLC35C2	peak15923	Downstream	3.08257e-05	0.00163921	-0.203525	chr20	45087464	45088371
ENSG00000080189.10:SLC35C2	peak15924	Downstream	0.00124432	0.0227176	-0.158342	chr20	45141053	45142704
ENSG00000080189.10:SLC35C2	peak15934	Downstream	0.00158884	0.0268013	0.154923	chr20	45901223	45907431
ENSG00000080546.9:SESN1	peak21733	Downstream	0.00360826	0.0461071	-0.142915	chr6	109639077	109640208
ENSG00000080573.6:COL5A3	peak12352	Downstream	9.14157e-07	0.000113766	0.23879	chr19	10092296	10097565
ENSG00000080573.6:COL5A3	peak12383	Downstream	1.39259e-06	0.000156292	-0.234857	chr19	10735219	10737098
ENSG00000080573.6:COL5A3	peak12399	Downstream	0.00270379	0.0381671	0.147239	chr19	11047430	11047879
ENSG00000080823.16:MOK	peak8015	Downstream	0.000277799	0.00806269	-0.177984	chr14	103473215	103474744
ENSG00000081665.8:ZNF506	peak12716	Downstream	9.13589e-05	0.00367001	0.191318	chr19	19931586	19933220
ENSG00000081665.8:ZNF506	peak12719	Downstream	0.000504926	0.0122436	0.170411	chr19	20148268	20150883
ENSG00000081692.8:JMJD4	peak2388	Downstream	0.00256517	0.0369006	-0.148016	chr1	227012117	227016144
ENSG00000081692.8:JMJD4	peak2398	Upstream	0.000150132	0.00523199	-0.185477	chr1	227728998	227731574
ENSG00000081692.8:JMJD4	peak2402	Downstream	0.000839211	0.0173884	-0.163714	chr1	227949934	227951889
ENSG00000081692.8:JMJD4	peak2411	Downstream	3.66956e-06	0.000327873	-0.225534	chr1	228462889	228464422
ENSG00000081791.4:KIAA0141	peak20439	Upstream	0.000897133	0.0181727	-0.162815	chr5	141200887	141207796
ENSG00000082512.10:TRAF5	peak2241	Downstream	0.000993903	0.0195004	0.161426	chr1	210501206	210503551
ENSG00000082516.8:GEMIN5	peak20566	Independent	0.00163277	0.0272814	0.154537	chr5	155106902	155110002
ENSG00000082898.12:XPO1	peak14079	Downstream	0.0011632	0.02173	-0.159273	chr2	61761936	61767405
ENSG00000082996.14:RNF13	peak18200	Downstream	0.000350375	0.00946934	-0.175079	chr3	149681539	149690297
ENSG00000082996.14:RNF13	peak18206	Downstream	1.22251e-06	0.000141383	-0.236081	chr3	150259505	150266440
ENSG00000083097.9:DOPEY1	peak21605	Downstream	0.00273759	0.0384764	0.147055	chr6	84415732	84419778
ENSG00000083290.15:ULK2	peak10351	Upstream	0.000827724	0.0172314	0.163899	chr17	19651410	19652445
ENSG00000083444.11:PLOD1	peak241	Independent	3.28666e-05	0.00171925	-0.202825	chr1	11039148	11041884
ENSG00000083444.11:PLOD1	peak259	Upstream	8.04462e-11	4.65949e-08	-0.312724	chr1	11966874	11971033
ENSG00000083444.11:PLOD1	peak261	Downstream	1.63045e-07	2.85137e-05	0.254229	chr1	11993687	11999146
ENSG00000083444.11:PLOD1	peak263	Downstream	0.00192836	0.0305776	0.152164	chr1	12038473	12044281
ENSG00000083454.17:P2RX5	peak10072	Downstream	0.000878384	0.0179263	-0.1631	chr17	3431605	3436123
ENSG00000083454.17:P2RX5	peak10078	Downstream	0.00218885	0.0332614	0.150335	chr17	3597639	3600948
ENSG00000083838.10:ZNF446	peak13567	Downstream	0.000259336	0.00768278	0.178836	chr19	59081844	59087721
ENSG00000083845.3:RPS5	peak13556	Upstream	0.000285732	0.00822021	0.177634	chr19	58896405	58899899
ENSG00000083845.3:RPS5	peak13559	Independent	0.00103942	0.0201108	0.160816	chr19	58950721	58952534
ENSG00000084070.6:SMAP2	peak802	Upstream	0.000762832	0.0162979	-0.164991	chr1	40152809	40158776
ENSG00000084070.6:SMAP2	peak820	Downstream	1.74407e-06	0.000184867	0.232726	chr1	40846562	40853514
ENSG00000084073.4:ZMPSTE24	peak819	Downstream	5.52532e-05	0.00253828	-0.197061	chr1	40838147	40844046
ENSG00000084073.4:ZMPSTE24	peak826	Upstream	0.000556823	0.0131078	0.16914	chr1	40973875	40975517
ENSG00000084090.9:STARD7	peak14346	Upstream	2.03802e-11	1.38865e-08	0.321997	chr2	95959617	95984345
ENSG00000084090.9:STARD7	peak14359	Downstream	0.000387423	0.0101586	0.173807	chr2	96867387	96876106
ENSG00000084207.11:GSTP1	peak4556	Downstream	9.66608e-05	0.00382536	0.190664	chr11	67117060	67126361
ENSG00000084444.9:KIAA1467	peak5506	Downstream	0.00247853	0.0360716	0.148521	chr12	13196459	13199265
ENSG00000084628.5:NKAIN1	peak619	Upstream	1.906e-24	9.31612e-21	0.473309	chr1	31687639	31694040
ENSG00000084628.5:NKAIN1	peak620	Upstream	1.54968e-21	5.41957e-18	0.44557	chr1	31711313	31713083
ENSG00000084628.5:NKAIN1	peak624	Upstream	0.000109614	0.00418337	0.189196	chr1	31885720	31886911
ENSG00000084636.11:COL16A1	peak630	Downstream	0.000369873	0.00984122	0.174394	chr1	32158109	32164325
ENSG00000084636.11:COL16A1	peak631	Downstream	0.000108928	0.00416503	0.18927	chr1	32164858	32170843
ENSG00000084636.11:COL16A1	peak658	Downstream	0.000235761	0.00720484	-0.180011	chr1	32704761	32708570
ENSG00000085117.7:CD82	peak4161	Upstream	6.30651e-12	4.96848e-09	0.329675	chr11	44584783	44592751
ENSG00000085382.7:HACE1	peak21698	Downstream	0.00359964	0.0460425	0.142951	chr6	105849252	105853624
ENSG00000085465.11:OVGP1	peak1405	Downstream	3.75816e-05	0.00190052	0.201353	chr1	112028167	112032921
ENSG00000085662.8:AKR1B1	peak23326	Upstream	0.000123824	0.00456633	0.187763	chr7	134831704	134835781
ENSG00000085788.9:DDHD2	peak23889	Downstream	0.00107419	0.020584	-0.160366	chr8	38642219	38650888
ENSG00000085982.9:USP40	peak15283	Upstream	0.00261766	0.0373866	-0.147717	chr2	234377951	234379648
ENSG00000086015.14:MAST2	peak926	Downstream	0.00260973	0.0373188	-0.147762	chr1	45283439	45288264
ENSG00000086061.11:DNAJA1	peak24752	Downstream	0.000301624	0.00853844	0.176959	chr9	33446954	33448336
ENSG00000086504.10:MRPL28	peak9007	Independent	0.00242703	0.0355662	-0.148829	chr16	945171	948465
ENSG00000086544.1:ITPKC	peak13019	Downstream	8.13913e-16	1.43333e-12	0.382231	chr19	41218732	41228682
ENSG00000086730.12:LAT2	peak22853	Downstream	1.62126e-05	0.00101435	0.210415	chr7	73807669	73809479
ENSG00000086848.9:ALG9	peak4932	Downstream	0.00226383	0.0340006	0.149845	chr11	111802804	111813340
ENSG00000087074.6:PPP1R15A	peak13309	Downstream	0.000154038	0.00532317	-0.18517	chr19	50188356	50196018
ENSG00000087076.3:HSD17B14	peak13245	Downstream	4.92166e-05	0.00233471	-0.198359	chr19	48793556	48795096
ENSG00000087085.9:ACHE	peak23092	Downstream	0.00154567	0.0263112	0.155312	chr7	101005354	101009547
ENSG00000087095.8:NLK	peak10436	Upstream	0.000186261	0.00609624	-0.182885	chr17	27068304	27078848
ENSG00000087157.13:PGS1	peak11303	Upstream	8.07017e-05	0.00335099	-0.19275	chr17	75445215	75453295
ENSG00000087191.8:PSMC5	peak11057	Downstream	0.000770635	0.0164192	-0.164855	chr17	61553530	61556480
ENSG00000087191.8:PSMC5	peak11065	Independent	0.00145193	0.0252159	-0.156191	chr17	61849068	61855494
ENSG00000087263.12:OGFOD1	peak9543	Downstream	2.40622e-07	3.90046e-05	-0.250832	chr16	56546642	56555037
ENSG00000087263.12:OGFOD1	peak9551	Upstream	0.000977989	0.019275	0.161646	chr16	56671992	56672906
ENSG00000087263.12:OGFOD1	peak9555	Upstream	0.000624911	0.0142235	-0.167631	chr16	56715030	56719187
ENSG00000087338.3:GMCL1	peak14151	Downstream	0.000262371	0.00774775	-0.178693	chr2	69951121	69952905
ENSG00000087338.3:GMCL1	peak14164	Upstream	0.00256666	0.0369101	-0.148007	chr2	70310195	70319044
ENSG00000087365.9:SF3B2	peak4487	Upstream	0.0016629	0.0276441	0.154278	chr11	65283375	65284754
ENSG00000087365.9:SF3B2	peak4532	Independent	0.000776024	0.0165025	0.164762	chr11	66334059	66337901
ENSG00000088256.4:GNA11	peak12090	Downstream	0.00205682	0.0319111	0.151236	chr19	2148358	2152397
ENSG00000088256.4:GNA11	peak12102	Downstream	7.32149e-09	2.24953e-06	0.279728	chr19	2424083	2429350
ENSG00000088256.4:GNA11	peak12109	Downstream	0.00265773	0.0377476	0.147493	chr19	2523465	2525699
ENSG00000088256.4:GNA11	peak12130	Downstream	0.000158677	0.00543499	0.184815	chr19	2819453	2821367
ENSG00000088256.4:GNA11	peak12132	Downstream	0.00324468	0.0430368	0.14452	chr19	2900296	2902775
ENSG00000088256.4:GNA11	peak12140	Downstream	0.00159302	0.0268514	0.154886	chr19	3060175	3064271
ENSG00000088256.4:GNA11	peak12144	Downstream	0.00348595	0.0450891	0.143438	chr19	3149693	3150422
ENSG00000088256.4:GNA11	peak12145	Downstream	1.46881e-06	0.000162374	0.234354	chr19	3183867	3188843
ENSG00000088256.4:GNA11	peak12158	Downstream	0.000586502	0.0136035	0.168462	chr19	3443079	3446665
ENSG00000088256.4:GNA11	peak12173	Downstream	0.000719864	0.015665	0.165762	chr19	3631075	3634686
ENSG00000088256.4:GNA11	peak12184	Upstream	1.57605e-05	0.000993838	0.210713	chr19	3880092	3883716
ENSG00000088280.12:ASAP3	peak444	Independent	0.000301036	0.00852633	0.176984	chr1	23807561	23811987
ENSG00000088340.11:FER1L4	peak15760	Downstream	0.00231473	0.0344828	0.149521	chr20	34203459	34207993
ENSG00000088448.9:ANKRD10	peak7134	Upstream	0.00238757	0.035185	0.149069	chr13	110957210	110962565
ENSG00000088448.9:ANKRD10	peak7143	Independent	0.0035812	0.0458837	0.143029	chr13	111526543	111527781
ENSG00000088682.9:COQ9	peak9543	Upstream	2.94269e-06	0.000276329	0.227693	chr16	56546642	56555037
ENSG00000088682.9:COQ9	peak9555	Upstream	0.00335293	0.0439524	0.144025	chr16	56715030	56719187
ENSG00000088682.9:COQ9	peak9557	Upstream	0.00227478	0.0341106	0.149775	chr16	56814966	56818305
ENSG00000088682.9:COQ9	peak9564	Upstream	0.00183382	0.0295313	-0.152885	chr16	57145627	57153190
ENSG00000088808.12:PPP1R13B	peak8015	Upstream	1.14766e-05	0.000787242	-0.214027	chr14	103473215	103474744
ENSG00000088808.12:PPP1R13B	peak8046	Upstream	3.31394e-05	0.00172993	0.202734	chr14	105064485	105071960
ENSG00000088808.12:PPP1R13B	peak8049	Upstream	0.000406927	0.0105203	-0.173182	chr14	105130956	105135118
ENSG00000088832.10:FKBP1A	peak15440	Downstream	2.253e-08	5.72821e-06	0.270796	chr20	1098348	1105303
ENSG00000088832.10:FKBP1A	peak15452	Upstream	0.000926033	0.0185735	-0.162386	chr20	1806644	1817652
ENSG00000088836.7:SLC4A11	peak15466	Downstream	0.000465166	0.0115419	-0.171469	chr20	2503763	2506635
ENSG00000088836.7:SLC4A11	peak15482	Upstream	0.00181177	0.0293181	0.153058	chr20	3145786	3156612
ENSG00000089041.11:P2RX7	peak6400	Upstream	2.24848e-05	0.00129607	0.206937	chr12	121018063	121024193
ENSG00000089060.7:SLC8B1	peak6303	Upstream	0.000696134	0.0153127	-0.166207	chr12	113228905	113236792
ENSG00000089091.11:DZANK1	peak15589	Downstream	0.000913948	0.0184183	0.162564	chr20	18567789	18571711
ENSG00000089157.11:RPLP0	peak6385	Downstream	0.000891035	0.0180957	0.162907	chr12	120699404	120705352
ENSG00000089163.4:SIRT4	peak6389	Upstream	9.25648e-05	0.00370571	0.191166	chr12	120762276	120763989
ENSG00000089163.4:SIRT4	peak6400	Upstream	0.00238379	0.0351523	0.149092	chr12	121018063	121024193
ENSG00000089327.9:FXYD5	peak12862	Upstream	6.03284e-06	0.000484695	0.220592	chr19	36192852	36194257
ENSG00000089486.11:CDIP1	peak9130	Upstream	2.53575e-06	0.000246676	0.229136	chr16	4582464	4589300
ENSG00000089486.11:CDIP1	peak9149	Upstream	0.00391274	0.0486393	0.14168	chr16	5073741	5087142
ENSG00000089693.6:MLF2	peak5412	Downstream	2.939e-06	0.000276091	0.227705	chr12	6872269	6883674
ENSG00000089693.6:MLF2	peak5420	Downstream	0.00117007	0.0218081	0.159192	chr12	7020656	7027372
ENSG00000089818.11:NECAP1	peak5435	Downstream	4.531e-05	0.0021954	0.199282	chr12	8170975	8172128
ENSG00000089818.11:NECAP1	peak5442	Downstream	0.000366447	0.00977172	-0.174512	chr12	8394900	8396941
ENSG00000089818.11:NECAP1	peak5449	Downstream	0.0034535	0.0448145	0.143579	chr12	9216096	9218491
ENSG00000089847.7:ANKRD24	peak12184	Downstream	0.00208392	0.032179	0.151047	chr19	3880092	3883716
ENSG00000090013.4:BLVRB	peak13019	Upstream	0.00252458	0.0365166	-0.14825	chr19	41218732	41228682
ENSG00000090238.7:YPEL3	peak9383	Downstream	0.00269625	0.0380991	0.147281	chr16	30061899	30066957
ENSG00000090238.7:YPEL3	peak9412	Upstream	0.000863387	0.0177299	0.163332	chr16	30770238	30777257
ENSG00000090238.7:YPEL3	peak9418	Downstream	0.00391669	0.0486744	0.141664	chr16	30883975	30888658
ENSG00000090372.7:STRN4	peak13184	Downstream	0.000113591	0.0042924	0.188778	chr19	47103250	47116018
ENSG00000090432.5:MUL1	peak389	Independent	0.00163153	0.0272665	0.154548	chr1	20801849	20814794
ENSG00000090432.5:MUL1	peak392	Independent	0.000605571	0.0139182	0.168043	chr1	20848589	20849432
ENSG00000090487.6:SPG21	peak8503	Downstream	0.00314591	0.0421617	0.144984	chr15	65115747	65118688
ENSG00000090487.6:SPG21	peak8515	Downstream	2.02536e-06	0.000206957	-0.231299	chr15	65587682	65592480
ENSG00000090487.6:SPG21	peak8522	Upstream	6.12653e-05	0.00274264	-0.195895	chr15	65667420	65671107
ENSG00000090487.6:SPG21	peak8523	Upstream	0.000372256	0.00988533	0.174313	chr15	65675894	65679049
ENSG00000090520.6:DNAJB11	peak18457	Upstream	0.000789812	0.0167041	-0.164527	chr3	186077397	186080677
ENSG00000090520.6:DNAJB11	peak18461	Upstream	0.00145145	0.0252121	0.156196	chr3	186287466	186289866
ENSG00000090534.13:THPO	peak18415	Downstream	0.00011095	0.00421922	-0.189054	chr3	183965695	183968363
ENSG00000090612.16:ZNF268	peak6628	Upstream	0.00185883	0.0298076	-0.152691	chr12	133463315	133465631
ENSG00000090615.7:GOLGA3	peak6616	Upstream	2.5652e-06	0.000248934	0.229025	chr12	132673329	132675300
ENSG00000090615.7:GOLGA3	peak6628	Upstream	3.40548e-06	0.000309894	0.226266	chr12	133463315	133465631
ENSG00000090661.6:CERS4	peak12298	Downstream	0.00267829	0.0379122	0.147379	chr19	7852846	7854329
ENSG00000090661.6:CERS4	peak12300	Upstream	0.00011733	0.00439727	0.188398	chr19	7893907	7899462
ENSG00000090661.6:CERS4	peak12321	Upstream	0.000303699	0.00857303	-0.176874	chr19	8453148	8463646
ENSG00000090661.6:CERS4	peak12327	Downstream	0.000519469	0.0124838	0.170043	chr19	8589911	8592042
ENSG00000090861.10:AARS	peak9724	Downstream	0.00338331	0.0442117	0.143889	chr16	69758605	69761940
ENSG00000090861.10:AARS	peak9739	Downstream	0.000291568	0.00833753	-0.177382	chr16	70147558	70149248
ENSG00000090989.13:EXOC1	peak18941	Downstream	0.00336807	0.0440773	0.143957	chr4	56914564	56916988
ENSG00000090989.13:EXOC1	peak18947	Downstream	6.7305e-06	0.000527561	-0.219489	chr4	57395541	57397660
ENSG00000091073.14:DTX2	peak22880	Downstream	0.000258982	0.00767609	0.178853	chr7	75674831	75679721
ENSG00000091073.14:DTX2	peak22892	Upstream	0.00165513	0.027556	-0.154344	chr7	75945901	75949138
ENSG00000091136.9:LAMB1	peak23160	Downstream	0.0007157	0.0156095	-0.165839	chr7	107332464	107335465
ENSG00000091527.11:CDV3	peak18080	Upstream	6.25069e-06	0.000498937	-0.220235	chr3	132756314	132762291
ENSG00000091527.11:CDV3	peak18093	Downstream	0.000913494	0.0184138	0.162571	chr3	134031383	134034447
ENSG00000091536.12:MYO15A	peak10282	Downstream	0.00177774	0.0289505	-0.153328	chr17	17181773	17185697
ENSG00000091542.8:ALKBH5	peak10319	Upstream	4.39969e-07	6.33062e-05	0.245465	chr17	18083046	18095726
ENSG00000091542.8:ALKBH5	peak10326	Downstream	0.00277366	0.0388103	0.146861	chr17	18585212	18586390
ENSG00000091640.3:SPAG7	peak10106	Downstream	0.0019537	0.0308479	0.151977	chr17	4641617	4644378
ENSG00000091640.3:SPAG7	peak10119	Downstream	0.000400886	0.0104068	-0.173372	chr17	4888592	4893708
ENSG00000091640.3:SPAG7	peak10128	Upstream	1.79087e-05	0.0010913	-0.209363	chr17	5320574	5325832
ENSG00000091664.7:SLC17A6	peak4072	Independent	0.00248038	0.0360885	0.14851	chr11	22687463	22689541
ENSG00000091986.10:CCDC80	peak17845	Independent	0.00156752	0.0265536	-0.155114	chr3	111717352	111723821
ENSG00000092068.14:SLC7A8	peak7265	Downstream	0.000989627	0.0194364	-0.161485	chr14	23450202	23452919
ENSG00000092094.5:OSGEP	peak7220	Upstream	2.23751e-05	0.00129203	0.206989	chr14	21076869	21083324
ENSG00000092094.5:OSGEP	peak7222	Upstream	1.44183e-15	2.44907e-12	0.379149	chr14	21148240	21155657
ENSG00000092199.13:HNRNPC	peak7222	Downstream	0.00141462	0.0247954	-0.156556	chr14	21148240	21155657
ENSG00000092199.13:HNRNPC	peak7236	Downstream	0.000200589	0.00642859	0.181986	chr14	21733828	21738567
ENSG00000092531.5:SNAP23	peak8317	Downstream	0.000628476	0.0142843	0.167556	chr15	43661154	43665098
ENSG00000092758.11:COL9A3	peak16103	Upstream	4.0012e-05	0.00199437	-0.200661	chr20	61272762	61279770
ENSG00000092758.11:COL9A3	peak16107	Downstream	1.65047e-07	2.87484e-05	-0.254123	chr20	61422657	61440953
ENSG00000092758.11:COL9A3	peak16112	Downstream	0.00244787	0.0357677	-0.148703	chr20	61505812	61508867
ENSG00000092758.11:COL9A3	peak16114	Downstream	0.001143	0.021477	-0.159514	chr20	61553638	61562636
ENSG00000092758.11:COL9A3	peak16119	Downstream	0.000636563	0.0144121	-0.167388	chr20	61687349	61688383
ENSG00000092758.11:COL9A3	peak16125	Downstream	5.41165e-06	0.000444631	-0.221682	chr20	61991421	61993161
ENSG00000092758.11:COL9A3	peak16129	Downstream	0.00215356	0.0329078	-0.150571	chr20	62132993	62134595
ENSG00000092758.11:COL9A3	peak16136	Downstream	2.43928e-05	0.00137618	-0.206061	chr20	62288056	62292132
ENSG00000092758.11:COL9A3	peak16141	Downstream	0.000319694	0.00888545	-0.176231	chr20	62405609	62407587
ENSG00000092820.13:EZR	peak22120	Upstream	0.000597583	0.0137922	-0.168217	chr6	158452214	158455789
ENSG00000092820.13:EZR	peak22121	Upstream	0.000114511	0.00431999	-0.188684	chr6	158458933	158465448
ENSG00000092871.12:RFFL	peak10541	Downstream	1.14338e-05	0.000784759	0.214066	chr17	33373326	33374384
ENSG00000092929.7:UNC13D	peak11234	Upstream	2.01927e-08	5.21985e-06	0.271681	chr17	73716040	73721346
ENSG00000093072.10:CECR1	peak16443	Downstream	1.1841e-06	0.000138069	0.236381	chr22	17679076	17680897
ENSG00000093072.10:CECR1	peak16448	Upstream	0.00104231	0.0201506	0.160778	chr22	18048595	18056973
ENSG00000095002.8:MSH2	peak13967	Upstream	9.71599e-05	0.00383998	0.190604	chr2	47208607	47221360
ENSG00000095059.10:DHPS	peak12450	Downstream	0.00308995	0.0417045	-0.145253	chr19	12305119	12306902
ENSG00000095059.10:DHPS	peak12487	Upstream	0.00348615	0.0450891	-0.143437	chr19	13042683	13045087
ENSG00000095139.7:ARCN1	peak5051	Upstream	6.5444e-05	0.0028778	0.195146	chr11	118474927	118507255
ENSG00000095261.8:PSMD5	peak25281	Independent	1.72376e-06	0.00018312	0.232837	chr9	123604080	123607019
ENSG00000095319.9:NUP188	peak25478	Independent	0.00364377	0.0464107	0.142766	chr9	131640077	131651612
ENSG00000095319.9:NUP188	peak25480	Independent	0.00143303	0.02501	0.156375	chr9	131657573	131658543
ENSG00000095319.9:NUP188	peak25481	Independent	0.000242553	0.00735593	0.179662	chr9	131660490	131662620
ENSG00000095319.9:NUP188	peak25483	Upstream	1.59002e-07	2.80625e-05	0.254447	chr9	131681423	131685855
ENSG00000095397.9:DFNB31	peak25248	Downstream	0.0032013	0.0426523	0.144722	chr9	116916732	116919018
ENSG00000095397.9:DFNB31	peak25249	Upstream	2.17924e-05	0.00126821	0.207272	chr9	116936891	116937903
ENSG00000095713.9:CRTAC1	peak3426	Upstream	0.000314411	0.0087758	-0.17644	chr10	99530562	99532136
ENSG00000096070.15:BRPF3	peak21320	Downstream	0.00260385	0.0372552	-0.147795	chr6	36408320	36413607
ENSG00000096070.15:BRPF3	peak21331	Downstream	0.00304094	0.0412652	0.145492	chr6	36915120	36916286
ENSG00000096070.15:BRPF3	peak21333	Downstream	0.00311117	0.041883	-0.14515	chr6	36964393	36967337
ENSG00000096092.5:TMEM14A	peak21493	Downstream	2.06606e-05	0.00121638	0.207842	chr6	52919507	52928018
ENSG00000096433.5:ITPR3	peak21258	Independent	0.000522058	0.012524	0.169978	chr6	33587956	33589885
ENSG00000097046.8:CDC7	peak1261	Independent	0.000475078	0.0117228	0.171197	chr1	91965557	91969184
ENSG00000099251.10:HSD17B7P2	peak2929	Independent	5.93346e-07	8.04684e-05	0.242758	chr10	38644645	38646339
ENSG00000099282.4:TSPAN15	peak3113	Downstream	2.18571e-05	0.00127089	0.20724	chr10	71223849	71227017
ENSG00000099290.10:FAM21A	peak3001	Independent	9.37455e-08	1.84944e-05	0.258978	chr10	51827148	51828455
ENSG00000099308.4:MAST3	peak12613	Upstream	0.00184607	0.0296606	-0.152789	chr19	17444062	17449468
ENSG00000099308.4:MAST3	peak12635	Downstream	0.000828776	0.0172438	-0.163882	chr19	18111029	18114029
ENSG00000099308.4:MAST3	peak12636	Downstream	0.000666814	0.0148604	-0.166776	chr19	18117452	18135459
ENSG00000099330.3:OCEL1	peak12606	Independent	0.000348845	0.00943871	0.175134	chr19	17336338	17339025
ENSG00000099331.8:MYO9B	peak12621	Downstream	3.71164e-06	0.000330708	0.225422	chr19	17616400	17624824
ENSG00000099331.8:MYO9B	peak12636	Downstream	1.00126e-05	0.000710215	0.215437	chr19	18117452	18135459
ENSG00000099338.15:CATSPERG	peak12954	Upstream	9.98595e-05	0.00391464	0.190285	chr19	39336818	39344013
ENSG00000099365.5:STX1B	peak9383	Independent	0.00157871	0.0266712	-0.155013	chr16	30061899	30066957
ENSG00000099365.5:STX1B	peak9387	Downstream	0.000302548	0.00855441	-0.176921	chr16	30131919	30136155
ENSG00000099377.9:HSD3B7	peak9387	Upstream	0.000373908	0.00991656	0.174257	chr16	30131919	30136155
ENSG00000099381.12:SETD1A	peak9383	Downstream	4.47566e-07	6.41873e-05	0.245311	chr16	30061899	30066957
ENSG00000099381.12:SETD1A	peak9387	Downstream	3.43604e-05	0.00177836	0.202338	chr16	30131919	30136155
ENSG00000099381.12:SETD1A	peak9425	Downstream	5.15778e-06	0.000427586	0.222162	chr16	30967564	30971591
ENSG00000099381.12:SETD1A	peak9429	Downstream	0.00199797	0.0313248	0.151654	chr16	31049913	31051065
ENSG00000099381.12:SETD1A	peak9430	Downstream	4.13857e-10	1.94542e-07	0.301222	chr16	31082806	31087254
ENSG00000099381.12:SETD1A	peak9441	Downstream	0.000223632	0.00695814	0.180659	chr16	31462193	31472700
ENSG00000099385.7:BCL7C	peak9375	Upstream	0.00311182	0.0418841	0.145147	chr16	29907321	29915211
ENSG00000099622.9:CIRBP	peak12011	Downstream	1.14383e-08	3.29265e-06	-0.276221	chr19	529592	536614
ENSG00000099622.9:CIRBP	peak12035	Upstream	3.35912e-13	3.51316e-10	-0.347983	chr19	1038332	1042927
ENSG00000099622.9:CIRBP	peak12036	Downstream	8.01642e-05	0.00333624	-0.192827	chr19	1074308	1075626
ENSG00000099622.9:CIRBP	peak12040	Upstream	1.09537e-07	2.08955e-05	-0.257652	chr19	1129978	1133590
ENSG00000099622.9:CIRBP	peak12050	Upstream	7.93743e-08	1.61858e-05	-0.260387	chr19	1322402	1325878
ENSG00000099622.9:CIRBP	peak12057	Downstream	0.00235558	0.0348691	0.149266	chr19	1406339	1419422
ENSG00000099622.9:CIRBP	peak12093	Upstream	8.67179e-07	0.000109253	-0.239278	chr19	2231114	2244334
ENSG00000099800.3:TIMM13	peak12145	Upstream	0.000126667	0.00463905	0.187495	chr19	3183867	3188843
ENSG00000099804.3:CDC34	peak12003	Downstream	0.00355554	0.0456562	-0.143138	chr19	288767	292364
ENSG00000099866.9:MADCAM1	peak12032	Independent	0.00130571	0.0234581	-0.157673	chr19	981932	985791
ENSG00000099866.9:MADCAM1	peak12035	Upstream	0.000276354	0.00803341	-0.178049	chr19	1038332	1042927
ENSG00000099875.10:MKNK2	peak12040	Upstream	4.11397e-06	0.000357381	0.224407	chr19	1129978	1133590
ENSG00000099875.10:MKNK2	peak12047	Upstream	0.000629706	0.0143028	0.16753	chr19	1286643	1287781
ENSG00000099875.10:MKNK2	peak12057	Upstream	0.00205862	0.0319328	-0.151223	chr19	1406339	1419422
ENSG00000099875.10:MKNK2	peak12072	Downstream	0.00148599	0.0256225	-0.155866	chr19	1833330	1835269
ENSG00000099875.10:MKNK2	peak12089	Upstream	0.000308972	0.00866907	0.176659	chr19	2145118	2146210
ENSG00000099875.10:MKNK2	peak12093	Upstream	0.00249823	0.036258	0.148405	chr19	2231114	2244334
ENSG00000099875.10:MKNK2	peak12102	Upstream	1.17706e-06	0.000137502	0.236436	chr19	2424083	2429350
ENSG00000099875.10:MKNK2	peak12132	Upstream	0.00312833	0.0420266	0.145068	chr19	2900296	2902775
ENSG00000099901.12:RANBP1	peak16485	Downstream	0.000804247	0.0168973	-0.164284	chr22	19277074	19280492
ENSG00000099901.12:RANBP1	peak16492	Downstream	0.000445614	0.0112118	-0.17202	chr22	19701029	19708213
ENSG00000099901.12:RANBP1	peak16503	Downstream	0.000461021	0.0114765	-0.171584	chr22	19999942	20005510
ENSG00000099940.6:SNAP29	peak16532	Independent	9.59144e-08	1.87677e-05	0.258784	chr22	21220316	21223020
ENSG00000099942.8:CRKL	peak16539	Downstream	0.000105636	0.00407536	0.189629	chr22	21366638	21371109
ENSG00000099949.14:LZTR1	peak16539	Downstream	0.000480467	0.0118115	0.171052	chr22	21366638	21371109
ENSG00000099949.14:LZTR1	peak16555	Downstream	0.000660044	0.0147588	0.16691	chr22	22289810	22304605
ENSG00000099956.13:SMARCB1	peak16576	Downstream	0.00356343	0.045722	-0.143104	chr22	24128383	24134688
ENSG00000099977.9:DDT	peak16584	Independent	0.000321204	0.0089136	0.176172	chr22	24371858	24374101
ENSG00000099984.6:GSTT2	peak16582	Independent	0.00210774	0.032426	-0.150882	chr22	24235314	24241267
ENSG00000099984.6:GSTT2	peak16583	Independent	6.81309e-10	2.95874e-07	-0.297619	chr22	24254280	24257433
ENSG00000099984.6:GSTT2	peak16584	Downstream	2.60924e-10	1.30191e-07	-0.304512	chr22	24371858	24374101
ENSG00000099991.12:CABIN1	peak16565	Downstream	0.000898993	0.018202	0.162787	chr22	23519852	23527305
ENSG00000100003.12:SEC14L2	peak16674	Downstream	0.00167503	0.027784	0.154175	chr22	30791612	30796461
ENSG00000100003.12:SEC14L2	peak16685	Upstream	0.00208596	0.0322005	-0.151032	chr22	31036483	31040920
ENSG00000100003.12:SEC14L2	peak16705	Upstream	0.000960515	0.019045	0.161891	chr22	31735144	31744163
ENSG00000100023.12:PPIL2	peak16539	Downstream	0.000353546	0.00952097	-0.174965	chr22	21366638	21371109
ENSG00000100027.10:YPEL1	peak16555	Independent	0.000781935	0.0165829	0.164661	chr22	22289810	22304605
ENSG00000100030.10:MAPK1	peak16550	Upstream	0.00332638	0.0437444	0.144145	chr22	22066201	22069039
ENSG00000100030.10:MAPK1	peak16555	Upstream	0.000975077	0.0192437	0.161686	chr22	22289810	22304605
ENSG00000100031.14:GGT1	peak16575	Downstream	0.000926607	0.0185804	-0.162378	chr22	24113561	24116647
ENSG00000100031.14:GGT1	peak16589	Downstream	0.00182033	0.029397	-0.15299	chr22	24536092	24538427
ENSG00000100033.11:PRODH	peak16447	Independent	2.37624e-10	1.20193e-07	0.305174	chr22	18041884	18047978
ENSG00000100033.11:PRODH	peak16448	Upstream	2.85587e-15	4.62152e-12	0.375422	chr22	18048595	18056973
ENSG00000100033.11:PRODH	peak16475	Independent	7.44077e-06	0.000570264	0.218473	chr22	18891891	18899199
ENSG00000100033.11:PRODH	peak16477	Upstream	1.09052e-21	4.0493e-18	0.447089	chr22	18911296	18925113
ENSG00000100034.9:PPM1F	peak16550	Downstream	0.000433372	0.0109986	0.172377	chr22	22066201	22069039
ENSG00000100034.9:PPM1F	peak16555	Independent	0.00215736	0.0329522	0.150545	chr22	22289810	22304605
ENSG00000100038.15:TOP3B	peak16539	Upstream	8.31329e-07	0.000105542	0.239668	chr22	21366638	21371109
ENSG00000100075.5:SLC25A1	peak16492	Downstream	0.00149723	0.0257477	0.15576	chr22	19701029	19708213
ENSG00000100084.10:HIRA	peak16492	Upstream	0.00357836	0.0458583	0.143041	chr22	19701029	19708213
ENSG00000100084.10:HIRA	peak16506	Upstream	0.00142992	0.0249758	0.156405	chr22	20020056	20021320
ENSG00000100097.7:LGALS1	peak16783	Upstream	0.00339921	0.0443329	0.143819	chr22	37590049	37599465
ENSG00000100097.7:LGALS1	peak16813	Upstream	0.000175794	0.00584154	0.183583	chr22	38360324	38397847
ENSG00000100099.15:HPS4	peak16622	Independent	0.000264992	0.00780448	-0.178569	chr22	27418972	27419256
ENSG00000100100.8:PIK3IP1	peak16720	Upstream	0.000154006	0.00532246	-0.185172	chr22	32338262	32351680
ENSG00000100100.8:PIK3IP1	peak16721	Downstream	0.00398042	0.0491908	-0.141417	chr22	32364609	32367488
ENSG00000100105.13:PATZ1	peak16705	Downstream	0.000146648	0.00514991	0.185757	chr22	31735144	31744163
ENSG00000100138.9:NHP2L1	peak16929	Downstream	0.000205171	0.00653702	-0.181711	chr22	42345977	42349747
ENSG00000100139.9:MICALL1	peak16779	Downstream	0.003498	0.0451875	0.143385	chr22	37412372	37419303
ENSG00000100139.9:MICALL1	peak16783	Downstream	0.000685705	0.0151492	0.166406	chr22	37590049	37599465
ENSG00000100139.9:MICALL1	peak16801	Downstream	0.000129474	0.00471625	0.187236	chr22	38140843	38144867
ENSG00000100139.9:MICALL1	peak16812	Downstream	7.7213e-05	0.00325051	0.193258	chr22	38348631	38351276
ENSG00000100139.9:MICALL1	peak16813	Downstream	0.000486357	0.0119146	0.170895	chr22	38360324	38397847
ENSG00000100139.9:MICALL1	peak16840	Downstream	0.00349546	0.0451657	0.143396	chr22	39119411	39139381
ENSG00000100139.9:MICALL1	peak16841	Downstream	8.64042e-06	0.000637816	0.21695	chr22	39144480	39162778
ENSG00000100146.12:SOX10	peak16812	Upstream	0.000156495	0.00538421	0.18498	chr22	38348631	38351276
ENSG00000100146.12:SOX10	peak16813	Upstream	1.01662e-06	0.000123189	0.237804	chr22	38360324	38397847
ENSG00000100146.12:SOX10	peak16840	Upstream	1.28381e-05	0.00085386	0.212862	chr22	39119411	39139381
ENSG00000100151.11:PICK1	peak16812	Downstream	0.0021205	0.0325501	0.150795	chr22	38348631	38351276
ENSG00000100151.11:PICK1	peak16817	Upstream	5.31295e-10	2.40275e-07	0.299422	chr22	38444748	38472371
ENSG00000100167.15:SEPT3	peak16930	Downstream	0.0012871	0.0232327	-0.157873	chr22	42355977	42356985
ENSG00000100181.16:TPTEP1	peak16439	Upstream	0.00172966	0.0283873	0.153719	chr22	17564960	17568553
ENSG00000100197.16:CYP2D6	peak16930	Independent	5.7511e-07	7.84618e-05	0.243042	chr22	42355977	42356985
ENSG00000100197.16:CYP2D6	peak16933	Upstream	1.65281e-08	4.44923e-06	-0.27329	chr22	42465478	42471833
ENSG00000100211.6:CBY1	peak16801	Upstream	0.000589544	0.0136521	-0.168395	chr22	38140843	38144867
ENSG00000100211.6:CBY1	peak16813	Independent	0.00316165	0.0423005	-0.144909	chr22	38360324	38397847
ENSG00000100211.6:CBY1	peak16820	Independent	0.000466522	0.0115665	-0.171431	chr22	38568151	38569694
ENSG00000100211.6:CBY1	peak16867	Independent	0.000947138	0.0188618	-0.162081	chr22	39851845	39878698
ENSG00000100219.11:XBP1	peak16639	Downstream	2.75089e-07	4.34593e-05	0.249652	chr22	29168294	29171182
ENSG00000100219.11:XBP1	peak16640	Downstream	9.19865e-12	6.88912e-09	0.327228	chr22	29192550	29198649
ENSG00000100219.11:XBP1	peak16650	Downstream	3.50458e-10	1.67847e-07	0.302412	chr22	29661626	29670360
ENSG00000100225.13:FBXO7	peak16720	Downstream	5.27356e-08	1.15187e-05	-0.263816	chr22	32338262	32351680
ENSG00000100225.13:FBXO7	peak16721	Downstream	0.000105333	0.00406696	-0.189662	chr22	32364609	32367488
ENSG00000100225.13:FBXO7	peak16726	Upstream	2.45854e-06	0.000240864	0.229435	chr22	32904615	32906187
ENSG00000100225.13:FBXO7	peak16727	Downstream	6.13712e-07	8.26687e-05	0.242451	chr22	32907055	32907670
ENSG00000100225.13:FBXO7	peak16728	Downstream	0.00290135	0.0400068	0.146193	chr22	32923775	32926298
ENSG00000100227.13:POLDIP3	peak16928	Downstream	0.000293336	0.00836936	0.177307	chr22	42341944	42344552
ENSG00000100227.13:POLDIP3	peak16929	Downstream	0.000100844	0.00394258	0.190171	chr22	42345977	42349747
ENSG00000100227.13:POLDIP3	peak16933	Downstream	3.93698e-05	0.00196896	0.20084	chr22	42465478	42471833
ENSG00000100227.13:POLDIP3	peak16942	Downstream	4.5598e-06	0.00038795	0.223388	chr22	42730938	42744109
ENSG00000100227.13:POLDIP3	peak16944	Downstream	2.74606e-06	0.000262444	0.228365	chr22	42808490	42809488
ENSG00000100227.13:POLDIP3	peak16952	Downstream	0.00125354	0.0228324	0.158239	chr22	42977103	42978776
ENSG00000100227.13:POLDIP3	peak16954	Downstream	0.00282448	0.0392724	0.146592	chr22	43038987	43047422
ENSG00000100227.13:POLDIP3	peak16964	Downstream	7.27165e-09	2.23852e-06	0.279782	chr22	43546747	43549142
ENSG00000100228.8:RAB36	peak16580	Downstream	8.33976e-05	0.00343223	-0.192372	chr22	24198610	24201821
ENSG00000100241.15:SBF1	peak17056	Upstream	0.00029631	0.00842935	0.177181	chr22	50784473	50786635
ENSG00000100242.11:SUN2	peak16841	Downstream	2.45623e-05	0.00138303	0.205987	chr22	39144480	39162778
ENSG00000100242.11:SUN2	peak16848	Downstream	0.00170212	0.0280903	0.153947	chr22	39319475	39321049
ENSG00000100243.15:CYB5R3	peak16932	Upstream	0.000583463	0.0135532	-0.16853	chr22	42371115	42376868
ENSG00000100243.15:CYB5R3	peak16942	Upstream	0.00168015	0.0278439	-0.154131	chr22	42730938	42744109
ENSG00000100258.12:LMF2	peak17034	Upstream	0.00171662	0.028243	-0.153826	chr22	50024586	50027091
ENSG00000100258.12:LMF2	peak17049	Upstream	0.00105693	0.0203436	-0.160588	chr22	50677931	50691129
ENSG00000100258.12:LMF2	peak17060	Upstream	1.8315e-05	0.00110952	-0.209125	chr22	50905817	50915484
ENSG00000100258.12:LMF2	peak17070	Independent	2.43916e-05	0.00137618	-0.206062	chr22	51132689	51144983
ENSG00000100266.11:PACSIN2	peak16933	Upstream	0.000117857	0.00441149	0.188345	chr22	42465478	42471833
ENSG00000100281.9:HMGXB4	peak16740	Downstream	0.000428884	0.0109199	-0.172511	chr22	35776167	35778298
ENSG00000100281.9:HMGXB4	peak16747	Downstream	0.000946908	0.0188595	-0.162084	chr22	36042891	36046092
ENSG00000100284.14:TOM1	peak16737	Downstream	0.00136538	0.0241738	-0.157051	chr22	35651929	35656137
ENSG00000100292.12:HMOX1	peak16739	Upstream	0.000555007	0.0130835	0.169183	chr22	35745322	35749195
ENSG00000100292.12:HMOX1	peak16740	Downstream	4.18772e-07	6.08997e-05	0.245909	chr22	35776167	35778298
ENSG00000100292.12:HMOX1	peak16760	Downstream	0.00341264	0.0444469	0.143759	chr22	36673358	36674704
ENSG00000100294.7:MCAT	peak16951	Downstream	0.00332189	0.0437045	-0.144166	chr22	42949066	42950627
ENSG00000100304.11:TTLL12	peak16967	Upstream	0.000793131	0.016748	0.16447	chr22	43806640	43826011
ENSG00000100304.11:TTLL12	peak16977	Upstream	0.002369	0.035004	0.149183	chr22	44476681	44477804
ENSG00000100316.11:RPL3	peak16845	Upstream	0.00165874	0.0275936	-0.154313	chr22	39235436	39241521
ENSG00000100316.11:RPL3	peak16849	Downstream	0.000209504	0.00663886	-0.181456	chr22	39323265	39324157
ENSG00000100325.10:ASCC2	peak16647	Upstream	5.78369e-05	0.00262772	0.196546	chr22	29467183	29471043
ENSG00000100325.10:ASCC2	peak16650	Downstream	0.000452115	0.0113289	-0.171835	chr22	29661626	29670360
ENSG00000100348.5:TXN2	peak16779	Downstream	0.00297705	0.0406898	-0.145809	chr22	37412372	37419303
ENSG00000100348.5:TXN2	peak16783	Downstream	3.87759e-05	0.00194673	-0.201008	chr22	37590049	37599465
ENSG00000100350.10:FOXRED2	peak16774	Downstream	0.00181771	0.0293725	0.153011	chr22	37093757	37101926
ENSG00000100350.10:FOXRED2	peak16787	Downstream	0.00285109	0.039518	0.146453	chr22	37812543	37817556
ENSG00000100353.13:EIF3D	peak16757	Downstream	0.00119789	0.0221405	0.158868	chr22	36580422	36580777
ENSG00000100353.13:EIF3D	peak16765	Downstream	0.00298771	0.0407817	0.145756	chr22	36779492	36785191
ENSG00000100353.13:EIF3D	peak16783	Upstream	0.000170426	0.00572032	-0.183957	chr22	37590049	37599465
ENSG00000100359.15:SGSM3	peak16883	Downstream	0.00183937	0.0295848	0.152841	chr22	41074619	41079425
ENSG00000100360.10:IFT27	peak16779	Independent	0.00134488	0.0239329	-0.157262	chr22	37412372	37419303
ENSG00000100364.13:KIAA0930	peak16985	Downstream	0.000350228	0.00946729	0.175084	chr22	45558504	45562058
ENSG00000100364.13:KIAA0930	peak16986	Downstream	1.18545e-19	3.50514e-16	0.426158	chr22	45603744	45610164
ENSG00000100364.13:KIAA0930	peak16989	Downstream	1.75857e-08	4.66424e-06	0.272793	chr22	45627979	45638909
ENSG00000100376.7:FAM118A	peak16989	Upstream	0.000135732	0.00486888	0.186677	chr22	45627979	45638909
ENSG00000100379.13:KCTD17	peak16781	Upstream	0.00026523	0.00780812	0.178558	chr22	37561995	37564993
ENSG00000100380.8:ST13	peak16887	Downstream	0.000589723	0.0136549	-0.168391	chr22	41346246	41350461
ENSG00000100393.9:EP300	peak16882	Upstream	0.00267402	0.037879	0.147403	chr22	41046893	41051429
ENSG00000100393.9:EP300	peak16900	Independent	0.00272696	0.0383728	0.147113	chr22	41721301	41723677
ENSG00000100393.9:EP300	peak16929	Upstream	3.07216e-08	7.37261e-06	0.268274	chr22	42345977	42349747
ENSG00000100395.10:L3MBTL2	peak16930	Downstream	0.000418559	0.0107369	-0.172822	chr22	42355977	42356985
ENSG00000100395.10:L3MBTL2	peak16931	Downstream	0.000384941	0.0101128	-0.173888	chr22	42362448	42363283
ENSG00000100399.11:CHADL	peak16905	Downstream	0.00297544	0.0406782	0.145817	chr22	41803835	41811996
ENSG00000100399.11:CHADL	peak16933	Downstream	0.00191307	0.030405	-0.152279	chr22	42465478	42471833
ENSG00000100403.10:ZC3H7B	peak16928	Independent	0.00262157	0.0374234	0.147695	chr22	42341944	42344552
ENSG00000100403.10:ZC3H7B	peak16929	Upstream	1.32259e-05	0.000872502	0.212551	chr22	42345977	42349747
ENSG00000100413.12:POLR3H	peak16883	Downstream	2.34685e-06	0.000232503	0.229884	chr22	41074619	41079425
ENSG00000100413.12:POLR3H	peak16889	Downstream	0.000260855	0.00771681	-0.178764	chr22	41416967	41419303
ENSG00000100413.12:POLR3H	peak16912	Downstream	0.00133597	0.0238257	0.157355	chr22	41899905	41930372
ENSG00000100413.12:POLR3H	peak16913	Downstream	6.30658e-06	0.000502306	0.220145	chr22	41933210	41942240
ENSG00000100413.12:POLR3H	peak16914	Downstream	6.27256e-10	2.76665e-07	0.29822	chr22	41955769	41959510
ENSG00000100413.12:POLR3H	peak16929	Downstream	1.00508e-05	0.000712143	0.215398	chr22	42345977	42349747
ENSG00000100413.12:POLR3H	peak16932	Downstream	1.3499e-06	0.000152501	0.23515	chr22	42371115	42376868
ENSG00000100416.8:TRMU	peak17019	Downstream	0.00213808	0.0327329	-0.150675	chr22	47239130	47242395
ENSG00000100417.7:PMM1	peak16913	Downstream	0.000471416	0.0116514	0.171297	chr22	41933210	41942240
ENSG00000100417.7:PMM1	peak16931	Upstream	0.000215435	0.00677527	-0.181116	chr22	42362448	42363283
ENSG00000100417.7:PMM1	peak16950	Downstream	0.00239006	0.0352033	-0.149053	chr22	42914031	42917285
ENSG00000100418.7:DESI1	peak16889	Upstream	0.000390073	0.0102063	-0.17372	chr22	41416967	41419303
ENSG00000100427.11:MLC1	peak17039	Upstream	0.000102654	0.0039912	-0.189963	chr22	50326756	50332818
ENSG00000100427.11:MLC1	peak17051	Upstream	0.00017408	0.00580633	0.183702	chr22	50706316	50715336
ENSG00000100429.13:HDAC10	peak17049	Downstream	0.000128083	0.00467729	0.187364	chr22	50677931	50691129
ENSG00000100441.5:KHNYN	peak7321	Upstream	2.12924e-09	7.85152e-07	0.28919	chr14	24897136	24902640
ENSG00000100504.11:PYGL	peak7464	Downstream	2.24797e-10	1.14796e-07	0.305566	chr14	51409997	51412123
ENSG00000100523.10:DDHD1	peak7491	Upstream	0.0017082	0.0281587	0.153896	chr14	54418439	54423506
ENSG00000100577.14:GSTZ1	peak7749	Upstream	0.000493963	0.0120437	0.170694	chr14	77585476	77593033
ENSG00000100577.14:GSTZ1	peak7753	Upstream	9.60469e-08	1.87783e-05	-0.258772	chr14	77647545	77651111
ENSG00000100577.14:GSTZ1	peak7757	Upstream	6.01208e-17	1.27991e-13	-0.395877	chr14	77921807	77926604
ENSG00000100577.14:GSTZ1	peak7769	Upstream	1.9755e-07	3.32258e-05	0.25256	chr14	78445325	78449678
ENSG00000100596.2:SPTLC2	peak7743	Downstream	0.0038888	0.0484472	-0.141774	chr14	77488302	77496348
ENSG00000100596.2:SPTLC2	peak7773	Downstream	0.000358341	0.00961388	-0.174795	chr14	78869499	78871745
ENSG00000100605.11:ITPK1	peak7865	Downstream	0.0007178	0.0156399	-0.1658	chr14	92979336	92981909
ENSG00000100614.13:PPM1A	peak7536	Downstream	0.000619126	0.0141389	-0.167753	chr14	60384830	60387409
ENSG00000100628.7:ASB2	peak7888	Upstream	0.000629084	0.0142941	-0.167543	chr14	94210068	94212012
ENSG00000100711.8:ZFYVE21	peak8015	Upstream	5.65356e-05	0.00258207	-0.196802	chr14	103473215	103474744
ENSG00000100711.8:ZFYVE21	peak8028	Upstream	0.00247624	0.0360482	0.148534	chr14	103978799	103991096
ENSG00000100726.10:TELO2	peak9030	Independent	0.000637263	0.0144218	-0.167373	chr16	1559442	1560376
ENSG00000100726.10:TELO2	peak9038	Downstream	0.00107077	0.0205309	-0.16041	chr16	1979053	1980508
ENSG00000100726.10:TELO2	peak9046	Upstream	0.000508527	0.0123029	-0.170319	chr16	2072605	2090322
ENSG00000100744.10:GSKIP	peak7921	Downstream	0.00261118	0.0373295	0.147754	chr14	96565518	96566980
ENSG00000100744.10:GSKIP	peak7927	Downstream	0.000544144	0.0128964	0.16944	chr14	96967416	96971363
ENSG00000100744.10:GSKIP	peak7932	Downstream	0.000238615	0.00726665	0.179863	chr14	97684902	97686185
ENSG00000100749.3:VRK1	peak7918	Downstream	0.000343421	0.00934072	0.175332	chr14	96519586	96522861
ENSG00000100749.3:VRK1	peak7927	Downstream	8.85426e-05	0.00358849	-0.191681	chr14	96967416	96971363
ENSG00000100767.11:PAPLN	peak7674	Downstream	0.00150398	0.0258278	0.155697	chr14	74058305	74059263
ENSG00000100767.11:PAPLN	peak7675	Upstream	6.79885e-11	3.99101e-08	0.313877	chr14	74077991	74080410
ENSG00000100796.13:SMEK1	peak7854	Downstream	0.000963672	0.0190839	-0.161846	chr14	91789737	91791479
ENSG00000100811.5:YY1	peak7958	Downstream	0.000559516	0.0131564	0.169077	chr14	100679320	100682685
ENSG00000100811.5:YY1	peak7965	Downstream	0.0027055	0.0381833	0.14723	chr14	100838917	100844297
ENSG00000100811.5:YY1	peak7973	Downstream	1.44564e-06	0.000160627	0.234505	chr14	101291233	101295490
ENSG00000100823.6:APEX1	peak7222	Downstream	2.78766e-08	6.82318e-06	0.269067	chr14	21148240	21155657
ENSG00000100836.6:PABPN1	peak7298	Downstream	5.76633e-05	0.00262282	-0.19658	chr14	24481140	24483908
ENSG00000100884.5:CPNE6	peak7325	Upstream	0.000610336	0.0139902	0.16794	chr14	25515738	25521412
ENSG00000100889.7:PCK2	peak7287	Downstream	0.000175748	0.00584081	0.183587	chr14	24006247	24010083
ENSG00000100906.6:NFKBIA	peak7388	Downstream	0.00101076	0.0197245	0.161197	chr14	35023869	35024213
ENSG00000100906.6:NFKBIA	peak7400	Upstream	1.13743e-15	1.97404e-12	0.380431	chr14	35869543	35877617
ENSG00000100979.10:PLTP	peak15918	Upstream	0.000266146	0.00782644	0.178516	chr20	44975918	44986810
ENSG00000100983.5:GSS	peak15754	Downstream	0.00113258	0.0213385	-0.15964	chr20	34025400	34027412
ENSG00000100983.5:GSS	peak15762	Downstream	0.0017293	0.0283844	-0.153722	chr20	34284285	34289092
ENSG00000100997.13:ABHD12	peak15650	Upstream	0.000418836	0.01074	0.172814	chr20	25251772	25257097
ENSG00000100997.13:ABHD12	peak15658	Upstream	3.33874e-05	0.00173947	0.202653	chr20	25512447	25516618
ENSG00000100997.13:ABHD12	peak15666	Upstream	0.0023191	0.0345104	-0.149494	chr20	25965327	25966270
ENSG00000101004.9:NINL	peak15659	Downstream	1.61406e-07	2.83098e-05	0.254317	chr20	25519289	25522640
ENSG00000101004.9:NINL	peak15660	Downstream	0.0023396	0.0347194	0.149365	chr20	25565204	25566613
ENSG00000101017.9:CD40	peak15914	Downstream	4.56887e-12	3.75387e-09	0.331748	chr20	44746235	44748108
ENSG00000101109.7:STK4	peak15869	Downstream	0.000383937	0.0100965	0.173921	chr20	43277159	43282086
ENSG00000101146.8:RAE1	peak16053	Upstream	0.000825641	0.0171995	-0.163932	chr20	56014806	56017190
ENSG00000101150.11:TPD52L2	peak16130	Upstream	1.06451e-05	0.000743519	0.214805	chr20	62149888	62154658
ENSG00000101150.11:TPD52L2	peak16141	Downstream	0.000511337	0.0123541	0.170247	chr20	62405609	62407587
ENSG00000101150.11:TPD52L2	peak16154	Downstream	0.00334385	0.0438814	0.144066	chr20	62719761	62724744
ENSG00000101161.6:PRPF6	peak16119	Independent	0.00382994	0.0479684	-0.142007	chr20	61687349	61688383
ENSG00000101161.6:PRPF6	peak16136	Upstream	0.000219605	0.0068669	-0.180881	chr20	62288056	62292132
ENSG00000101161.6:PRPF6	peak16154	Upstream	0.00213922	0.0327451	-0.150668	chr20	62719761	62724744
ENSG00000101161.6:PRPF6	peak16156	Upstream	3.01167e-06	0.000281978	-0.227467	chr20	62886325	62889806
ENSG00000101166.11:SLMO2	peak16059	Downstream	0.00188459	0.0300778	0.152494	chr20	56787715	56789149
ENSG00000101190.8:TCFL5	peak16130	Downstream	0.000313297	0.00875607	0.176485	chr20	62149888	62154658
ENSG00000101193.6:GID8	peak16107	Upstream	1.57226e-07	2.77904e-05	0.254544	chr20	61422657	61440953
ENSG00000101193.6:GID8	peak16114	Upstream	0.000478672	0.011786	0.1711	chr20	61553638	61562636
ENSG00000101193.6:GID8	peak16119	Upstream	0.00052084	0.0125055	0.170009	chr20	61687349	61688383
ENSG00000101203.11:COL20A1	peak16112	Downstream	0.00330355	0.0435523	-0.144249	chr20	61505812	61508867
ENSG00000101203.11:COL20A1	peak16114	Downstream	0.00288458	0.0398328	-0.146279	chr20	61553638	61562636
ENSG00000101204.11:CHRNA4	peak16103	Upstream	0.0034204	0.0445104	-0.143725	chr20	61272762	61279770
ENSG00000101204.11:CHRNA4	peak16125	Upstream	5.86051e-10	2.61135e-07	0.298712	chr20	61991421	61993161
ENSG00000101236.11:RNF24	peak15480	Downstream	5.45081e-06	0.000447158	0.22161	chr20	3098740	3099234
ENSG00000101236.11:RNF24	peak15521	Downstream	0.00238919	0.0351949	-0.149059	chr20	4953840	4954776
ENSG00000101246.13:ARFRP1	peak16109	Downstream	0.00100976	0.0197105	-0.161211	chr20	61462584	61464632
ENSG00000101255.6:TRIB3	peak15425	Upstream	4.52409e-14	5.71781e-11	0.359845	chr20	360859	363792
ENSG00000101298.9:SNPH	peak15440	Upstream	0.000721149	0.0156829	0.165738	chr20	1098348	1105303
ENSG00000101298.9:SNPH	peak15442	Downstream	0.000439875	0.0111106	0.172187	chr20	1205893	1208138
ENSG00000101365.14:IDH3B	peak15458	Downstream	0.00280262	0.0390653	-0.146707	chr20	1892146	1901780
ENSG00000101365.14:IDH3B	peak15470	Downstream	0.000300583	0.00851686	-0.177003	chr20	2630925	2636755
ENSG00000101442.8:ACTR5	peak15821	Downstream	0.000726657	0.0157684	-0.165637	chr20	37359918	37360208
ENSG00000101443.13:WFDC2	peak15898	Downstream	0.000542059	0.0128597	0.16949	chr20	44098366	44100590
ENSG00000101452.9:DHX35	peak15821	Downstream	0.000161745	0.00551459	-0.184585	chr20	37359918	37360208
ENSG00000101457.8:DNTTIP1	peak15876	Downstream	0.00405085	0.049762	-0.141148	chr20	43495888	43496702
ENSG00000101457.8:DNTTIP1	peak15918	Upstream	0.00220026	0.0333661	0.150259	chr20	44975918	44986810
ENSG00000101457.8:DNTTIP1	peak15925	Upstream	0.000276078	0.00802684	0.178061	chr20	45187135	45193972
ENSG00000101608.6:MYL12A	peak11533	Upstream	0.000545891	0.0129255	-0.169398	chr18	3867873	3878858
ENSG00000102543.10:CDADC1	peak6920	Downstream	0.000558797	0.0131434	0.169094	chr13	50703785	50705490
ENSG00000102547.14:CAB39L	peak6906	Upstream	8.65317e-14	1.03882e-10	0.356062	chr13	49972879	49976716
ENSG00000102547.14:CAB39L	peak6920	Upstream	0.000868298	0.0177826	-0.163255	chr13	50703785	50705490
ENSG00000102606.12:ARHGEF7	peak7151	Upstream	0.000567026	0.0132848	0.168903	chr13	111892164	111896195
ENSG00000102678.6:FGF9	peak6660	Upstream	1.45136e-06	0.000161151	0.234467	chr13	22242575	22250820
ENSG00000102796.6:DHRS12	peak6954	Downstream	0.000512627	0.0123746	-0.170215	chr13	52701636	52703906
ENSG00000102882.7:MAPK3	peak9387	Upstream	5.35925e-05	0.00248391	0.197404	chr16	30131919	30136155
ENSG00000102882.7:MAPK3	peak9412	Upstream	3.13883e-05	0.00166078	0.203328	chr16	30770238	30777257
ENSG00000102886.10:GDPD3	peak9420	Downstream	0.0015018	0.0258068	0.155717	chr16	30911176	30915640
ENSG00000102900.7:NUP93	peak9557	Upstream	0.000501135	0.0121758	0.170508	chr16	56814966	56818305
ENSG00000102900.7:NUP93	peak9575	Upstream	0.00283284	0.0393478	-0.146548	chr16	57449955	57453894
ENSG00000102900.7:NUP93	peak9579	Upstream	0.00113567	0.0213747	-0.159603	chr16	57517784	57522140
ENSG00000102900.7:NUP93	peak9580	Upstream	6.14873e-07	8.27553e-05	-0.242434	chr16	57568049	57571819
ENSG00000102974.10:CTCF	peak9629	Downstream	0.00396287	0.0490409	-0.141485	chr16	66684418	66686369
ENSG00000102974.10:CTCF	peak9687	Downstream	3.37682e-07	5.1382e-05	0.247833	chr16	68055259	68058971
ENSG00000102996.4:MMP15	peak9604	Upstream	0.000114875	0.00433	0.188646	chr16	58526326	58538647
ENSG00000103021.5:CCDC113	peak9604	Downstream	3.39291e-05	0.00176118	-0.202477	chr16	58526326	58538647
ENSG00000103037.7:SETD6	peak9582	Downstream	0.000463135	0.0115094	0.171525	chr16	57655657	57677698
ENSG00000103126.10:AXIN1	peak8979	Downstream	0.00229405	0.0342919	0.149652	chr16	445988	453024
ENSG00000103126.10:AXIN1	peak9006	Upstream	0.00175902	0.0287421	0.153479	chr16	935653	937807
ENSG00000103126.10:AXIN1	peak9016	Downstream	0.000518269	0.0124666	-0.170073	chr16	1084995	1087197
ENSG00000103126.10:AXIN1	peak9022	Upstream	3.0939e-05	0.00164373	0.203485	chr16	1400319	1404195
ENSG00000103148.9:NPRL3	peak8966	Downstream	0.000159728	0.00546228	0.184736	chr16	204387	205155
ENSG00000103174.7:NAGPA	peak9113	Upstream	0.00106632	0.0204692	-0.160467	chr16	4233103	4235306
ENSG00000103184.7:SEC14L5	peak9115	Downstream	0.00367435	0.0466788	-0.142639	chr16	4320225	4325261
ENSG00000103202.7:NME4	peak8989	Downstream	0.00012351	0.00455859	0.187793	chr16	684818	689131
ENSG00000103202.7:NME4	peak9021	Downstream	0.00191984	0.0304799	0.152228	chr16	1381580	1386802
ENSG00000103227.13:LMF1	peak8986	Upstream	1.22939e-06	0.000141899	-0.236029	chr16	615312	622318
ENSG00000103227.13:LMF1	peak9027	Downstream	6.14671e-05	0.00274859	-0.195858	chr16	1522960	1526036
ENSG00000103249.12:CLCN7	peak9021	Upstream	0.00302067	0.0410727	0.145592	chr16	1381580	1386802
ENSG00000103249.12:CLCN7	peak9027	Upstream	0.000419307	0.0107481	0.172799	chr16	1522960	1526036
ENSG00000103249.12:CLCN7	peak9037	Downstream	6.45208e-06	0.0005105	0.219915	chr16	1872672	1880318
ENSG00000103249.12:CLCN7	peak9049	Downstream	0.00301621	0.0410378	0.145614	chr16	2184280	2186724
ENSG00000103249.12:CLCN7	peak9059	Upstream	2.69131e-06	0.000258359	0.22856	chr16	2507963	2512804
ENSG00000103326.6:CAPN15	peak8976	Downstream	0.000257596	0.00765538	0.17892	chr16	419016	422002
ENSG00000103326.6:CAPN15	peak8986	Downstream	0.00291137	0.0401034	0.146142	chr16	615312	622318
ENSG00000103326.6:CAPN15	peak8989	Downstream	0.000835674	0.0173413	0.16377	chr16	684818	689131
ENSG00000103326.6:CAPN15	peak9002	Downstream	7.54871e-07	9.73575e-05	0.240556	chr16	856994	859505
ENSG00000103326.6:CAPN15	peak9016	Downstream	0.000285143	0.00821065	-0.17766	chr16	1084995	1087197
ENSG00000103326.6:CAPN15	peak9021	Downstream	0.000446097	0.0112206	0.172007	chr16	1381580	1386802
ENSG00000103326.6:CAPN15	peak9022	Downstream	6.26478e-06	0.000499813	0.220212	chr16	1400319	1404195
ENSG00000103326.6:CAPN15	peak9027	Downstream	9.917e-07	0.000120811	0.238034	chr16	1522960	1526036
ENSG00000103351.8:CLUAP1	peak9076	Downstream	0.00210793	0.0324279	0.150881	chr16	2924356	2924978
ENSG00000103351.8:CLUAP1	peak9102	Downstream	4.15673e-05	0.002055	-0.200239	chr16	3506183	3512587
ENSG00000103351.8:CLUAP1	peak9123	Upstream	0.00158019	0.0266895	-0.155	chr16	4418990	4428984
ENSG00000103356.10:EARS2	peak9299	Upstream	9.8231e-05	0.00387192	-0.190476	chr16	23141927	23145833
ENSG00000103356.10:EARS2	peak9303	Upstream	0.000141262	0.00501441	-0.186202	chr16	23519527	23522381
ENSG00000103356.10:EARS2	peak9312	Upstream	1.9239e-05	0.00115235	-0.208602	chr16	24128152	24131041
ENSG00000103381.7:CPPED1	peak9204	Downstream	0.00101271	0.0197481	0.161171	chr16	12088168	12088690
ENSG00000103485.12:QPRT	peak9366	Downstream	4.01161e-10	1.89131e-07	0.301445	chr16	29689131	29691600
ENSG00000103489.7:XYLT1	peak9244	Downstream	2.50886e-05	0.00140507	0.205758	chr16	17559338	17565786
ENSG00000103496.10:STX4	peak9429	Downstream	1.93982e-05	0.00115968	0.208514	chr16	31049913	31051065
ENSG00000103510.14:KAT8	peak9425	Upstream	0.000148955	0.00520423	0.185571	chr16	30967564	30971591
ENSG00000103510.14:KAT8	peak9435	Upstream	0.00298751	0.0407814	-0.145757	chr16	31137501	31142316
ENSG00000103550.9:KNOP1	peak9266	Independent	0.000208338	0.00660936	-0.181524	chr16	19775142	19778911
ENSG00000103591.8:AAGAB	peak8543	Upstream	0.000362835	0.00970022	0.174638	chr15	66992857	66999421
ENSG00000103642.7:LACTB	peak8482	Upstream	0.000122944	0.0045447	-0.187847	chr15	63888725	63906409
ENSG00000103671.5:TRIP4	peak8515	Downstream	0.000204284	0.00651275	-0.181764	chr15	65587682	65592480
ENSG00000103707.5:MTFMT	peak8515	Upstream	0.000285298	0.00821216	0.177653	chr15	65587682	65592480
ENSG00000103811.11:CTSH	peak8727	Downstream	1.01707e-07	1.96761e-05	0.258284	chr15	79235186	79237939
ENSG00000103855.13:CD276	peak8609	Downstream	0.00174336	0.0285516	-0.153606	chr15	73088661	73090407
ENSG00000103855.13:CD276	peak8618	Upstream	0.00165277	0.0275301	0.154365	chr15	74040516	74046289
ENSG00000103855.13:CD276	peak8634	Upstream	0.00351307	0.0453088	-0.14332	chr15	74705440	74729202
ENSG00000103876.7:FAH	peak8736	Upstream	4.44555e-06	0.000379713	0.22364	chr15	80542570	80544822
ENSG00000103932.6:RPAP1	peak8300	Downstream	0.00338633	0.0442352	-0.143876	chr15	42399676	42400139
ENSG00000104064.11:GABPB1	peak8372	Downstream	0.00234722	0.0347969	0.149318	chr15	50194166	50195747
ENSG00000104112.4:SCG3	peak8389	Downstream	0.000446364	0.0112242	0.171999	chr15	51972039	51975562
ENSG00000104129.4:DNAJC17	peak8255	Downstream	0.0026066	0.0372819	-0.14778	chr15	40648862	40653546
ENSG00000104131.8:EIF3J	peak8326	Upstream	9.87053e-05	0.00388498	0.19042	chr15	44115502	44120523
ENSG00000104140.6:RHOV	peak8264	Downstream	1.78231e-05	0.00108756	-0.209413	chr15	40855072	40858004
ENSG00000104228.8:TRIM35	peak23799	Upstream	0.00155609	0.0264251	0.155217	chr8	27096724	27108435
ENSG00000104324.11:CPQ	peak24194	Downstream	0.00147422	0.0254792	-0.155977	chr8	97245367	97248745
ENSG00000104361.5:NIPAL2	peak24219	Upstream	6.928e-06	0.000539515	0.219196	chr8	99303885	99307661
ENSG00000104408.5:EIF3E	peak24295	Upstream	0.00231819	0.0345065	-0.149499	chr8	109478079	109484325
ENSG00000104472.5:CHRAC1	peak24435	Downstream	0.000895421	0.0181503	0.162841	chr8	140849975	140854696
ENSG00000104472.5:CHRAC1	peak24453	Independent	0.00290454	0.0400369	0.146177	chr8	141559680	141560674
ENSG00000104472.5:CHRAC1	peak24473	Downstream	0.000556281	0.0131016	-0.169153	chr8	142215648	142216748
ENSG00000104518.6:GSDMD	peak24498	Upstream	0.00113277	0.0213403	0.159638	chr8	143865999	143866985
ENSG00000104518.6:GSDMD	peak24516	Upstream	0.00293729	0.0403213	0.14601	chr8	144618905	144624520
ENSG00000104518.6:GSDMD	peak24518	Upstream	9.03171e-06	0.000658982	0.216496	chr8	144640507	144641335
ENSG00000104522.11:TSTA3	peak24510	Independent	0.000602321	0.0138695	-0.168114	chr8	144344447	144353633
ENSG00000104522.11:TSTA3	peak24511	Upstream	0.000286497	0.00823679	-0.177601	chr8	144356584	144365050
ENSG00000104522.11:TSTA3	peak24516	Upstream	0.00015253	0.00528862	-0.185287	chr8	144618905	144624520
ENSG00000104522.11:TSTA3	peak24523	Upstream	0.000136109	0.00487814	-0.186644	chr8	144697544	144700929
ENSG00000104524.9:PYCRL	peak24513	Upstream	3.24965e-06	0.000298837	-0.226725	chr8	144415744	144418031
ENSG00000104524.9:PYCRL	peak24516	Upstream	3.7491e-12	3.16168e-09	-0.333011	chr8	144618905	144624520
ENSG00000104524.9:PYCRL	peak24524	Downstream	0.000349181	0.0094459	-0.175122	chr8	144714563	144715044
ENSG00000104613.6:INTS10	peak23705	Downstream	0.00128639	0.0232269	0.157881	chr8	19611575	19616557
ENSG00000104731.9:KLHDC4	peak9929	Downstream	2.54024e-05	0.00141915	0.205624	chr16	88000207	88000719
ENSG00000104731.9:KLHDC4	peak9943	Downstream	0.000462291	0.0114973	-0.171549	chr16	88766341	88774160
ENSG00000104763.12:ASAH1	peak23695	Downstream	1.13813e-05	0.000782051	0.214113	chr8	18708543	18713347
ENSG00000104805.10:NUCB1	peak13267	Upstream	1.16283e-06	0.000136285	-0.23655	chr19	49248844	49250746
ENSG00000104805.10:NUCB1	peak13309	Upstream	8.11351e-05	0.0033631	-0.192689	chr19	50188356	50196018
ENSG00000104805.10:NUCB1	peak13312	Upstream	6.65443e-07	8.79309e-05	-0.241712	chr19	50304308	50306989
ENSG00000104823.3:ECH1	peak12963	Upstream	4.57728e-06	0.00038923	-0.22335	chr19	39573035	39576386
ENSG00000104825.12:NFKBIB	peak12925	Downstream	0.000509963	0.0123289	-0.170282	chr19	38422665	38423142
ENSG00000104859.10:CLASRP	peak13122	Downstream	0.00187271	0.0299501	0.152584	chr19	45680744	45685006
ENSG00000104859.10:CLASRP	peak13155	Upstream	3.65325e-06	0.000326843	0.225577	chr19	46364102	46368305
ENSG00000104859.10:CLASRP	peak13157	Downstream	7.07298e-05	0.00304673	0.194262	chr19	46403736	46407076
ENSG00000104863.5:LIN7B	peak13282	Upstream	4.47582e-05	0.00217503	-0.199418	chr19	49616254	49619409
ENSG00000104863.5:LIN7B	peak13312	Upstream	0.000469713	0.011621	-0.171344	chr19	50304308	50306989
ENSG00000104863.5:LIN7B	peak13314	Upstream	4.09982e-07	5.99459e-05	-0.246099	chr19	50320202	50324055
ENSG00000104863.5:LIN7B	peak13320	Upstream	0.00266568	0.0378041	-0.147449	chr19	50526800	50530921
ENSG00000104872.5:PIH1D1	peak13314	Upstream	0.000381226	0.0100489	-0.174011	chr19	50320202	50324055
ENSG00000104880.12:ARHGEF18	peak12321	Downstream	0.00154025	0.0262557	-0.155361	chr19	8453148	8463646
ENSG00000104883.2:PEX11G	peak12321	Downstream	7.45709e-10	3.19011e-07	0.296961	chr19	8453148	8463646
ENSG00000104885.11:DOT1L	peak12084	Downstream	0.000486901	0.0119249	-0.17088	chr19	2040058	2052722
ENSG00000104885.11:DOT1L	peak12093	Upstream	0.000734285	0.0158795	0.165499	chr19	2231114	2244334
ENSG00000104885.11:DOT1L	peak12110	Upstream	0.00272203	0.0383297	0.14714	chr19	2539639	2551342
ENSG00000104885.11:DOT1L	peak12129	Upstream	0.00163621	0.0273246	0.154507	chr19	2774248	2787937
ENSG00000104903.4:LYL1	peak12513	Downstream	0.00299016	0.0408015	0.145744	chr19	13898423	13898974
ENSG00000104904.6:OAZ1	peak12078	Upstream	2.92959e-05	0.00157823	-0.204079	chr19	1903032	1910640
ENSG00000104904.6:OAZ1	peak12142	Upstream	2.10373e-05	0.00123295	0.207649	chr19	3092877	3102348
ENSG00000104936.11:DMPK	peak13155	Downstream	8.35199e-05	0.00343579	0.192355	chr19	46364102	46368305
ENSG00000104936.11:DMPK	peak13157	Downstream	5.27084e-05	0.00245417	0.197591	chr19	46403736	46407076
ENSG00000104936.11:DMPK	peak13162	Downstream	0.000884616	0.0180197	0.163004	chr19	46497794	46500330
ENSG00000104946.4:TBC1D17	peak13282	Downstream	0.000364	0.00972379	0.174597	chr19	49616254	49619409
ENSG00000104946.4:TBC1D17	peak13305	Downstream	0.000207001	0.00657864	0.181603	chr19	50139177	50150163
ENSG00000104946.4:TBC1D17	peak13309	Downstream	0.000558738	0.0131431	0.169095	chr19	50188356	50196018
ENSG00000104946.4:TBC1D17	peak13312	Downstream	8.66731e-06	0.000639407	0.216918	chr19	50304308	50306989
ENSG00000104946.4:TBC1D17	peak13322	Downstream	0.000860159	0.0176809	0.163382	chr19	50650098	50651960
ENSG00000104946.4:TBC1D17	peak13336	Upstream	0.000886195	0.0180384	0.16298	chr19	51011348	51019304
ENSG00000104946.4:TBC1D17	peak13343	Downstream	0.000484122	0.0118766	0.170954	chr19	51057815	51062110
ENSG00000104946.4:TBC1D17	peak13346	Downstream	0.00239056	0.0352052	0.14905	chr19	51140801	51143643
ENSG00000104957.9:CCDC130	peak12473	Downstream	0.00348962	0.0451173	-0.143422	chr19	12883276	12886725
ENSG00000104960.10:PTOV1	peak13274	Downstream	3.58399e-05	0.00183447	0.201875	chr19	49398323	49400969
ENSG00000104960.10:PTOV1	peak13290	Downstream	0.00315645	0.0422569	0.144934	chr19	49699571	49700510
ENSG00000104960.10:PTOV1	peak13314	Downstream	2.26113e-07	3.70793e-05	0.251378	chr19	50320202	50324055
ENSG00000104960.10:PTOV1	peak13322	Upstream	7.08514e-07	9.23484e-05	0.241138	chr19	50650098	50651960
ENSG00000104960.10:PTOV1	peak13340	Downstream	0.00142594	0.0249308	0.156444	chr19	51039174	51041624
ENSG00000104960.10:PTOV1	peak13343	Downstream	0.000643267	0.0145185	0.16725	chr19	51057815	51062110
ENSG00000104969.5:SGTA	peak12142	Upstream	0.000459007	0.0114412	-0.17164	chr19	3092877	3102348
ENSG00000104973.9:MED25	peak13295	Downstream	0.00103877	0.0201024	0.160825	chr19	49950678	49957856
ENSG00000104973.9:MED25	peak13309	Downstream	0.00162029	0.0271504	0.154646	chr19	50188356	50196018
ENSG00000104973.9:MED25	peak13314	Downstream	6.63442e-05	0.0029068	0.194991	chr19	50320202	50324055
ENSG00000104973.9:MED25	peak13341	Downstream	0.000350918	0.00947846	0.175059	chr19	51044634	51046864
ENSG00000104998.2:IL27RA	peak12516	Upstream	6.31506e-05	0.00280112	0.195551	chr19	13946746	13955137
ENSG00000104998.2:IL27RA	peak12526	Upstream	0.000190564	0.00619986	0.182608	chr19	14141949	14143482
ENSG00000105058.7:FAM32A	peak12571	Upstream	0.000265106	0.00780639	0.178564	chr19	15695121	15695752
ENSG00000105072.3:C19orf44	peak12576	Downstream	0.000241515	0.00733307	-0.179715	chr19	16184318	16192074
ENSG00000105072.3:C19orf44	peak12588	Upstream	0.000842772	0.0174373	0.163657	chr19	16606422	16608137
ENSG00000105072.3:C19orf44	peak12614	Upstream	0.000348101	0.00942895	0.175161	chr19	17501080	17502976
ENSG00000105088.4:OLFM2	peak12352	Downstream	2.49947e-09	9.02906e-07	0.287981	chr19	10092296	10097565
ENSG00000105176.13:URI1	peak12769	Downstream	0.00320425	0.0426737	0.144708	chr19	29974208	29975456
ENSG00000105185.6:PDCD5	peak12807	Independent	0.00166858	0.0277162	-0.15423	chr19	33180949	33185384
ENSG00000105193.3:RPS16	peak12963	Upstream	0.00327052	0.0432592	-0.1444	chr19	39573035	39576386
ENSG00000105193.3:RPS16	peak12977	Downstream	0.000612726	0.0140309	0.167889	chr19	39935220	39941954
ENSG00000105202.2:FBL	peak12954	Downstream	0.000514601	0.0124066	0.170165	chr19	39336818	39344013
ENSG00000105202.2:FBL	peak12965	Upstream	6.46192e-05	0.00285068	0.19529	chr19	39614859	39624620
ENSG00000105202.2:FBL	peak13006	Downstream	3.19303e-05	0.00168295	0.203141	chr19	40947481	40951630
ENSG00000105202.2:FBL	peak13019	Downstream	0.00353038	0.0454477	0.143246	chr19	41218732	41228682
ENSG00000105229.1:PIAS4	peak12145	Downstream	3.07567e-05	0.00163657	0.20355	chr19	3183867	3188843
ENSG00000105229.1:PIAS4	peak12150	Downstream	0.000378346	0.00999443	0.174107	chr19	3357065	3371344
ENSG00000105229.1:PIAS4	peak12184	Downstream	0.00211547	0.0325043	0.150829	chr19	3880092	3883716
ENSG00000105229.1:PIAS4	peak12188	Downstream	0.000149577	0.00521911	0.185521	chr19	4006245	4021009
ENSG00000105229.1:PIAS4	peak12198	Downstream	0.00259988	0.0372254	0.147818	chr19	4246468	4248755
ENSG00000105229.1:PIAS4	peak12199	Downstream	0.000887299	0.0180513	0.162964	chr19	4278056	4280536
ENSG00000105229.1:PIAS4	peak12200	Downstream	0.00277964	0.038861	0.146829	chr19	4304251	4305988
ENSG00000105229.1:PIAS4	peak12209	Downstream	0.000125039	0.00459874	0.187648	chr19	4396693	4405128
ENSG00000105229.1:PIAS4	peak12211	Downstream	0.000113045	0.00427694	0.188835	chr19	4453044	4458522
ENSG00000105229.1:PIAS4	peak12212	Downstream	3.49989e-06	0.000316313	0.225998	chr19	4470870	4477457
ENSG00000105229.1:PIAS4	peak12229	Downstream	0.0036447	0.0464191	0.142762	chr19	4908791	4912966
ENSG00000105248.10:CCDC94	peak12198	Downstream	9.37448e-12	6.9944e-09	0.327104	chr19	4246468	4248755
ENSG00000105248.10:CCDC94	peak12199	Downstream	0.000597196	0.0137872	0.168226	chr19	4278056	4280536
ENSG00000105248.10:CCDC94	peak12209	Downstream	0.000809868	0.016978	0.164191	chr19	4396693	4405128
ENSG00000105251.5:SHD	peak12199	Downstream	2.11597e-07	3.51929e-05	0.251959	chr19	4278056	4280536
ENSG00000105258.4:POLR2I	peak12848	Upstream	0.000188492	0.00614916	0.182741	chr19	35624373	35636471
ENSG00000105278.6:ZFR2	peak12164	Downstream	5.46114e-06	0.000447775	-0.221591	chr19	3535338	3539161
ENSG00000105287.7:PRKD2	peak13162	Upstream	0.00183566	0.0295538	0.15287	chr19	46497794	46500330
ENSG00000105298.9:CACTIN	peak12173	Upstream	0.00108546	0.0207213	0.160223	chr19	3631075	3634686
ENSG00000105323.11:HNRNPUL1	peak13006	Upstream	6.34716e-06	0.000504699	0.220081	chr19	40947481	40951630
ENSG00000105323.11:HNRNPUL1	peak13019	Downstream	0.000345921	0.009389	0.17524	chr19	41218732	41228682
ENSG00000105323.11:HNRNPUL1	peak13020	Downstream	0.00057586	0.0134377	0.168702	chr19	41245507	41247675
ENSG00000105341.13:ATP5SL	peak13014	Downstream	0.00211812	0.0325271	0.150811	chr19	41115336	41117402
ENSG00000105355.4:PLIN3	peak12192	Downstream	0.00153108	0.026152	0.155445	chr19	4057514	4069391
ENSG00000105355.4:PLIN3	peak12229	Downstream	2.55208e-06	0.000247967	0.229074	chr19	4908791	4912966
ENSG00000105402.2:NAPA	peak13248	Downstream	0.00318526	0.042506	-0.144797	chr19	48832518	48838124
ENSG00000105419.11:MEIS3	peak13220	Downstream	1.32573e-05	0.000873855	0.212526	chr19	47920331	47923433
ENSG00000105499.8:PLA2G4C	peak13220	Upstream	0.00370929	0.0469621	-0.142495	chr19	47920331	47923433
ENSG00000105499.8:PLA2G4C	peak13228	Downstream	0.00394374	0.0488884	-0.141559	chr19	48110917	48119688
ENSG00000105499.8:PLA2G4C	peak13239	Upstream	2.56195e-11	1.70206e-08	0.320474	chr19	48609591	48616571
ENSG00000105556.4:MIER2	peak12007	Downstream	0.00185302	0.0297446	0.152736	chr19	458855	463675
ENSG00000105556.4:MIER2	peak12011	Downstream	0.00201666	0.0315095	0.15152	chr19	529592	536614
ENSG00000105568.12:PPP2R1A	peak13386	Upstream	0.00106343	0.0204303	-0.160504	chr19	53030061	53032535
ENSG00000105568.12:PPP2R1A	peak13399	Downstream	0.000513327	0.0123865	-0.170197	chr19	53445159	53446766
ENSG00000105568.12:PPP2R1A	peak13401	Downstream	1.08832e-05	0.000756721	-0.214577	chr19	53495358	53497595
ENSG00000105642.8:KCNN1	peak12615	Upstream	0.00100575	0.0196548	-0.161265	chr19	17514564	17518366
ENSG00000105642.8:KCNN1	peak12649	Upstream	0.000283346	0.00818055	0.177738	chr19	18334517	18339188
ENSG00000105642.8:KCNN1	peak12658	Upstream	2.22096e-05	0.0012852	0.207069	chr19	18449898	18455960
ENSG00000105642.8:KCNN1	peak12679	Upstream	0.000188745	0.00615491	0.182724	chr19	18793025	18796714
ENSG00000105643.3:ARRDC2	peak12613	Upstream	1.1036e-07	2.10273e-05	0.257588	chr19	17444062	17449468
ENSG00000105643.3:ARRDC2	peak12614	Upstream	9.70175e-05	0.00383588	0.190621	chr19	17501080	17502976
ENSG00000105643.3:ARRDC2	peak12621	Upstream	2.40978e-05	0.00136409	0.206192	chr19	17616400	17624824
ENSG00000105643.3:ARRDC2	peak12635	Upstream	4.23147e-05	0.00208356	0.200042	chr19	18111029	18114029
ENSG00000105643.3:ARRDC2	peak12636	Downstream	2.65507e-16	5.06688e-13	0.388176	chr19	18117452	18135459
ENSG00000105643.3:ARRDC2	peak12672	Upstream	0.00057895	0.0134889	0.168632	chr19	18681908	18684673
ENSG00000105643.3:ARRDC2	peak12673	Downstream	3.17353e-07	4.87846e-05	0.248386	chr19	18697053	18703237
ENSG00000105649.3:RAB3A	peak12614	Upstream	3.63512e-05	0.00185455	-0.201719	chr19	17501080	17502976
ENSG00000105649.3:RAB3A	peak12662	Downstream	0.000223732	0.00695987	-0.180653	chr19	18543709	18545227
ENSG00000105650.13:PDE4C	peak12613	Downstream	0.00365157	0.0464782	-0.142733	chr19	17444062	17449468
ENSG00000105650.13:PDE4C	peak12650	Downstream	0.000174576	0.00581383	0.183667	chr19	18343936	18344307
ENSG00000105656.5:ELL	peak12659	Independent	0.000225157	0.00698698	0.180576	chr19	18484693	18485787
ENSG00000105656.5:ELL	peak12662	Independent	0.00139012	0.0244941	0.1568	chr19	18543709	18545227
ENSG00000105669.7:COPE	peak12649	Downstream	0.000673963	0.014968	-0.166635	chr19	18334517	18339188
ENSG00000105669.7:COPE	peak12658	Upstream	0.00169804	0.02805	-0.153981	chr19	18449898	18455960
ENSG00000105669.7:COPE	peak12701	Upstream	0.00176205	0.0287779	-0.153455	chr19	19372170	19374221
ENSG00000105669.7:COPE	peak12705	Upstream	0.000447207	0.0112383	0.171975	chr19	19570491	19575380
ENSG00000105677.6:TMEM147	peak12861	Downstream	0.00245567	0.0358531	0.148657	chr19	36184415	36184785
ENSG00000105677.6:TMEM147	peak12862	Downstream	0.00241114	0.035405	0.148925	chr19	36192852	36194257
ENSG00000105698.9:USF2	peak12836	Downstream	0.00332744	0.0437476	0.144141	chr19	35223024	35226747
ENSG00000105698.9:USF2	peak12866	Downstream	0.00125131	0.0228126	0.158264	chr19	36265466	36270408
ENSG00000105700.5:KXD1	peak12649	Upstream	0.000439944	0.0111106	-0.172185	chr19	18334517	18339188
ENSG00000105700.5:KXD1	peak12701	Upstream	0.00016252	0.00552896	-0.184528	chr19	19372170	19374221
ENSG00000105700.5:KXD1	peak12705	Upstream	0.000338748	0.00925802	0.175504	chr19	19570491	19575380
ENSG00000105708.8:ZNF14	peak12702	Upstream	9.26308e-07	0.000114801	-0.238667	chr19	19429618	19433425
ENSG00000105726.11:ATP13A1	peak12679	Upstream	0.000237214	0.00723774	0.179936	chr19	18793025	18796714
ENSG00000105738.5:SIPA1L3	peak12927	Downstream	7.12174e-10	3.06224e-07	-0.297296	chr19	38493597	38497108
ENSG00000105738.5:SIPA1L3	peak12931	Upstream	0.00110861	0.0210315	0.159934	chr19	38713029	38721900
ENSG00000105771.8:SMG9	peak13080	Upstream	0.0015181	0.0259937	0.155565	chr19	44301613	44303417
ENSG00000105771.8:SMG9	peak13097	Upstream	0.000299614	0.00849771	0.177043	chr19	44763604	44765051
ENSG00000105784.11:RUNDC3B	peak22941	Downstream	0.00103283	0.020019	0.160903	chr7	86846159	86850844
ENSG00000105792.15:C7orf63	peak22949	Upstream	3.48973e-06	0.000315514	0.226027	chr7	89747681	89749630
ENSG00000105792.15:C7orf63	peak22951	Upstream	7.80185e-06	0.000591783	0.217991	chr7	89839857	89842933
ENSG00000105875.9:WDR91	peak23325	Downstream	7.62731e-05	0.00322093	0.193398	chr7	134670447	134672643
ENSG00000105875.9:WDR91	peak23328	Downstream	8.65961e-05	0.0035323	0.191938	chr7	134891763	134897132
ENSG00000105875.9:WDR91	peak23329	Downstream	0.000175716	0.00584016	0.183589	chr7	134937075	134941207
ENSG00000105928.9:DFNA5	peak22489	Upstream	0.00127485	0.0230889	0.158006	chr7	24610816	24616754
ENSG00000105928.9:DFNA5	peak22491	Downstream	0.00159927	0.0269216	0.15483	chr7	24740571	24741480
ENSG00000105928.9:DFNA5	peak22492	Upstream	5.38686e-18	1.30319e-14	0.407973	chr7	24794956	24798436
ENSG00000105993.10:DNAJB6	peak23531	Downstream	0.000696294	0.0153146	0.166204	chr7	156400043	156401102
ENSG00000105993.10:DNAJB6	peak23534	Downstream	0.00222422	0.0336124	-0.150102	chr7	156684271	156687786
ENSG00000105993.10:DNAJB6	peak23540	Downstream	4.05696e-05	0.00201754	0.200508	chr7	157127728	157133623
ENSG00000106003.8:LFNG	peak22331	Downstream	0.0004775	0.0117644	0.171132	chr7	2727016	2729898
ENSG00000106003.8:LFNG	peak22333	Upstream	1.21808e-09	4.84202e-07	0.293355	chr7	2768179	2770652
ENSG00000106003.8:LFNG	peak22335	Downstream	0.000233657	0.00716808	0.180121	chr7	2797022	2804551
ENSG00000106003.8:LFNG	peak22336	Downstream	0.000850324	0.0175435	0.163537	chr7	2814153	2816201
ENSG00000106009.11:BRAT1	peak22320	Downstream	0.000228915	0.00706833	0.180373	chr7	2441713	2446476
ENSG00000106012.12:IQCE	peak22323	Downstream	0.000589325	0.013649	0.168399	chr7	2499341	2500548
ENSG00000106052.8:TAX1BP1	peak22519	Upstream	0.000523096	0.012542	0.169953	chr7	28746562	28749450
ENSG00000106077.14:ABHD11	peak22833	Downstream	5.26784e-09	1.69869e-06	-0.282285	chr7	73255842	73257563
ENSG00000106077.14:ABHD11	peak22848	Upstream	4.19561e-08	9.55833e-06	-0.265713	chr7	73701309	73710386
ENSG00000106077.14:ABHD11	peak22853	Upstream	0.000115441	0.00434621	-0.188589	chr7	73807669	73809479
ENSG00000106125.14:FAM188B	peak22553	Downstream	0.00122931	0.0225418	-0.15851	chr7	30516526	30519410
ENSG00000106236.3:NPTX2	peak23014	Downstream	2.76094e-18	6.96053e-15	0.411239	chr7	98246165	98248926
ENSG00000106261.12:ZKSCAN1	peak23054	Downstream	0.00226985	0.0340579	0.149807	chr7	99834709	99835503
ENSG00000106261.12:ZKSCAN1	peak23073	Downstream	0.00263272	0.0375288	0.147633	chr7	100301124	100305524
ENSG00000106261.12:ZKSCAN1	peak23081	Downstream	0.00271743	0.0382863	-0.147165	chr7	100491946	100495709
ENSG00000106263.13:EIF3B	peak22331	Upstream	0.000790685	0.0167163	-0.164512	chr7	2727016	2729898
ENSG00000106305.5:AIMP2	peak22401	Upstream	0.00322416	0.042853	-0.144615	chr7	6542744	6544839
ENSG00000106330.7:MOSPD3	peak23041	Downstream	0.000173001	0.00578042	-0.183776	chr7	99612352	99620305
ENSG00000106330.7:MOSPD3	peak23066	Downstream	0.000676143	0.0150004	-0.166592	chr7	100200309	100203824
ENSG00000106367.9:AP1S1	peak23066	Downstream	0.00108475	0.0207161	-0.160232	chr7	100200309	100203824
ENSG00000106392.5:C1GALT1	peak22415	Upstream	3.08433e-06	0.000287042	0.227235	chr7	7267407	7269746
ENSG00000106399.7:RPA3	peak22423	Downstream	0.000284529	0.00819839	0.177687	chr7	8007172	8013456
ENSG00000106404.9:CLDN15	peak23081	Downstream	0.000826873	0.0172187	0.163912	chr7	100491946	100495709
ENSG00000106404.9:CLDN15	peak23091	Downstream	0.00112274	0.0212078	0.15976	chr7	100964028	100966047
ENSG00000106477.12:CEP41	peak23280	Upstream	3.45435e-05	0.00178557	0.20228	chr7	129779566	129782837
ENSG00000106477.12:CEP41	peak23292	Independent	0.00201333	0.0314749	0.151544	chr7	130623266	130630580
ENSG00000106484.8:MEST	peak23280	Upstream	0.00063406	0.0143683	0.16744	chr7	129779566	129782837
ENSG00000106524.4:ANKMY2	peak22443	Downstream	0.000344167	0.00935411	0.175304	chr7	16459676	16462649
ENSG00000106565.12:TMEM176B	peak23460	Downstream	2.70702e-11	1.77141e-08	0.320106	chr7	150496643	150498989
ENSG00000106603.12:COA1	peak22666	Downstream	0.000157007	0.00539715	-0.184941	chr7	44315044	44318677
ENSG00000106603.12:COA1	peak22672	Downstream	5.06381e-05	0.00238381	-0.19804	chr7	44611224	44615196
ENSG00000106605.6:BLVRA	peak22656	Downstream	0.00288453	0.0398328	-0.146279	chr7	44079793	44080728
ENSG00000106624.4:AEBP1	peak22660	Downstream	1.07181e-18	2.82088e-15	0.415802	chr7	44142690	44147061
ENSG00000106636.3:YKT6	peak22672	Downstream	0.000990152	0.0194443	0.161478	chr7	44611224	44615196
ENSG00000106636.3:YKT6	peak22673	Downstream	0.00224117	0.0337821	0.149992	chr7	44618701	44622953
ENSG00000106636.3:YKT6	peak22685	Downstream	0.000294662	0.00839324	0.177251	chr7	45037922	45041787
ENSG00000106665.11:CLIP2	peak22853	Downstream	0.000290975	0.00832655	0.177408	chr7	73807669	73809479
ENSG00000106689.6:LHX2	peak25336	Upstream	0.000159406	0.00545518	0.18476	chr9	125794014	125800162
ENSG00000106689.6:LHX2	peak25344	Downstream	0.000836733	0.0173551	0.163753	chr9	126802526	126804701
ENSG00000106733.16:NMRK1	peak24915	Upstream	3.65147e-14	4.74001e-11	0.361084	chr9	77697513	77708395
ENSG00000106868.12:SUSD1	peak25218	Independent	0.000735794	0.0158989	0.165471	chr9	114936424	114938283
ENSG00000106948.12:AKNA	peak25251	Upstream	0.000786294	0.0166484	0.164586	chr9	117144325	117153127
ENSG00000107021.11:TBC1D13	peak25512	Upstream	0.00130684	0.0234726	-0.157661	chr9	132219948	132224877
ENSG00000107021.11:TBC1D13	peak25515	Upstream	6.45648e-05	0.00284881	-0.1953	chr9	132310146	132314339
ENSG00000107140.10:TESK1	peak24811	Downstream	3.64976e-05	0.00186063	-0.201675	chr9	36135686	36143768
ENSG00000107147.6:KCNT1	peak25655	Upstream	3.24455e-06	0.00029853	0.22674	chr9	138627065	138630685
ENSG00000107186.12:MPDZ	peak24646	Downstream	4.49672e-05	0.00218187	-0.199366	chr9	13567882	13570905
ENSG00000107186.12:MPDZ	peak24647	Upstream	0.000451673	0.0113191	-0.171847	chr9	13586685	13588804
ENSG00000107223.8:EDF1	peak25669	Upstream	3.26303e-07	4.99043e-05	-0.248138	chr9	139024500	139026043
ENSG00000107223.8:EDF1	peak25692	Upstream	0.000115182	0.00433895	-0.188615	chr9	139618890	139624762
ENSG00000107263.13:RAPGEF1	peak25561	Downstream	0.000296329	0.00842939	0.17718	chr9	133788268	133788755
ENSG00000107263.13:RAPGEF1	peak25562	Downstream	0.00275206	0.038605	0.146977	chr9	133930236	133930660
ENSG00000107263.13:RAPGEF1	peak25576	Downstream	0.00312103	0.0419633	-0.145103	chr9	134276755	134286192
ENSG00000107317.7:PTGDS	peak25669	Downstream	0.000303652	0.00857254	-0.176876	chr9	139024500	139026043
ENSG00000107317.7:PTGDS	peak25692	Upstream	9.23336e-07	0.000114551	-0.238697	chr9	139618890	139624762
ENSG00000107317.7:PTGDS	peak25706	Independent	8.64622e-05	0.00352804	0.191956	chr9	139867444	139880781
ENSG00000107317.7:PTGDS	peak25714	Downstream	1.30449e-07	2.38859e-05	-0.256154	chr9	139979970	139985727
ENSG00000107338.8:SHB	peak24847	Independent	0.00221964	0.0335685	0.150132	chr9	37983501	37989484
ENSG00000107338.8:SHB	peak24851	Downstream	2.3786e-13	2.56612e-10	0.350061	chr9	38062099	38071043
ENSG00000107341.4:UBE2R2	peak24773	Upstream	9.30363e-06	0.000673488	0.216192	chr9	34610009	34620986
ENSG00000107371.7:EXOSC3	peak24852	Downstream	2.65213e-05	0.00146729	0.205158	chr9	38391699	38393790
ENSG00000107518.11:ATRNL1	peak3607	Independent	0.00132954	0.0237447	0.157422	chr10	116697519	116699844
ENSG00000107551.14:RASSF4	peak2963	Downstream	0.000427146	0.0108877	-0.172563	chr10	44805158	44807213
ENSG00000107551.14:RASSF4	peak2968	Upstream	1.51442e-09	5.85011e-07	0.291739	chr10	45452902	45465823
ENSG00000107566.9:ERLIN1	peak3461	Downstream	0.000633341	0.0143574	0.167454	chr10	102727209	102731463
ENSG00000107731.8:UNC5B	peak3133	Upstream	0.00266481	0.0378017	0.147454	chr10	72429660	72434544
ENSG00000107815.3:C10orf2	peak3448	Downstream	0.000158485	0.00543202	0.184829	chr10	101942714	101948586
ENSG00000107815.3:C10orf2	peak3449	Upstream	0.00169637	0.0280331	0.153995	chr10	101986453	101990084
ENSG00000107815.3:C10orf2	peak3461	Downstream	0.00139211	0.0245192	0.15678	chr10	102727209	102731463
ENSG00000107833.6:NPM3	peak3485	Upstream	0.000701994	0.0154056	-0.166096	chr10	103597879	103604656
ENSG00000107882.7:SUFU	peak3485	Downstream	3.23749e-07	4.95452e-05	0.248208	chr10	103597879	103604656
ENSG00000107882.7:SUFU	peak3490	Downstream	0.000374051	0.0099176	0.174252	chr10	103911196	103914490
ENSG00000107882.7:SUFU	peak3508	Downstream	0.000780375	0.0165617	0.164687	chr10	104427537	104440486
ENSG00000107902.9:LHPP	peak3702	Downstream	5.26795e-05	0.00245368	0.197597	chr10	126290915	126302401
ENSG00000107902.9:LHPP	peak3710	Downstream	0.000557041	0.0131118	0.169135	chr10	126686697	126698797
ENSG00000107937.13:GTPBP4	peak2651	Downstream	0.000580917	0.0135144	0.168587	chr10	1079863	1083825
ENSG00000107960.6:OBFC1	peak3537	Upstream	0.00313775	0.0421007	0.145023	chr10	105445386	105460579
ENSG00000107960.6:OBFC1	peak3538	Upstream	0.000156811	0.00539217	0.184956	chr10	105465945	105478629
ENSG00000107968.4:MAP3K8	peak2886	Downstream	5.41286e-08	1.17746e-05	0.263599	chr10	30720857	30727921
ENSG00000108064.6:TFAM	peak3030	Downstream	0.000385146	0.0101149	-0.173881	chr10	60981259	60981560
ENSG00000108179.8:PPIF	peak3257	Upstream	0.000175958	0.00584579	0.183572	chr10	81068854	81073575
ENSG00000108179.8:PPIF	peak3259	Upstream	7.86677e-10	3.33542e-07	0.29657	chr10	81104444	81110539
ENSG00000108187.9:PBLD	peak3081	Downstream	0.000105109	0.00406093	0.189687	chr10	69522503	69525653
ENSG00000108256.3:NUFIP2	peak10436	Downstream	0.000262221	0.00774477	-0.1787	chr17	27068304	27078848
ENSG00000108256.3:NUFIP2	peak10439	Downstream	0.000101826	0.00396796	0.190058	chr17	27168493	27171185
ENSG00000108272.9:DHRS11	peak10570	Downstream	0.00257384	0.0369767	-0.147966	chr17	35014013	35014864
ENSG00000108296.6:CWC25	peak10592	Upstream	0.000690463	0.0152265	0.166315	chr17	36810634	36817014
ENSG00000108312.10:UBTF	peak10771	Upstream	0.000888583	0.018066	0.162944	chr17	42825754	42828140
ENSG00000108312.10:UBTF	peak10772	Upstream	9.30768e-07	0.000115145	0.238623	chr17	42835276	42840149
ENSG00000108349.9:CASC3	peak10640	Downstream	0.0011748	0.0218648	0.159136	chr17	38332380	38338031
ENSG00000108349.9:CASC3	peak10643	Downstream	0.00277615	0.0388315	0.146848	chr17	38442585	38445710
ENSG00000108433.10:GOSR2	peak10816	Downstream	0.00349301	0.0451462	-0.143407	chr17	44347429	44347590
ENSG00000108433.10:GOSR2	peak10827	Downstream	0.00156001	0.0264658	-0.155181	chr17	45176365	45178285
ENSG00000108439.5:PNPO	peak10855	Downstream	5.1136e-05	0.0024014	-0.197931	chr17	46183833	46188466
ENSG00000108448.15:TRIM16L	peak10326	Independent	7.36905e-05	0.00313681	-0.193793	chr17	18585212	18586390
ENSG00000108469.10:RECQL5	peak11191	Independent	0.00197618	0.0310956	0.151812	chr17	72763000	72767364
ENSG00000108469.10:RECQL5	peak11233	Upstream	4.6838e-08	1.04617e-05	0.264802	chr17	73680748	73702376
ENSG00000108479.7:GALK1	peak11191	Upstream	0.000180237	0.00594752	0.183282	chr17	72763000	72767364
ENSG00000108479.7:GALK1	peak11233	Upstream	5.41544e-10	2.43798e-07	0.299284	chr17	73680748	73702376
ENSG00000108479.7:GALK1	peak11234	Upstream	5.36395e-06	0.000441773	0.22177	chr17	73716040	73721346
ENSG00000108479.7:GALK1	peak11255	Upstream	0.000152018	0.00527544	0.185328	chr17	74161973	74163475
ENSG00000108479.7:GALK1	peak11267	Upstream	0.000290955	0.00832652	0.177409	chr17	74486021	74499369
ENSG00000108551.4:RASD1	peak10319	Downstream	4.97836e-06	0.000416242	0.222515	chr17	18083046	18095726
ENSG00000108551.4:RASD1	peak10323	Upstream	0.00306649	0.0415013	0.145367	chr17	18215195	18224875
ENSG00000108592.10:FTSJ3	peak11066	Independent	9.5408e-10	3.93293e-07	0.295156	chr17	61902648	61909044
ENSG00000108604.11:SMARCD2	peak11067	Upstream	8.37909e-13	8.12472e-10	0.342405	chr17	61910477	61921642
ENSG00000108604.11:SMARCD2	peak11076	Downstream	0.00280297	0.0390663	-0.146706	chr17	62317755	62319644
ENSG00000108622.6:ICAM2	peak11065	Upstream	0.00300853	0.0409798	0.145652	chr17	61849068	61855494
ENSG00000108622.6:ICAM2	peak11066	Upstream	0.00101456	0.0197723	0.161146	chr17	61902648	61909044
ENSG00000108639.3:SYNGR2	peak11333	Independent	0.000689439	0.0152102	0.166335	chr17	76164099	76173291
ENSG00000108641.10:B9D1	peak10361	Downstream	0.000183867	0.00603599	0.183041	chr17	19988160	19990739
ENSG00000108669.12:CYTH1	peak11323	Upstream	0.00332902	0.0437611	0.144133	chr17	75937232	75940327
ENSG00000108771.8:DHX58	peak10662	Downstream	0.000690447	0.0152265	-0.166315	chr17	39930276	39934644
ENSG00000108771.8:DHX58	peak10671	Downstream	0.000890832	0.018094	0.16291	chr17	40116477	40130435
ENSG00000108771.8:DHX58	peak10678	Downstream	2.18236e-08	5.57525e-06	0.271054	chr17	40262537	40266947
ENSG00000108771.8:DHX58	peak10680	Downstream	0.00117225	0.0218321	-0.159166	chr17	40303500	40308269
ENSG00000108771.8:DHX58	peak10695	Downstream	0.00401605	0.0494677	-0.14128	chr17	40682920	40684499
ENSG00000108784.5:NAGLU	peak10662	Upstream	0.00011933	0.00445099	0.188199	chr17	39930276	39934644
ENSG00000108784.5:NAGLU	peak10671	Independent	0.000183925	0.00603671	0.183037	chr17	40116477	40130435
ENSG00000108784.5:NAGLU	peak10678	Upstream	0.000432716	0.0109906	0.172397	chr17	40262537	40266947
ENSG00000108784.5:NAGLU	peak10721	Downstream	0.000513727	0.0123931	0.170187	chr17	41391808	41394538
ENSG00000108786.6:HSD17B1	peak10666	Downstream	1.62638e-06	0.000175816	0.23339	chr17	39990338	39993661
ENSG00000108786.6:HSD17B1	peak10671	Upstream	3.5041e-05	0.00180426	-0.202123	chr17	40116477	40130435
ENSG00000108786.6:HSD17B1	peak10678	Downstream	1.16552e-05	0.000795847	-0.213867	chr17	40262537	40266947
ENSG00000108786.6:HSD17B1	peak10695	Downstream	0.00141346	0.0247841	0.156567	chr17	40682920	40684499
ENSG00000108797.7:CNTNAP1	peak10663	Upstream	0.000541341	0.0128486	-0.169507	chr17	39940615	39943625
ENSG00000108797.7:CNTNAP1	peak10678	Upstream	0.00252114	0.0364811	-0.14827	chr17	40262537	40266947
ENSG00000108825.12:PTGES3L.AARSD1	peak10690	Downstream	0.000228468	0.00705864	0.180397	chr17	40557894	40564088
ENSG00000108825.12:PTGES3L.AARSD1	peak10695	Upstream	0.00327325	0.0432833	-0.144388	chr17	40682920	40684499
ENSG00000108825.12:PTGES3L.AARSD1	peak10702	Downstream	8.33335e-05	0.00343077	-0.192381	chr17	40810758	40813816
ENSG00000108825.12:PTGES3L.AARSD1	peak10725	Downstream	0.000163123	0.00554552	0.184483	chr17	41444084	41451781
ENSG00000108825.12:PTGES3L.AARSD1	peak10736	Downstream	0.000143521	0.00507358	-0.186014	chr17	41852719	41857901
ENSG00000108826.11:MRPL27	peak10907	Upstream	0.00130302	0.0234237	0.157702	chr17	48609760	48612841
ENSG00000108826.11:MRPL27	peak10908	Upstream	0.000403182	0.0104463	0.173299	chr17	48617706	48621452
ENSG00000108829.9:LRRC59	peak10876	Upstream	0.00355015	0.045616	0.143161	chr17	47547324	47549318
ENSG00000108829.9:LRRC59	peak10908	Downstream	0.000593524	0.0137248	0.168306	chr17	48617706	48621452
ENSG00000108840.11:HDAC5	peak10771	Upstream	8.01676e-05	0.00333624	0.192827	chr17	42825754	42828140
ENSG00000108840.11:HDAC5	peak10772	Upstream	5.76827e-10	2.58226e-07	0.298827	chr17	42835276	42840149
ENSG00000108883.8:EFTUD2	peak10771	Upstream	0.000403142	0.0104461	-0.173301	chr17	42825754	42828140
ENSG00000108883.8:EFTUD2	peak10782	Upstream	0.000563294	0.0132214	-0.16899	chr17	43095400	43101571
ENSG00000109016.13:DHRS7B	peak10378	Upstream	0.000115819	0.00435561	0.18855	chr17	20942727	20947932
ENSG00000109062.5:SLC9A3R1	peak11234	Upstream	0.0035004	0.045207	0.143375	chr17	73716040	73721346
ENSG00000109084.9:TMEM97	peak10434	Downstream	1.22204e-05	0.000824452	-0.213375	chr17	27036774	27040179
ENSG00000109099.9:PMP22	peak10237	Downstream	7.22832e-07	9.37807e-05	0.240954	chr17	14204575	14206217
ENSG00000109458.4:GAB1	peak19335	Downstream	0.000277026	0.00804707	-0.178019	chr4	144479529	144481217
ENSG00000109576.9:AADAT	peak19459	Upstream	0.000427984	0.0109028	0.172537	chr4	170188272	170193952
ENSG00000109576.9:AADAT	peak19470	Upstream	1.93684e-06	0.000200421	0.231726	chr4	170940955	170949193
ENSG00000109736.10:MFSD10	peak18627	Upstream	0.000577384	0.0134642	-0.168667	chr4	2402918	2405402
ENSG00000109771.11:LRP2BP	peak19553	Downstream	1.82397e-05	0.00110593	0.209168	chr4	186575809	186579066
ENSG00000109771.11:LRP2BP	peak19560	Downstream	0.00149435	0.025719	0.155787	chr4	187065092	187068062
ENSG00000109771.11:LRP2BP	peak19561	Upstream	0.00227414	0.0341073	0.149779	chr4	187110443	187115776
ENSG00000109794.9:FAM149A	peak19560	Upstream	0.000342126	0.00931473	0.175379	chr4	187065092	187068062
ENSG00000109794.9:FAM149A	peak19561	Downstream	3.11539e-05	0.00165277	0.20341	chr4	187110443	187115776
ENSG00000109794.9:FAM149A	peak19564	Downstream	0.00123146	0.0225676	0.158486	chr4	187643758	187648919
ENSG00000109832.7:DDX25	peak5203	Downstream	0.00148039	0.0255574	-0.155919	chr11	126080386	126083355
ENSG00000109854.9:HTATIP2	peak4064	Upstream	2.7197e-07	4.30328e-05	0.249753	chr11	20384031	20386790
ENSG00000109854.9:HTATIP2	peak4065	Upstream	3.20026e-06	0.000295306	0.226874	chr11	20388003	20391467
ENSG00000109920.7:FNBP4	peak4261	Downstream	0.00237641	0.0350723	0.149137	chr11	48121120	48132412
ENSG00000109929.5:SC5D	peak5115	Downstream	3.3433e-06	0.000305271	0.226447	chr11	121162512	121167283
ENSG00000109956.8:B3GAT1	peak5294	Independent	0.000560583	0.0131751	0.169052	chr11	134322506	134324528
ENSG00000110011.9:DNAJC4	peak4472	Downstream	0.000277484	0.00805502	-0.177998	chr11	64992578	64993903
ENSG00000110025.7:SNX15	peak4438	Independent	0.000492755	0.0120246	0.170726	chr11	64139323	64141372
ENSG00000110025.7:SNX15	peak4439	Upstream	5.63271e-06	0.000459875	0.221281	chr11	64151867	64153918
ENSG00000110025.7:SNX15	peak4442	Upstream	7.22545e-05	0.00309544	0.194018	chr11	64396581	64413563
ENSG00000110025.7:SNX15	peak4471	Independent	0.00310749	0.041847	0.145168	chr11	64947429	64952177
ENSG00000110025.7:SNX15	peak4500	Upstream	0.000679193	0.0150549	0.166533	chr11	65484563	65489390
ENSG00000110046.8:ATG2A	peak4411	Upstream	0.00036043	0.00965263	0.174722	chr11	63682125	63688530
ENSG00000110046.8:ATG2A	peak4422	Upstream	0.000573742	0.0134054	-0.16875	chr11	63920076	63921221
ENSG00000110046.8:ATG2A	peak4472	Upstream	7.15657e-06	0.000553213	-0.218868	chr11	64992578	64993903
ENSG00000110046.8:ATG2A	peak4500	Upstream	0.00146018	0.0253197	-0.156112	chr11	65484563	65489390
ENSG00000110047.12:EHD1	peak4428	Independent	0.000254391	0.00759215	0.179074	chr11	64005398	64021858
ENSG00000110047.12:EHD1	peak4438	Independent	0.00105505	0.0203198	0.160612	chr11	64139323	64141372
ENSG00000110047.12:EHD1	peak4439	Upstream	0.00228203	0.0341742	0.149729	chr11	64151867	64153918
ENSG00000110047.12:EHD1	peak4471	Upstream	0.000499452	0.012146	0.170552	chr11	64947429	64952177
ENSG00000110047.12:EHD1	peak4488	Upstream	0.000873137	0.0178508	0.16318	chr11	65289759	65294919
ENSG00000110047.12:EHD1	peak4500	Upstream	6.14634e-05	0.00274859	0.195858	chr11	65484563	65489390
ENSG00000110104.6:CCDC86	peak4306	Upstream	8.13037e-08	1.6495e-05	0.260185	chr11	60607199	60613270
ENSG00000110104.6:CCDC86	peak4339	Downstream	0.000339566	0.00927328	-0.175474	chr11	61593857	61603798
ENSG00000110107.4:PRPF19	peak4306	Independent	0.000116531	0.00437576	-0.188478	chr11	60607199	60613270
ENSG00000110107.4:PRPF19	peak4308	Independent	0.000307782	0.00864583	-0.176707	chr11	60678502	60685859
ENSG00000110172.7:CHORDC1	peak4831	Upstream	1.07506e-12	1.02581e-09	0.340864	chr11	89953455	89957673
ENSG00000110367.6:DDX6	peak5051	Downstream	0.000885444	0.0180303	0.162992	chr11	118474927	118507255
ENSG00000110395.3:CBL	peak5056	Downstream	0.00398655	0.0492271	-0.141393	chr11	118740479	118741895
ENSG00000110446.5:SLC15A3	peak4308	Independent	0.00115913	0.0216852	0.159321	chr11	60678502	60685859
ENSG00000110446.5:SLC15A3	peak4314	Downstream	0.00288597	0.0398475	-0.146272	chr11	60893023	60894412
ENSG00000110455.9:ACCS	peak4158	Downstream	4.48557e-05	0.00217867	0.199394	chr11	44086965	44088888
ENSG00000110492.10:MDK	peak4186	Upstream	4.7807e-08	1.0651e-05	0.264632	chr11	45867304	45884019
ENSG00000110492.10:MDK	peak4197	Upstream	9.38451e-05	0.00374441	-0.191007	chr11	46263712	46265563
ENSG00000110492.10:MDK	peak4231	Downstream	0.000203154	0.00648828	-0.181831	chr11	47288922	47295636
ENSG00000110536.9:PTPMT1	peak4230	Downstream	0.00140599	0.0246911	0.156642	chr11	47278596	47282108
ENSG00000110536.9:PTPMT1	peak4261	Upstream	1.70809e-05	0.00105409	0.209864	chr11	48121120	48132412
ENSG00000110628.9:SLC22A18	peak3878	Downstream	0.0037423	0.0472413	0.14236	chr11	2922836	2924423
ENSG00000110721.6:CHKA	peak4582	Downstream	0.000318395	0.00885926	-0.176282	chr11	67894515	67896761
ENSG00000110721.6:CHKA	peak4585	Downstream	3.35667e-05	0.0017452	-0.202594	chr11	67975861	67983792
ENSG00000110721.6:CHKA	peak4595	Downstream	0.00182911	0.0294848	-0.152921	chr11	68777939	68782302
ENSG00000110768.5:GTF2H1	peak4034	Downstream	0.0014278	0.0249526	-0.156426	chr11	18547385	18549653
ENSG00000110801.8:PSMD9	peak6460	Downstream	0.000977534	0.0192692	-0.161652	chr12	122788070	122795453
ENSG00000110841.9:PPFIBP1	peak5581	Downstream	0.00301188	0.0410091	-0.145635	chr12	26983298	26987212
ENSG00000110841.9:PPFIBP1	peak5596	Downstream	0.00185825	0.0298004	0.152695	chr12	27862896	27865394
ENSG00000110881.6:ASIC1	peak5749	Upstream	9.33973e-08	1.84333e-05	0.259009	chr12	50449346	50460531
ENSG00000110881.6:ASIC1	peak5755	Independent	0.00365067	0.0464704	0.142737	chr12	50558572	50562085
ENSG00000110900.10:TSPAN11	peak5608	Independent	2.3499e-15	3.8286e-12	0.37649	chr12	31078942	31080236
ENSG00000110906.8:KCTD10	peak6236	Downstream	0.000660928	0.0147738	0.166893	chr12	109895470	109902894
ENSG00000110911.10:SLC11A2	peak5781	Upstream	0.00239919	0.0352934	0.148997	chr12	51781407	51787638
ENSG00000110911.10:SLC11A2	peak5791	Independent	0.00362256	0.0462158	-0.142855	chr12	52262153	52264218
ENSG00000110921.7:MVK	peak6226	Downstream	0.00106373	0.0204327	-0.1605	chr12	109489717	109492210
ENSG00000110925.2:CSRNP2	peak5760	Downstream	2.62078e-05	0.00145465	0.205287	chr12	50898121	50904375
ENSG00000111218.7:PRMT8	peak5345	Downstream	0.00217574	0.0331288	-0.150422	chr12	2941568	2945544
ENSG00000111218.7:PRMT8	peak5348	Downstream	0.000126919	0.00464634	-0.187472	chr12	2998125	3002403
ENSG00000111218.7:PRMT8	peak5356	Upstream	0.00122158	0.0224442	-0.158597	chr12	3408864	3410381
ENSG00000111321.6:LTBR	peak5393	Upstream	0.00165912	0.0275983	0.15431	chr12	6492029	6494624
ENSG00000111321.6:LTBR	peak5428	Upstream	2.31513e-10	1.17723e-07	0.305358	chr12	7260416	7263016
ENSG00000111328.2:CDK2AP1	peak6479	Downstream	2.33241e-07	3.80269e-05	0.251106	chr12	123446101	123452682
ENSG00000111328.2:CDK2AP1	peak6506	Upstream	7.35177e-05	0.00313219	0.19382	chr12	124154305	124158035
ENSG00000111358.8:GTF2H3	peak6479	Downstream	6.88547e-05	0.00298797	-0.194568	chr12	123446101	123452682
ENSG00000111358.8:GTF2H3	peak6506	Downstream	2.15852e-05	0.00125814	-0.207374	chr12	124154305	124158035
ENSG00000111361.7:EIF2B1	peak6479	Upstream	0.00039541	0.0103031	-0.173547	chr12	123446101	123452682
ENSG00000111361.7:EIF2B1	peak6506	Downstream	7.49984e-05	0.00317663	-0.193592	chr12	124154305	124158035
ENSG00000111364.10:DDX55	peak6479	Upstream	0.00197142	0.0310471	-0.151847	chr12	123446101	123452682
ENSG00000111364.10:DDX55	peak6501	Upstream	0.000162713	0.00553473	-0.184514	chr12	124014289	124019461
ENSG00000111445.9:RFC5	peak6359	Downstream	0.00191957	0.0304777	-0.15223	chr12	118540888	118542528
ENSG00000111530.7:CAND1	peak5973	Downstream	0.00217817	0.0331518	0.150406	chr12	68041093	68045841
ENSG00000111581.5:NUP107	peak5983	Upstream	0.00207517	0.0320952	0.151107	chr12	69370370	69372576
ENSG00000111652.4:COPS7A	peak5398	Downstream	0.000244389	0.0073918	-0.179569	chr12	6601386	6607519
ENSG00000111652.4:COPS7A	peak5412	Downstream	2.2436e-07	3.68423e-05	-0.251446	chr12	6872269	6883674
ENSG00000111652.4:COPS7A	peak5416	Downstream	0.000174197	0.00580862	-0.183693	chr12	6960001	6966025
ENSG00000111652.4:COPS7A	peak5420	Downstream	0.000291459	0.00833641	-0.177387	chr12	7020656	7027372
ENSG00000111652.4:COPS7A	peak5428	Downstream	1.42343e-06	0.000158824	-0.234651	chr12	7260416	7263016
ENSG00000111653.15:ING4	peak5412	Upstream	0.00157821	0.0266648	0.155018	chr12	6872269	6883674
ENSG00000111653.15:ING4	peak5416	Upstream	0.0019164	0.0304414	-0.152254	chr12	6960001	6966025
ENSG00000111670.9:GNPTAB	peak6152	Upstream	0.00182443	0.0294444	0.152958	chr12	102089315	102097405
ENSG00000111671.5:SPSB2	peak5419	Independent	4.76614e-07	6.74679e-05	0.244744	chr12	7012627	7016429
ENSG00000111676.9:ATN1	peak5397	Downstream	0.00146511	0.0253775	0.156064	chr12	6577027	6581478
ENSG00000111676.9:ATN1	peak5412	Upstream	2.29225e-06	0.000228226	0.23011	chr12	6872269	6883674
ENSG00000111678.5:C12orf57	peak5393	Upstream	0.000758558	0.0162312	0.165066	chr12	6492029	6494624
ENSG00000111711.4:GOLT1B	peak5548	Downstream	0.00153285	0.0261674	0.155429	chr12	21679908	21682637
ENSG00000111801.10:BTN3A3	peak21043	Upstream	1.03438e-05	0.000727136	-0.215102	chr6	26054371	26058123
ENSG00000111801.10:BTN3A3	peak21058	Upstream	0.00307872	0.0416038	-0.145307	chr6	26284431	26287014
ENSG00000111802.9:TDP2	peak21035	Upstream	0.0027822	0.03888	-0.146816	chr6	25276978	25281588
ENSG00000111906.12:HDDC2	peak21847	Upstream	4.569e-10	2.10641e-07	0.30051	chr6	125620655	125623826
ENSG00000111907.16:TPD52L1	peak21846	Upstream	0.000508284	0.0122989	0.170325	chr6	125474329	125477077
ENSG00000111907.16:TPD52L1	peak21853	Upstream	0.00256604	0.0369063	-0.148011	chr6	126108615	126117104
ENSG00000111961.12:SASH1	peak22020	Downstream	0.000258701	0.00767145	-0.178867	chr6	148827975	148860943
ENSG00000112031.11:MTRF1L	peak22066	Downstream	4.69507e-06	0.000397764	-0.223098	chr6	152955732	152959113
ENSG00000112079.8:STK38	peak21318	Downstream	3.14188e-05	0.00166166	-0.203317	chr6	36353845	36356111
ENSG00000112096.11:SOD2	peak22138	Downstream	7.64236e-10	3.25397e-07	0.296781	chr6	160112067	160116590
ENSG00000112118.10:MCM3	peak21491	Downstream	0.00266983	0.0378445	0.147426	chr6	52746742	52747351
ENSG00000112130.12:RNF8	peak21318	Downstream	0.00229139	0.0342686	-0.149669	chr6	36353845	36356111
ENSG00000112130.12:RNF8	peak21333	Downstream	0.00191304	0.030405	-0.152279	chr6	36964393	36967337
ENSG00000112139.9:MDGA1	peak21331	Downstream	0.000462316	0.0114974	0.171548	chr6	36915120	36916286
ENSG00000112139.9:MDGA1	peak21344	Downstream	0.000101751	0.00396649	0.190066	chr6	37483552	37485185
ENSG00000112139.9:MDGA1	peak21346	Downstream	0.00334652	0.043902	0.144054	chr6	37526731	37528670
ENSG00000112139.9:MDGA1	peak21351	Downstream	5.45577e-07	7.51173e-05	0.243521	chr6	37659094	37668159
ENSG00000112280.11:COL9A1	peak21547	Downstream	0.00174894	0.028614	-0.153561	chr6	71663169	71667805
ENSG00000112294.8:ALDH5A1	peak21032	Independent	0.000396469	0.0103245	0.173513	chr6	24908432	24912622
ENSG00000112294.8:ALDH5A1	peak21035	Upstream	0.000378822	0.0100042	0.174092	chr6	25276978	25281588
ENSG00000112306.7:RPS12	peak21896	Downstream	0.00364825	0.0464507	0.142747	chr6	132810890	132812720
ENSG00000112339.10:HBS1L	peak21907	Upstream	1.85449e-07	3.16461e-05	0.253111	chr6	134434231	134439601
ENSG00000112339.10:HBS1L	peak21916	Upstream	0.00118174	0.0219556	0.159055	chr6	134766314	134768763
ENSG00000112339.10:HBS1L	peak21925	Upstream	0.000648047	0.0145873	0.167152	chr6	135346170	135349090
ENSG00000112357.7:PEX7	peak21932	Upstream	0.00195102	0.0308238	0.151996	chr6	136357591	136362908
ENSG00000112530.7:PACRG	peak22161	Downstream	0.000554101	0.0130703	0.169204	chr6	162311105	162312377
ENSG00000112559.8:MDFI	peak21379	Downstream	0.00236362	0.0349517	-0.149216	chr6	40687044	40689418
ENSG00000112576.8:CCND3	peak21387	Upstream	0.00260991	0.0373203	-0.147761	chr6	41544916	41546895
ENSG00000112578.5:BYSL	peak21397	Downstream	0.000473149	0.0116855	-0.17125	chr6	42008834	42020731
ENSG00000112658.6:SRF	peak21419	Downstream	0.000132263	0.00478147	0.186984	chr6	42944740	42949486
ENSG00000112658.6:SRF	peak21449	Upstream	0.00231998	0.0345213	0.149488	chr6	44099769	44103992
ENSG00000112685.8:EXOC2	peak20820	Downstream	0.00259103	0.0371434	0.147868	chr6	690961	694140
ENSG00000112763.11:BTN2A1	peak21039	Downstream	0.000308114	0.00865109	-0.176693	chr6	26020580	26023217
ENSG00000112763.11:BTN2A1	peak21042	Downstream	6.96224e-05	0.00301232	-0.194442	chr6	26043245	26046313
ENSG00000112763.11:BTN2A1	peak21043	Downstream	2.58832e-07	4.13685e-05	-0.25019	chr6	26054371	26058123
ENSG00000112763.11:BTN2A1	peak21050	Downstream	0.00259696	0.0372016	-0.147834	chr6	26170342	26175389
ENSG00000112763.11:BTN2A1	peak21055	Downstream	0.00231245	0.0344661	-0.149536	chr6	26215568	26218405
ENSG00000112763.11:BTN2A1	peak21058	Downstream	5.96213e-06	0.000480464	-0.22071	chr6	26284431	26287014
ENSG00000112763.11:BTN2A1	peak21059	Downstream	0.000247928	0.00746626	-0.179392	chr6	26305108	26306232
ENSG00000112763.11:BTN2A1	peak21091	Downstream	0.000587228	0.0136149	-0.168446	chr6	27444925	27448047
ENSG00000112787.7:FBRSL1	peak6607	Downstream	1.58198e-07	2.79414e-05	0.254491	chr12	132309758	132321651
ENSG00000112787.7:FBRSL1	peak6624	Downstream	0.00137589	0.0243127	0.156944	chr12	133262654	133266091
ENSG00000112787.7:FBRSL1	peak6628	Downstream	0.000127184	0.00465344	0.187447	chr12	133463315	133465631
ENSG00000112796.4:ENPP5	peak21473	Downstream	0.000194627	0.00629402	0.182352	chr6	46701733	46703773
ENSG00000112812.11:PRSS16	peak21088	Downstream	0.000901778	0.0182452	0.162745	chr6	27341704	27343942
ENSG00000112812.11:PRSS16	peak21089	Downstream	1.32625e-05	0.000873956	0.212522	chr6	27355527	27358422
ENSG00000112851.10:ERBB2IP	peak19866	Downstream	0.000446117	0.0112206	0.172006	chr5	65123943	65130689
ENSG00000112855.10:HARS2	peak20406	Independent	0.00162177	0.0271639	0.154633	chr5	140009985	140013951
ENSG00000112874.5:NUDT12	peak20095	Upstream	0.0030341	0.0412051	0.145526	chr5	102593287	102598813
ENSG00000112874.5:NUDT12	peak20096	Upstream	1.29884e-05	0.000861343	0.21274	chr5	102896819	102899260
ENSG00000113070.6:HBEGF	peak20398	Upstream	1.03591e-05	0.000727785	0.215086	chr5	139719525	139727836
ENSG00000113108.13:APBB3	peak20406	Upstream	1.75108e-05	0.0010749	0.209601	chr5	140009985	140013951
ENSG00000113269.7:RNF130	peak20775	Downstream	0.00209769	0.032327	0.150951	chr5	178976742	178981062
ENSG00000113269.7:RNF130	peak20794	Downstream	0.000116039	0.00436289	0.188528	chr5	179603263	179607775
ENSG00000113296.10:THBS4	peak19978	Upstream	2.68028e-06	0.000257588	0.2286	chr5	79330566	79332866
ENSG00000113296.10:THBS4	peak19979	Downstream	0.000163711	0.00555824	0.18444	chr5	79377691	79382334
ENSG00000113328.14:CCNG1	peak20619	Upstream	0.00214456	0.0328154	-0.150631	chr5	162991058	162994701
ENSG00000113407.9:TARS	peak19710	Upstream	0.00229673	0.0343151	-0.149635	chr5	34005854	34009549
ENSG00000113456.14:RAD1	peak19712	Upstream	0.0028207	0.0392392	0.146612	chr5	34191322	34194274
ENSG00000113456.14:RAD1	peak19719	Downstream	8.28937e-05	0.00341589	-0.192442	chr5	34928093	34932017
ENSG00000113552.11:GNPDA1	peak20439	Upstream	2.15216e-05	0.00125535	0.207406	chr5	141200887	141207796
ENSG00000113578.13:FGF1	peak20439	Independent	0.000995726	0.0195195	-0.161401	chr5	141200887	141207796
ENSG00000113578.13:FGF1	peak20460	Independent	0.00193989	0.0307076	0.152079	chr5	142075383	142079088
ENSG00000113638.8:TTC33	peak19750	Downstream	0.00246824	0.0359783	-0.148582	chr5	40832188	40836895
ENSG00000113971.14:NPHP3	peak18085	Upstream	0.000437355	0.0110703	-0.17226	chr3	133392362	133394685
ENSG00000114115.5:RBP1	peak18127	Upstream	0.0012161	0.0223777	0.158659	chr3	138326709	138329696
ENSG00000114115.5:RBP1	peak18139	Upstream	3.38481e-05	0.00175773	-0.202503	chr3	139394028	139397668
ENSG00000114270.11:COL7A1	peak17485	Downstream	2.32741e-05	0.00133099	0.206566	chr3	48728605	48734293
ENSG00000114302.11:PRKAR2A	peak17475	Upstream	0.00011784	0.00441122	0.188347	chr3	48486981	48490281
ENSG00000114353.12:GNAI2	peak17521	Upstream	0.00291442	0.0401247	0.146126	chr3	49822142	49825778
ENSG00000114416.12:FXR1	peak18370	Upstream	5.62771e-10	2.52405e-07	0.299006	chr3	180629418	180633069
ENSG00000114416.12:FXR1	peak18381	Upstream	5.49841e-06	0.000450523	0.221523	chr3	181341692	181342570
ENSG00000114520.6:SNX4	peak17966	Downstream	9.38252e-05	0.00374428	0.19101	chr3	124768414	124776523
ENSG00000114520.6:SNX4	peak17982	Downstream	0.00360147	0.046051	-0.142943	chr3	125985564	125988295
ENSG00000114573.5:ATP6V1A	peak17857	Upstream	0.000578347	0.0134801	-0.168645	chr3	112929514	112933028
ENSG00000114573.5:ATP6V1A	peak17861	Upstream	0.00375347	0.0473426	0.142314	chr3	113250689	113253451
ENSG00000114626.13:ABTB1	peak18028	Downstream	0.000322596	0.00894093	0.176118	chr3	128334435	128340576
ENSG00000114631.10:PODXL2	peak18020	Downstream	0.00130792	0.0234832	-0.15765	chr3	127769896	127775421
ENSG00000114646.5:CSPG5	peak17456	Downstream	1.06903e-13	1.24591e-10	0.354818	chr3	47612665	47622046
ENSG00000114698.10:PLSCR4	peak18180	Upstream	0.00240396	0.0353369	0.148969	chr3	145873621	145880614
ENSG00000114698.10:PLSCR4	peak18181	Upstream	0.00293287	0.0402867	0.146032	chr3	145966644	145969326
ENSG00000114770.12:ABCC5	peak18401	Downstream	0.00181373	0.0293329	0.153042	chr3	183164810	183168188
ENSG00000114796.10:KLHL24	peak18423	Downstream	0.00114478	0.0215032	0.159493	chr3	184095099	184100498
ENSG00000114841.12:DNAH1	peak17574	Upstream	0.000657885	0.0147284	-0.166954	chr3	52264847	52275174
ENSG00000114841.12:DNAH1	peak17578	Upstream	4.56681e-08	1.0246e-05	0.265011	chr3	52399884	52404020
ENSG00000114841.12:DNAH1	peak17596	Upstream	9.91766e-08	1.92644e-05	-0.258499	chr3	53193206	53197758
ENSG00000114841.12:DNAH1	peak17599	Upstream	2.3424e-07	3.81509e-05	-0.251068	chr3	53284131	53294642
ENSG00000114850.2:SSR3	peak18237	Downstream	8.92594e-05	0.00360623	0.191588	chr3	155461213	155464234
ENSG00000114853.9:ZBTB47	peak17385	Downstream	2.41353e-05	0.00136573	0.206176	chr3	42631059	42634348
ENSG00000114857.13:NKTR	peak17391	Downstream	0.00164133	0.0273852	0.154463	chr3	42780750	42782563
ENSG00000114902.8:SPCS1	peak17574	Upstream	3.10253e-06	0.000288319	-0.227177	chr3	52264847	52275174
ENSG00000114902.8:SPCS1	peak17578	Downstream	5.38723e-06	0.000443229	0.221727	chr3	52399884	52404020
ENSG00000114902.8:SPCS1	peak17596	Downstream	9.18015e-06	0.000667548	-0.216329	chr3	53193206	53197758
ENSG00000114902.8:SPCS1	peak17599	Downstream	0.000303179	0.00856524	-0.176895	chr3	53284131	53294642
ENSG00000114904.8:NEK4	peak17593	Downstream	0.000441054	0.011131	0.172152	chr3	53105364	53108899
ENSG00000114904.8:NEK4	peak17598	Downstream	0.00158476	0.0267441	0.154959	chr3	53269478	53270964
ENSG00000114988.7:LMAN2L	peak14360	Downstream	0.00222973	0.0336616	0.150066	chr2	96922619	96933795
ENSG00000114988.7:LMAN2L	peak14369	Downstream	0.000156481	0.00538421	-0.184982	chr2	97150794	97152945
ENSG00000114988.7:LMAN2L	peak14373	Downstream	6.47762e-05	0.00285498	0.195263	chr2	97219611	97220664
ENSG00000114988.7:LMAN2L	peak14393	Upstream	1.93322e-07	3.26754e-05	-0.252748	chr2	97610558	97620609
ENSG00000114999.6:TTL	peak14510	Downstream	1.49013e-07	2.66733e-05	-0.255008	chr2	112654181	112665565
ENSG00000115053.11:NCL	peak15263	Upstream	2.08862e-06	0.000211468	0.231004	chr2	232534737	232554545
ENSG00000115234.6:SNX17	peak13805	Downstream	0.000897018	0.0181727	-0.162817	chr2	27272145	27276709
ENSG00000115239.15:GPR75.ASB3	peak14014	Downstream	0.00315434	0.0422427	0.144944	chr2	54053073	54054820
ENSG00000115239.15:GPR75.ASB3	peak14015	Downstream	1.89718e-05	0.00113936	0.208751	chr2	54085145	54089051
ENSG00000115241.9:PPM1G	peak13813	Upstream	0.000725042	0.0157454	0.165667	chr2	27439128	27441556
ENSG00000115241.9:PPM1G	peak13817	Downstream	5.04245e-07	7.06242e-05	0.244235	chr2	27577606	27581420
ENSG00000115266.7:APC2	peak12032	Downstream	0.00229377	0.03429	0.149654	chr19	981932	985791
ENSG00000115286.14:NDUFS7	peak12084	Downstream	0.00280693	0.0391048	-0.146685	chr19	2040058	2052722
ENSG00000115365.7:LANCL1	peak15085	Downstream	0.000118969	0.00444165	-0.188235	chr2	210525782	210528727
ENSG00000115464.10:USP34	peak14080	Upstream	2.77763e-05	0.00151814	0.204658	chr2	61897221	61899746
ENSG00000115468.7:EFHD1	peak15258	Upstream	0.00108457	0.0207147	0.160234	chr2	232475184	232482570
ENSG00000115468.7:EFHD1	peak15273	Upstream	1.74764e-08	4.64553e-06	0.272843	chr2	233496993	233500941
ENSG00000115523.12:GNLY	peak14291	Upstream	0.000555856	0.0130947	0.169163	chr2	85977954	85986147
ENSG00000115523.12:GNLY	peak14297	Downstream	0.00212567	0.0326017	-0.15076	chr2	86127482	86134279
ENSG00000115525.12:ST3GAL5	peak14281	Downstream	0.00210402	0.0323908	0.150908	chr2	85761339	85771956
ENSG00000115525.12:ST3GAL5	peak14296	Downstream	1.15226e-09	4.61486e-07	0.293766	chr2	86110923	86121905
ENSG00000115526.6:CHST10	peak14419	Upstream	9.05314e-05	0.00364502	0.191424	chr2	100935944	100940180
ENSG00000115548.12:KDM3A	peak14291	Upstream	0.000137857	0.00492495	0.186493	chr2	85977954	85986147
ENSG00000115548.12:KDM3A	peak14297	Upstream	0.000873823	0.0178606	-0.16317	chr2	86127482	86134279
ENSG00000115561.10:CHMP3	peak14291	Upstream	0.0013314	0.0237691	-0.157402	chr2	85977954	85986147
ENSG00000115594.7:IL1R1	peak14431	Downstream	0.00186924	0.0299176	0.152611	chr2	101920690	101926026
ENSG00000115594.7:IL1R1	peak14457	Downstream	0.000116743	0.00437938	0.188457	chr2	102971804	102973451
ENSG00000115602.12:IL1RL1	peak14456	Downstream	0.00110204	0.0209489	0.160015	chr2	102867445	102868224
ENSG00000115602.12:IL1RL1	peak14457	Downstream	1.39456e-10	7.5995e-08	0.308916	chr2	102971804	102973451
ENSG00000115687.9:PASK	peak15382	Upstream	2.15853e-05	0.00125814	-0.207374	chr2	241186984	241193361
ENSG00000115687.9:PASK	peak15397	Upstream	0.00030873	0.0086633	-0.176668	chr2	242162080	242165238
ENSG00000115762.12:PLEKHB2	peak14631	Upstream	2.49814e-06	0.000243908	-0.229281	chr2	131576618	131578639
ENSG00000115762.12:PLEKHB2	peak14643	Downstream	0.00366926	0.0466352	-0.14266	chr2	132247362	132251879
ENSG00000115935.12:WIPF1	peak14869	Downstream	0.0018999	0.0302587	-0.152378	chr2	175641515	175647307
ENSG00000115993.7:TRAK2	peak15026	Downstream	0.000393804	0.0102707	-0.173599	chr2	202506553	202510055
ENSG00000115998.3:C2orf42	peak14173	Downstream	1.04066e-06	0.000125498	-0.237586	chr2	70472733	70477080
ENSG00000116005.7:PCYOX1	peak14173	Downstream	0.00269967	0.0381314	-0.147262	chr2	70472733	70477080
ENSG00000116005.7:PCYOX1	peak14175	Downstream	0.0018585	0.0298034	-0.152693	chr2	70518677	70521944
ENSG00000116096.5:SPR	peak14209	Downstream	1.47884e-05	0.000948923	0.211382	chr2	73439119	73442839
ENSG00000116132.7:PRRX1	peak1875	Downstream	5.48989e-11	3.33292e-08	0.315337	chr1	170630354	170637860
ENSG00000116133.7:DHCR24	peak1050	Downstream	2.01435e-06	0.000206127	0.231351	chr1	55349724	55354281
ENSG00000116151.8:MORN1	peak33	Downstream	0.00075012	0.0161039	-0.165215	chr1	1405947	1408430
ENSG00000116151.8:MORN1	peak64	Downstream	0.000228391	0.00705714	-0.180401	chr1	2134523	2140137
ENSG00000116151.8:MORN1	peak79	Downstream	5.9019e-05	0.00266726	-0.196317	chr1	2390007	2393473
ENSG00000116151.8:MORN1	peak82	Downstream	0.00028303	0.00817348	-0.177752	chr1	2474033	2481534
ENSG00000116151.8:MORN1	peak85	Downstream	0.00137298	0.0242688	-0.156974	chr1	2572978	2575455
ENSG00000116221.10:MRPL37	peak1026	Downstream	0.000911975	0.0183893	-0.162593	chr1	53701364	53705136
ENSG00000116396.9:KCNC4	peak1366	Upstream	0.00210072	0.0323575	0.15093	chr1	110047335	110054252
ENSG00000116396.9:KCNC4	peak1398	Upstream	0.000200365	0.00642493	0.181999	chr1	111211402	111218768
ENSG00000116406.13:EDEM3	peak2005	Upstream	0.00053474	0.0127375	-0.169667	chr1	183985425	183993383
ENSG00000116406.13:EDEM3	peak2006	Independent	0.00187887	0.0300125	-0.152537	chr1	183993975	183995533
ENSG00000116641.11:DOCK7	peak1096	Downstream	0.00284425	0.0394546	0.146488	chr1	63150328	63157082
ENSG00000116661.9:FBXO2	peak257	Upstream	0.000140024	0.00498416	-0.186307	chr1	11844417	11852749
ENSG00000116661.9:FBXO2	peak263	Upstream	0.00334424	0.0438841	0.144065	chr1	12038473	12044281
ENSG00000116663.6:FBXO6	peak241	Upstream	0.000355764	0.00956673	-0.174886	chr1	11039148	11041884
ENSG00000116670.9:MAD2L2	peak253	Upstream	0.000621136	0.0141683	0.16771	chr1	11760771	11762240
ENSG00000116698.16:SMG7	peak2005	Upstream	6.20378e-05	0.00276688	-0.195753	chr1	183985425	183993383
ENSG00000116786.7:PLEKHM2	peak312	Downstream	0.00276207	0.038699	0.146923	chr1	16398622	16401038
ENSG00000116786.7:PLEKHM2	peak313	Downstream	0.00117591	0.0218786	0.159123	chr1	16405687	16405843
ENSG00000116786.7:PLEKHM2	peak318	Downstream	0.0022252	0.0336196	0.150096	chr1	16562483	16565343
ENSG00000116791.9:CRYZ	peak1162	Upstream	2.43721e-05	0.00137539	0.20607	chr1	75197544	75201353
ENSG00000116852.9:KIF21B	peak2070	Downstream	0.00241846	0.0354754	-0.14888	chr1	201671899	201694408
ENSG00000116852.9:KIF21B	peak2076	Downstream	0.00245193	0.0358106	-0.148679	chr1	201845403	201848588
ENSG00000116906.7:GNPAT	peak2463	Upstream	0.00339332	0.0442843	-0.143845	chr1	230842997	230850943
ENSG00000116984.8:MTR	peak2535	Independent	0.000508229	0.0122982	0.170326	chr1	236045233	236047236
ENSG00000116984.8:MTR	peak2539	Downstream	2.93482e-05	0.00157971	0.20406	chr1	236304199	236308695
ENSG00000116991.6:SIPA1L2	peak2488	Upstream	4.29019e-06	0.00036974	0.223992	chr1	232940203	232943260
ENSG00000117054.8:ACADM	peak1163	Upstream	0.000504253	0.0122323	0.170428	chr1	76078968	76082885
ENSG00000117115.8:PADI2	peak343	Upstream	0.00402905	0.0495768	0.141231	chr1	17412580	17418746
ENSG00000117115.8:PADI2	peak345	Upstream	0.000315995	0.00880731	0.176377	chr1	17432626	17452994
ENSG00000117115.8:PADI2	peak349	Independent	0.00180813	0.029274	0.153086	chr1	18433261	18439903
ENSG00000117266.11:CDK18	peak2151	Downstream	0.000791022	0.0167197	0.164506	chr1	204775527	204778466
ENSG00000117266.11:CDK18	peak2155	Downstream	0.00087402	0.0178614	-0.163167	chr1	204955172	204965940
ENSG00000117266.11:CDK18	peak2174	Downstream	6.10785e-06	0.000489482	0.220468	chr1	205461474	205465286
ENSG00000117266.11:CDK18	peak2175	Downstream	7.08736e-05	0.00305019	0.194238	chr1	205469508	205495095
ENSG00000117280.8:RAB7L1	peak2151	Upstream	8.46611e-05	0.00347032	0.192199	chr1	204775527	204778466
ENSG00000117298.10:ECE1	peak395	Upstream	0.000662345	0.0147919	0.166864	chr1	20981862	20989163
ENSG00000117298.10:ECE1	peak410	Independent	0.000524768	0.0125633	0.169911	chr1	21658088	21673894
ENSG00000117305.9:HMGCL	peak435	Downstream	0.000802192	0.0168739	0.164318	chr1	23492132	23498558
ENSG00000117305.9:HMGCL	peak448	Downstream	0.00144175	0.0251055	0.15629	chr1	23879846	23892584
ENSG00000117305.9:HMGCL	peak459	Downstream	6.62365e-05	0.00290332	-0.195009	chr1	24150769	24152863
ENSG00000117305.9:HMGCL	peak461	Downstream	0.000445223	0.0112049	-0.172032	chr1	24192231	24196034
ENSG00000117305.9:HMGCL	peak476	Downstream	0.00119667	0.02213	0.158882	chr1	25055904	25057899
ENSG00000117385.11:LEPRE1	peak864	Upstream	0.000651371	0.014635	-0.167085	chr1	43250497	43251963
ENSG00000117410.9:ATP6V0B	peak874	Upstream	0.00127984	0.0231373	-0.157951	chr1	43756212	43763001
ENSG00000117410.9:ATP6V0B	peak926	Upstream	0.000222329	0.00692926	-0.18073	chr1	45283439	45288264
ENSG00000117411.12:B4GALT2	peak926	Downstream	0.000578831	0.0134881	-0.168634	chr1	45283439	45288264
ENSG00000117450.9:PRDX1	peak920	Upstream	0.000923296	0.0185334	-0.162426	chr1	45193963	45197856
ENSG00000117461.10:PIK3R3	peak938	Upstream	0.000821261	0.0171395	-0.164004	chr1	45964070	45967951
ENSG00000117480.11:FAAH	peak952	Downstream	0.00387108	0.0483086	-0.141843	chr1	46661002	46666127
ENSG00000117480.11:FAAH	peak968	Downstream	0.00209402	0.0322873	-0.150977	chr1	47182129	47185825
ENSG00000117525.9:F3	peak1281	Downstream	0.00247219	0.0360102	0.148558	chr1	94308811	94314982
ENSG00000117525.9:F3	peak1297	Downstream	6.57701e-06	0.000518415	0.219722	chr1	95581068	95586278
ENSG00000117597.12:DIEXF	peak2223	Independent	0.000761295	0.0162743	0.165018	chr1	209798909	209801630
ENSG00000117597.12:DIEXF	peak2239	Independent	0.00181857	0.0293795	0.153004	chr1	210465380	210466625
ENSG00000117682.11:DHDDS	peak494	Upstream	3.2583e-07	4.98478e-05	-0.248151	chr1	26122694	26138620
ENSG00000117682.11:DHDDS	peak503	Upstream	5.65966e-08	1.22559e-05	-0.263227	chr1	26342970	26356389
ENSG00000117682.11:DHDDS	peak507	Upstream	7.38257e-07	9.55491e-05	-0.240761	chr1	26484992	26489126
ENSG00000117682.11:DHDDS	peak513	Upstream	1.86399e-06	0.000194288	-0.232092	chr1	26632214	26633951
ENSG00000117682.11:DHDDS	peak527	Upstream	9.98725e-05	0.00391483	-0.190283	chr1	27190616	27192800
ENSG00000117713.13:ARID1A	peak499	Downstream	0.00299985	0.0408929	-0.145695	chr1	26247644	26251077
ENSG00000117899.6:MESDC2	peak8736	Downstream	0.00165842	0.0275915	0.154316	chr15	80542570	80544822
ENSG00000117984.8:CTSD	peak3858	Upstream	4.82839e-06	0.000406399	0.22282	chr11	1776073	1786036
ENSG00000118007.8:STAG1	peak18109	Downstream	0.00098173	0.0193289	-0.161594	chr3	136467880	136473518
ENSG00000118007.8:STAG1	peak18113	Downstream	0.000933139	0.0186645	-0.162283	chr3	136751047	136752044
ENSG00000118096.3:IFT46	peak5050	Upstream	0.00117227	0.0218321	0.159166	chr11	118441567	118446519
ENSG00000118096.3:IFT46	peak5071	Upstream	0.000109029	0.00416735	-0.189259	chr11	119185278	119194943
ENSG00000118162.8:KPTN	peak13184	Upstream	7.32408e-05	0.003124	0.193863	chr19	47103250	47116018
ENSG00000118162.8:KPTN	peak13226	Downstream	0.00256386	0.0368937	-0.148023	chr19	48076059	48077171
ENSG00000118181.5:RPS25	peak5060	Independent	0.000702081	0.0154068	0.166094	chr11	118886908	118892183
ENSG00000118242.10:MREG	peak15106	Independent	0.000611324	0.0140075	-0.167919	chr2	216192216	216194785
ENSG00000118260.9:CREB1	peak15063	Upstream	0.00114994	0.0215704	-0.159431	chr2	208023774	208032814
ENSG00000118260.9:CREB1	peak15066	Upstream	0.00158472	0.0267441	-0.15496	chr2	208199334	208199645
ENSG00000118298.5:CA14	peak1561	Downstream	1.58033e-10	8.39229e-08	0.308042	chr1	150227792	150233984
ENSG00000118514.9:ALDH8A1	peak21924	Independent	0.000216422	0.0067947	0.18106	chr6	135203215	135204203
ENSG00000118579.6:MED28	peak18764	Upstream	0.00160651	0.0269943	-0.154766	chr4	16758488	16761051
ENSG00000118640.6:VAMP8	peak14291	Upstream	0.000351647	0.00949011	0.175033	chr2	85977954	85986147
ENSG00000118640.6:VAMP8	peak14295	Downstream	0.00322897	0.0429052	0.144593	chr2	86077515	86081683
ENSG00000118785.9:SPP1	peak19094	Downstream	1.16784e-09	4.66945e-07	0.293667	chr4	88894212	88901209
ENSG00000118997.9:DNAH7	peak14962	Downstream	0.00145475	0.0252538	-0.156164	chr2	196530856	196532090
ENSG00000119041.6:GTF3C3	peak14978	Downstream	0.00226411	0.0340027	-0.149843	chr2	198170361	198177085
ENSG00000119185.8:ITGB1BP1	peak13654	Downstream	0.00348442	0.0450753	0.143444	chr2	9982881	9985505
ENSG00000119227.3:PIGZ	peak18531	Downstream	0.0036715	0.0466541	-0.142651	chr3	196043571	196046405
ENSG00000119328.7:FAM206A	peak25194	Independent	0.0038682	0.0482898	-0.141855	chr9	111928283	111930807
ENSG00000119333.7:WDR34	peak25427	Downstream	0.000959521	0.0190324	0.161905	chr9	130538754	130539263
ENSG00000119333.7:WDR34	peak25478	Upstream	0.00360021	0.0460471	0.142949	chr9	131640077	131651612
ENSG00000119333.7:WDR34	peak25491	Upstream	0.00311416	0.0418997	0.145136	chr9	131870145	131877846
ENSG00000119333.7:WDR34	peak25493	Independent	0.00400602	0.0493838	0.141319	chr9	131886873	131897113
ENSG00000119396.6:RAB14	peak25282	Downstream	0.00253737	0.0366363	-0.148176	chr9	123630504	123632540
ENSG00000119396.6:RAB14	peak25306	Downstream	1.16764e-05	0.00079691	0.213848	chr9	124411172	124418023
ENSG00000119397.11:CNTRL	peak25285	Upstream	0.00179508	0.029136	0.15319	chr9	123675253	123679665
ENSG00000119397.11:CNTRL	peak25298	Downstream	0.000293998	0.00838085	-0.177279	chr9	124307731	124310230
ENSG00000119403.9:PHF19	peak25292	Downstream	0.00157279	0.0266068	-0.155066	chr9	123882808	123885169
ENSG00000119403.9:PHF19	peak25304	Upstream	0.00312258	0.0419758	-0.145095	chr9	124395322	124404050
ENSG00000119421.5:NDUFA8	peak25295	Independent	0.00370746	0.0469521	0.142502	chr9	124028426	124068494
ENSG00000119431.5:HDHD3	peak25237	Upstream	0.00135705	0.024077	0.157136	chr9	116137819	116139983
ENSG00000119446.8:RBM18	peak25306	Downstream	0.00126579	0.0229805	0.158105	chr9	124411172	124418023
ENSG00000119471.10:HSDL2	peak25220	Independent	0.00233068	0.0346288	-0.149421	chr9	115110443	115111572
ENSG00000119487.12:MAPKAP1	peak25361	Downstream	0.00120033	0.0221728	0.158839	chr9	127949697	127953592
ENSG00000119487.12:MAPKAP1	peak25363	Downstream	0.00210657	0.0324181	0.15089	chr9	127997199	128005111
ENSG00000119632.3:IFI27L2	peak7896	Independent	0.000690299	0.0152252	0.166318	chr14	94594618	94597130
ENSG00000119636.11:CCDC176	peak7673	Downstream	0.000220116	0.00687732	0.180853	chr14	74034396	74037335
ENSG00000119669.3:IRF2BPL	peak7749	Downstream	0.00088162	0.0179732	-0.16305	chr14	77585476	77593033
ENSG00000119673.10:ACOT2	peak7672	Upstream	4.42055e-16	8.11285e-13	0.385486	chr14	74003395	74004842
ENSG00000119673.10:ACOT2	peak7673	Downstream	7.43629e-07	9.61664e-05	0.240694	chr14	74034396	74037335
ENSG00000119673.10:ACOT2	peak7682	Upstream	0.000382384	0.0100671	0.173973	chr14	74249668	74258515
ENSG00000119703.12:ZC2HC1C	peak7695	Downstream	0.000548695	0.0129765	0.169332	chr14	75229096	75232984
ENSG00000119705.5:SLIRP	peak7757	Upstream	0.00180446	0.0292289	-0.153115	chr14	77921807	77926604
ENSG00000119718.5:EIF2B2	peak7695	Downstream	0.000225509	0.00699381	0.180557	chr14	75229096	75232984
ENSG00000119723.11:COQ6	peak7674	Downstream	1.36266e-07	2.47994e-05	0.255779	chr14	74058305	74059263
ENSG00000119723.11:COQ6	peak7675	Downstream	0.000174407	0.00581158	0.183679	chr14	74077991	74080410
ENSG00000119723.11:COQ6	peak7676	Downstream	0.00243104	0.035601	-0.148805	chr14	74098650	74101769
ENSG00000119899.11:SLC17A5	peak21564	Independent	0.00265944	0.0377602	0.147484	chr6	74361735	74365347
ENSG00000119906.6:FAM178A	peak3479	Upstream	3.31883e-05	0.00173173	-0.202718	chr10	103329028	103331496
ENSG00000119922.7:IFIT2	peak3336	Downstream	0.000658385	0.0147369	0.166944	chr10	91085972	91096474
ENSG00000119922.7:IFIT2	peak3345	Downstream	0.00135252	0.0240197	-0.157183	chr10	91596592	91598564
ENSG00000119943.6:PYROXD2	peak3426	Upstream	0.00129386	0.0233115	0.1578	chr10	99530562	99532136
ENSG00000119977.14:TCTN3	peak3381	Upstream	0.000471644	0.0116555	0.171291	chr10	96942857	96944040
ENSG00000119977.14:TCTN3	peak3385	Upstream	3.29217e-12	2.81098e-09	0.333839	chr10	97235764	97240988
ENSG00000119979.10:FAM45A	peak3635	Independent	0.000806736	0.0169345	0.164243	chr10	120890601	120892861
ENSG00000119986.6:AVPI1	peak3436	Downstream	0.00274207	0.0385112	0.147031	chr10	100226640	100228151
ENSG00000120029.8:C10orf76	peak3490	Downstream	0.000293945	0.00838072	0.177281	chr10	103911196	103914490
ENSG00000120071.8:KANSL1	peak10802	Downstream	0.000728352	0.015793	0.165606	chr17	43660220	43663976
ENSG00000120253.8:NUP43	peak22042	Independent	2.65391e-05	0.00146759	-0.205151	chr6	150246294	150247911
ENSG00000120318.10:ARAP3	peak20439	Upstream	0.000139674	0.00497468	-0.186337	chr5	141200887	141207796
ENSG00000120675.4:DNAJC15	peak6838	Independent	1.55006e-21	5.41957e-18	0.445569	chr13	43596889	43599516
ENSG00000120688.7:WBP4	peak6827	Downstream	0.00225996	0.0339649	-0.14987	chr13	41884625	41888681
ENSG00000120699.7:EXOSC8	peak6795	Downstream	0.00158188	0.0267115	0.154985	chr13	36917702	36922352
ENSG00000120699.7:EXOSC8	peak6803	Downstream	0.00372975	0.0471389	-0.142411	chr13	37570722	37576371
ENSG00000120709.6:FAM53C	peak20337	Downstream	5.32973e-09	1.71224e-06	0.282195	chr5	137773053	137777516
ENSG00000120733.9:KDM3B	peak20319	Independent	0.00318154	0.0424752	-0.144815	chr5	136829996	136835059
ENSG00000120802.8:TMPO	peak6128	Downstream	2.29707e-06	0.000228563	-0.23009	chr12	99118304	99120943
ENSG00000120896.9:SORBS3	peak23730	Upstream	2.03631e-05	0.00120375	0.207997	chr8	22405045	22414214
ENSG00000120896.9:SORBS3	peak23761	Independent	0.000544089	0.0128963	-0.169441	chr8	23380748	23381861
ENSG00000120913.18:PDLIM2	peak23730	Upstream	0.00275913	0.0386782	0.146939	chr8	22405045	22414214
ENSG00000120913.18:PDLIM2	peak23734	Independent	0.00201121	0.0314529	0.151559	chr8	22444609	22449332
ENSG00000120913.18:PDLIM2	peak23748	Upstream	0.00113172	0.0213321	0.15965	chr8	22871555	22878803
ENSG00000120915.9:EPHX2	peak23792	Downstream	1.77753e-08	4.70411e-06	0.272707	chr8	26464673	26500903
ENSG00000120915.9:EPHX2	peak23798	Upstream	0.00156257	0.0264985	0.155158	chr8	26721198	26724944
ENSG00000120948.10:TARDBP	peak229	Upstream	0.00351028	0.0452839	0.143332	chr1	10487950	10493726
ENSG00000120948.10:TARDBP	peak259	Downstream	0.000768027	0.0163767	-0.1649	chr1	11966874	11971033
ENSG00000121064.8:SCPEP1	peak10980	Downstream	0.0032689	0.043245	-0.144408	chr17	55966024	55973710
ENSG00000121067.13:SPOP	peak10865	Upstream	0.000141368	0.00501652	-0.186194	chr17	47268091	47271910
ENSG00000121067.13:SPOP	peak10905	Downstream	0.000377532	0.00998161	0.174135	chr17	48555202	48563042
ENSG00000121067.13:SPOP	peak10906	Downstream	6.85509e-05	0.00297725	0.194619	chr17	48585018	48587537
ENSG00000121067.13:SPOP	peak10908	Downstream	8.82415e-05	0.00358051	0.19172	chr17	48617706	48621452
ENSG00000121067.13:SPOP	peak10909	Downstream	2.23247e-06	0.000223295	0.230365	chr17	48623531	48626089
ENSG00000121104.3:FAM117A	peak10872	Upstream	0.000206788	0.00657411	-0.181615	chr17	47467288	47469069
ENSG00000121104.3:FAM117A	peak10876	Independent	0.000446503	0.0112271	-0.171995	chr17	47547324	47549318
ENSG00000121104.3:FAM117A	peak10909	Upstream	0.000499704	0.0121502	0.170545	chr17	48623531	48626089
ENSG00000121413.7:ZSCAN18	peak13549	Downstream	0.00390864	0.0486076	0.141696	chr19	58739195	58741328
ENSG00000121413.7:ZSCAN18	peak13557	Downstream	3.19231e-05	0.00168294	-0.203143	chr19	58911203	58914366
ENSG00000121413.7:ZSCAN18	peak13566	Downstream	0.000184316	0.00604547	-0.183012	chr19	59064333	59075996
ENSG00000121413.7:ZSCAN18	peak13567	Downstream	3.20138e-06	0.000295353	-0.226871	chr19	59081844	59087721
ENSG00000121680.11:PEX16	peak4197	Downstream	6.25331e-12	4.93471e-09	-0.32973	chr11	46263712	46265563
ENSG00000121716.12:PILRB	peak23036	Downstream	0.00125833	0.0228892	-0.158187	chr7	99526701	99528111
ENSG00000121716.12:PILRB	peak23041	Upstream	0.00050046	0.0121625	-0.170526	chr7	99612352	99620305
ENSG00000121716.12:PILRB	peak23054	Downstream	0.000390746	0.0102183	0.173698	chr7	99834709	99835503
ENSG00000121766.10:ZCCHC17	peak629	Downstream	0.00356922	0.0457754	-0.14308	chr1	32130099	32136749
ENSG00000121766.10:ZCCHC17	peak658	Downstream	7.29976e-05	0.00311779	-0.193901	chr1	32704761	32708570
ENSG00000121769.3:FABP3	peak622	Upstream	3.76326e-09	1.27754e-06	0.284871	chr1	31838794	31851306
ENSG00000121775.13:TMEM39B	peak624	Downstream	0.00120964	0.0222982	-0.158733	chr1	31885720	31886911
ENSG00000121775.13:TMEM39B	peak658	Downstream	0.000803909	0.0168938	-0.16429	chr1	32704761	32708570
ENSG00000121905.5:HPCA	peak683	Independent	0.00202619	0.0315935	0.151452	chr1	33449717	33451116
ENSG00000121905.5:HPCA	peak691	Upstream	0.000914768	0.0184263	-0.162552	chr1	33634107	33638796
ENSG00000121940.11:CLCC1	peak1358	Downstream	0.00111508	0.021105	0.159854	chr1	109844934	109858316
ENSG00000121940.11:CLCC1	peak1366	Upstream	0.00339259	0.0442784	-0.143848	chr1	110047335	110054252
ENSG00000122034.8:GTF3A	peak6716	Independent	0.00369113	0.0468076	0.142569	chr13	27565505	27566790
ENSG00000122034.8:GTF3A	peak6728	Downstream	0.00100121	0.0195932	0.161327	chr13	28107233	28107747
ENSG00000122218.10:COPA	peak1760	Upstream	0.00158167	0.0267098	0.154987	chr1	159891542	159896396
ENSG00000122335.8:SERAC1	peak22121	Upstream	0.000904249	0.0182836	0.162708	chr6	158458933	158465448
ENSG00000122359.12:ANXA11	peak3271	Independent	0.000586822	0.0136063	0.168455	chr10	81960329	81966587
ENSG00000122367.14:LDB3	peak3292	Upstream	1.43423e-07	2.57883e-05	0.255338	chr10	88017475	88029343
ENSG00000122386.6:ZNF205	peak9049	Independent	0.001366	0.0241795	0.157045	chr16	2184280	2186724
ENSG00000122512.9:PMS2	peak22369	Downstream	0.000408567	0.0105467	-0.17313	chr7	5526081	5529884
ENSG00000122515.10:ZMIZ2	peak22673	Upstream	0.00270566	0.0381845	-0.147229	chr7	44618701	44622953
ENSG00000122515.10:ZMIZ2	peak22683	Upstream	0.000847168	0.0174947	-0.163587	chr7	45001696	45003143
ENSG00000122678.10:POLM	peak22656	Downstream	0.00273702	0.0384707	-0.147058	chr7	44079793	44080728
ENSG00000122678.10:POLM	peak22666	Upstream	0.00297714	0.0406899	-0.145809	chr7	44315044	44318677
ENSG00000122694.10:GLIPR2	peak24811	Upstream	3.99402e-12	3.32721e-09	0.332608	chr9	36135686	36143768
ENSG00000122696.8:SLC25A51	peak24851	Downstream	0.00157492	0.0266316	0.155047	chr9	38062099	38071043
ENSG00000122696.8:SLC25A51	peak24852	Downstream	0.00110636	0.0210073	0.159962	chr9	38391699	38393790
ENSG00000122756.10:CNTFR	peak24768	Upstream	2.40948e-08	6.03949e-06	0.270252	chr9	34500459	34504181
ENSG00000122756.10:CNTFR	peak24774	Downstream	0.00180312	0.0292135	0.153126	chr9	34628376	34629646
ENSG00000122912.9:SLC25A16	peak3091	Independent	0.000509916	0.0123284	0.170283	chr10	70230421	70232470
ENSG00000123066.3:MED13L	peak6335	Downstream	0.000574067	0.0134085	-0.168742	chr12	116559291	116562129
ENSG00000123094.10:RASSF8	peak5581	Downstream	0.000424087	0.010837	-0.172654	chr12	26983298	26987212
ENSG00000123143.8:PKN1	peak12503	Downstream	0.0040409	0.0496681	0.141186	chr19	13569420	13572979
ENSG00000123146.14:CD97	peak12540	Downstream	4.04273e-07	5.92557e-05	0.246225	chr19	14491185	14495470
ENSG00000123178.9:SPRYD7	peak6932	Downstream	0.000464138	0.0115247	0.171497	chr13	51482559	51487511
ENSG00000123179.8:EBPL	peak6912	Upstream	2.71638e-11	1.77511e-08	0.320083	chr13	50264546	50266277
ENSG00000123416.10:TUBA1B	peak5685	Upstream	0.000341031	0.00929815	0.17542	chr12	48575247	48580467
ENSG00000123416.10:TUBA1B	peak5726	Downstream	2.08122e-05	0.00122272	-0.207764	chr12	50063627	50070891
ENSG00000123505.9:AMD1	peak21766	Downstream	9.87907e-06	0.000704077	-0.215575	chr6	111302307	111304695
ENSG00000123505.9:AMD1	peak21778	Upstream	1.91635e-08	4.99422e-06	-0.272102	chr6	112004327	112009944
ENSG00000123505.9:AMD1	peak21782	Downstream	0.000464031	0.0115239	-0.1715	chr6	112080467	112081771
ENSG00000123684.8:LPGAT1	peak2263	Upstream	0.00324589	0.0430428	0.144514	chr1	212622620	212631005
ENSG00000123737.8:EXOSC9	peak19250	Upstream	0.00248651	0.0361471	0.148474	chr4	121841342	121844755
ENSG00000123815.6:ADCK4	peak13019	Downstream	4.34672e-06	0.000373537	0.223863	chr19	41218732	41228682
ENSG00000123815.6:ADCK4	peak13020	Upstream	0.000732138	0.0158478	0.165538	chr19	41245507	41247675
ENSG00000123975.4:CKS2	peak24995	Downstream	6.2015e-07	8.31912e-05	0.242356	chr9	91924466	91928044
ENSG00000123983.9:ACSL3	peak15185	Upstream	3.86461e-05	0.00194144	-0.201045	chr2	223857998	223860237
ENSG00000123999.4:INHA	peak15152	Upstream	0.000107878	0.0041359	-0.189383	chr2	219905674	219906569
ENSG00000124006.8:OBSL1	peak15161	Downstream	0.00197625	0.0310956	0.151812	chr2	220172086	220174562
ENSG00000124134.4:KCNS1	peak15885	Downstream	0.00223187	0.0336832	0.150052	chr20	43672912	43673417
ENSG00000124134.4:KCNS1	peak15888	Independent	0.00312741	0.0420207	0.145072	chr20	43722543	43726343
ENSG00000124145.5:SDC4	peak15867	Upstream	0.000504321	0.0122327	-0.170426	chr20	43242141	43247976
ENSG00000124145.5:SDC4	peak15869	Downstream	0.0010433	0.0201664	-0.160765	chr20	43277159	43282086
ENSG00000124145.5:SDC4	peak15883	Downstream	0.00153762	0.026223	0.155385	chr20	43639261	43640071
ENSG00000124145.5:SDC4	peak15908	Downstream	0.00182586	0.0294597	0.152947	chr20	44561609	44567981
ENSG00000124160.7:NCOA5	peak15908	Upstream	0.0036353	0.0463302	0.142801	chr20	44561609	44567981
ENSG00000124160.7:NCOA5	peak15913	Downstream	4.80553e-05	0.00229635	0.198626	chr20	44711548	44719554
ENSG00000124160.7:NCOA5	peak15925	Upstream	0.000841723	0.0174222	-0.163673	chr20	45187135	45193972
ENSG00000124160.7:NCOA5	peak15927	Independent	0.0017001	0.0280719	-0.153964	chr20	45200184	45205227
ENSG00000124164.11:VAPB	peak16059	Downstream	0.00213826	0.0327347	0.150674	chr20	56787715	56789149
ENSG00000124214.14:STAU1	peak16003	Upstream	2.20875e-05	0.00128015	0.207128	chr20	48762673	48771322
ENSG00000124214.14:STAU1	peak16005	Upstream	5.91336e-07	8.02186e-05	0.242789	chr20	48788272	48789946
ENSG00000124226.7:RNF114	peak15993	Downstream	0.000697318	0.0153325	0.166184	chr20	48597926	48603524
ENSG00000124226.7:RNF114	peak16005	Downstream	0.000436899	0.0110634	0.172274	chr20	48788272	48789946
ENSG00000124275.10:MTRR	peak19613	Independent	0.00201097	0.0314518	0.151561	chr5	7865801	7874140
ENSG00000124422.7:USP22	peak10371	Upstream	0.00185951	0.0298116	-0.152686	chr17	20138769	20140595
ENSG00000124440.10:HIF3A	peak13217	Upstream	8.17723e-06	0.000612305	0.217512	chr19	47775810	47782269
ENSG00000124523.9:SIRT5	peak20944	Downstream	0.000737743	0.0159297	-0.165436	chr6	13405707	13408644
ENSG00000124535.10:WRNIP1	peak20834	Downstream	0.000347896	0.00942553	0.175168	chr6	2749252	2751345
ENSG00000124535.10:WRNIP1	peak20845	Upstream	0.000297181	0.00844309	-0.177145	chr6	2987307	2992067
ENSG00000124535.10:WRNIP1	peak20846	Downstream	0.00224694	0.0338276	-0.149954	chr6	2996711	3001072
ENSG00000124535.10:WRNIP1	peak20863	Downstream	0.00302589	0.0411259	-0.145566	chr6	3349102	3360980
ENSG00000124562.5:SNRPC	peak21264	Downstream	8.0954e-05	0.00335808	0.192714	chr6	33736202	33741070
ENSG00000124587.9:PEX6	peak21414	Downstream	0.000299791	0.0085001	0.177036	chr6	42866901	42869904
ENSG00000124593.10:PRICKLE4	peak21392	Downstream	0.000232162	0.00714081	0.1802	chr6	41744736	41757087
ENSG00000124593.10:PRICKLE4	peak21397	Upstream	0.0028091	0.0391268	0.146673	chr6	42008834	42020731
ENSG00000124596.12:OARD1	peak21387	Upstream	0.000372636	0.00989269	0.1743	chr6	41544916	41546895
ENSG00000124613.4:ZNF391	peak21089	Upstream	0.000754285	0.0161673	0.165141	chr6	27355527	27358422
ENSG00000124615.13:MOCS1	peak21369	Upstream	0.000436385	0.0110557	0.172289	chr6	39692305	39693956
ENSG00000125124.7:BBS2	peak9543	Upstream	8.65575e-06	0.00063875	0.216931	chr16	56546642	56555037
ENSG00000125124.7:BBS2	peak9555	Upstream	5.13202e-06	0.000425893	0.222212	chr16	56715030	56719187
ENSG00000125170.6:DOK4	peak9551	Upstream	0.00264161	0.0376074	-0.147583	chr16	56671992	56672906
ENSG00000125170.6:DOK4	peak9555	Upstream	1.08209e-05	0.000753362	-0.214636	chr16	56715030	56719187
ENSG00000125170.6:DOK4	peak9557	Upstream	0.00387807	0.0483676	0.141816	chr16	56814966	56818305
ENSG00000125247.11:TMTC4	peak7087	Upstream	1.25088e-06	0.000143721	0.235866	chr13	101285676	101289528
ENSG00000125247.11:TMTC4	peak7089	Upstream	8.42072e-05	0.00345782	0.192261	chr13	101308227	101312147
ENSG00000125247.11:TMTC4	peak7090	Upstream	0.00368802	0.0467904	0.142582	chr13	101318074	101328487
ENSG00000125247.11:TMTC4	peak7094	Independent	0.00384618	0.048104	0.141942	chr13	102105075	102106577
ENSG00000125337.12:KIF25	peak22234	Downstream	2.29251e-13	2.49857e-10	0.350282	chr6	168417096	168418455
ENSG00000125337.12:KIF25	peak22235	Upstream	3.22672e-19	9.09181e-16	0.421492	chr6	168435546	168438428
ENSG00000125347.8:IRF1	peak20266	Upstream	0.00182768	0.0294768	0.152933	chr5	131829692	131834311
ENSG00000125375.10:ATP5S	peak7435	Downstream	0.000844678	0.0174623	0.163626	chr14	50064277	50067093
ENSG00000125378.10:BMP4	peak7491	Downstream	9.98506e-08	1.93691e-05	0.258441	chr14	54418439	54423506
ENSG00000125445.6:MRPS7	peak11233	Upstream	0.000139178	0.00496103	-0.186379	chr17	73680748	73702376
ENSG00000125450.6:NUP85	peak11191	Upstream	0.000852142	0.0175719	0.163508	chr17	72763000	72767364
ENSG00000125450.6:NUP85	peak11218	Downstream	0.000649067	0.014605	-0.167132	chr17	73283815	73286643
ENSG00000125450.6:NUP85	peak11233	Downstream	4.21457e-06	0.000363943	0.224168	chr17	73680748	73702376
ENSG00000125450.6:NUP85	peak11234	Upstream	5.94176e-06	0.000479088	0.220745	chr17	73716040	73721346
ENSG00000125454.7:SLC25A19	peak11204	Upstream	0.00103257	0.0200156	0.160906	chr17	73006818	73011051
ENSG00000125454.7:SLC25A19	peak11226	Upstream	0.000613481	0.0140461	-0.167873	chr17	73493093	73515072
ENSG00000125457.9:MIF4GD	peak11180	Downstream	0.000498999	0.0121373	0.170563	chr17	72321160	72327367
ENSG00000125457.9:MIF4GD	peak11181	Downstream	1.40802e-05	0.000914183	0.211897	chr17	72333525	72337600
ENSG00000125457.9:MIF4GD	peak11233	Upstream	8.01071e-05	0.00333624	0.192835	chr17	73680748	73702376
ENSG00000125457.9:MIF4GD	peak11255	Downstream	0.000927249	0.018587	0.162368	chr17	74161973	74163475
ENSG00000125458.2:NT5C	peak11191	Downstream	8.6213e-08	1.72499e-05	0.259688	chr17	72763000	72767364
ENSG00000125458.2:NT5C	peak11204	Downstream	0.000531161	0.0126745	-0.169754	chr17	73006818	73011051
ENSG00000125458.2:NT5C	peak11233	Downstream	8.90689e-05	0.00360092	0.191612	chr17	73680748	73702376
ENSG00000125459.9:MSTO1	peak1683	Downstream	0.000982534	0.0193383	-0.161583	chr1	155209560	155216432
ENSG00000125459.9:MSTO1	peak1709	Upstream	0.000737065	0.0159199	-0.165448	chr1	156072266	156078199
ENSG00000125459.9:MSTO1	peak1727	Upstream	6.94378e-06	0.000540301	-0.219173	chr1	156443271	156476451
ENSG00000125459.9:MSTO1	peak1731	Downstream	0.00230974	0.0344397	-0.149553	chr1	156569516	156573129
ENSG00000125462.11:C1orf61	peak1703	Downstream	0.000965801	0.0191126	-0.161816	chr1	155934301	155953933
ENSG00000125462.11:C1orf61	peak1731	Downstream	0.00168171	0.0278545	-0.154118	chr1	156569516	156573129
ENSG00000125484.6:GTF3C4	peak25623	Upstream	0.000911776	0.0183869	0.162596	chr9	136468504	136476716
ENSG00000125520.8:SLC2A4RG	peak16111	Independent	0.00284944	0.0395037	0.146461	chr20	61488186	61492381
ENSG00000125520.8:SLC2A4RG	peak16112	Independent	0.000746208	0.0160472	-0.165284	chr20	61505812	61508867
ENSG00000125520.8:SLC2A4RG	peak16130	Downstream	3.41963e-06	0.000310608	0.226226	chr20	62149888	62154658
ENSG00000125520.8:SLC2A4RG	peak16156	Upstream	0.000285361	0.00821348	-0.17765	chr20	62886325	62889806
ENSG00000125534.4:PPDPF	peak16103	Upstream	0.00182827	0.0294804	-0.152928	chr20	61272762	61279770
ENSG00000125534.4:PPDPF	peak16107	Downstream	3.04118e-06	0.000283853	-0.227372	chr20	61422657	61440953
ENSG00000125534.4:PPDPF	peak16129	Downstream	0.00311963	0.0419538	-0.14511	chr20	62132993	62134595
ENSG00000125534.4:PPDPF	peak16130	Downstream	1.15081e-16	2.31614e-13	0.392536	chr20	62149888	62154658
ENSG00000125534.4:PPDPF	peak16136	Downstream	0.000639211	0.0144515	-0.167333	chr20	62288056	62292132
ENSG00000125534.4:PPDPF	peak16152	Downstream	0.000127689	0.00466719	-0.1874	chr20	62693413	62697861
ENSG00000125534.4:PPDPF	peak16153	Downstream	0.000131671	0.00476893	-0.187037	chr20	62706910	62716380
ENSG00000125534.4:PPDPF	peak16154	Downstream	0.000154441	0.0053332	-0.185139	chr20	62719761	62724744
ENSG00000125611.11:CHCHD5	peak14510	Upstream	0.000199482	0.00640534	0.182053	chr2	112654181	112665565
ENSG00000125630.11:POLR1B	peak14512	Downstream	0.00161656	0.0271137	-0.154678	chr2	112810832	112815280
ENSG00000125686.7:MED1	peak10592	Downstream	2.10755e-07	3.50772e-05	0.251994	chr17	36810634	36817014
ENSG00000125753.9:VASP	peak13110	Downstream	0.000769198	0.0163952	-0.16488	chr19	45406760	45412479
ENSG00000125753.9:VASP	peak13112	Downstream	0.000192731	0.0062483	0.182471	chr19	45415826	45418876
ENSG00000125753.9:VASP	peak13128	Downstream	0.000232613	0.00714963	0.180176	chr19	45930848	45932771
ENSG00000125753.9:VASP	peak13155	Downstream	3.55185e-09	1.22098e-06	0.285312	chr19	46364102	46368305
ENSG00000125753.9:VASP	peak13157	Downstream	0.000515417	0.0124197	0.170144	chr19	46403736	46407076
ENSG00000125753.9:VASP	peak13162	Downstream	0.000408016	0.0105353	0.173148	chr19	46497794	46500330
ENSG00000125753.9:VASP	peak13171	Downstream	0.00133845	0.0238513	0.157329	chr19	46906945	46908261
ENSG00000125779.16:PANK2	peak15482	Upstream	7.38013e-05	0.00314064	0.193776	chr20	3145786	3156612
ENSG00000125804.8:FAM182A	peak15663	Downstream	0.000553953	0.0130686	0.169207	chr20	25731352	25732152
ENSG00000125804.8:FAM182A	peak15666	Downstream	1.15568e-05	0.000790597	0.213955	chr20	25965327	25966270
ENSG00000125804.8:FAM182A	peak15667	Upstream	4.38565e-06	0.000376274	0.223774	chr20	25967581	25968384
ENSG00000125817.7:CENPB	peak15482	Upstream	0.00039609	0.0103162	0.173525	chr20	3145786	3156612
ENSG00000125817.7:CENPB	peak15497	Downstream	0.000450347	0.0112977	0.171885	chr20	3775401	3782519
ENSG00000125821.7:DTD1	peak15589	Downstream	7.89627e-05	0.00330191	0.193001	chr20	18567789	18571711
ENSG00000125834.8:STK35	peak15440	Upstream	7.9449e-05	0.00331752	0.19293	chr20	1098348	1105303
ENSG00000125834.8:STK35	peak15470	Upstream	0.000714387	0.0155937	0.165864	chr20	2630925	2636755
ENSG00000125877.6:ITPA	peak15470	Downstream	6.92925e-05	0.00300022	-0.194496	chr20	2630925	2636755
ENSG00000125895.5:TMEM74B	peak15440	Upstream	4.94767e-06	0.000414109	0.222577	chr20	1098348	1105303
ENSG00000125895.5:TMEM74B	peak15445	Upstream	0.00383856	0.0480475	0.141972	chr20	1287762	1295699
ENSG00000125898.7:FAM110A	peak15440	Upstream	0.00145751	0.025289	0.156137	chr20	1098348	1105303
ENSG00000125912.6:NCLN	peak12150	Upstream	0.00069072	0.0152293	-0.16631	chr19	3357065	3371344
ENSG00000126067.7:PSMB2	peak741	Downstream	0.00300039	0.0408979	-0.145693	chr1	36885939	36886984
ENSG00000126088.8:UROD	peak911	Upstream	0.00058485	0.0135788	0.168499	chr1	45005245	45014304
ENSG00000126091.15:ST3GAL3	peak864	Downstream	0.00184308	0.0296279	-0.152813	chr1	43250497	43251963
ENSG00000126214.15:KLC1	peak8030	Independent	1.22585e-05	0.00082621	-0.213343	chr14	104022241	104031172
ENSG00000126215.9:XRCC3	peak8015	Upstream	0.000779219	0.0165476	-0.164707	chr14	103473215	103474744
ENSG00000126215.9:XRCC3	peak8028	Upstream	5.05089e-05	0.00238106	0.198069	chr14	103978799	103991096
ENSG00000126226.15:PCID2	peak7167	Upstream	3.55062e-07	5.34325e-05	0.247386	chr13	113597154	113598848
ENSG00000126226.15:PCID2	peak7175	Independent	0.00245653	0.0358626	-0.148652	chr13	113737422	113738506
ENSG00000126226.15:PCID2	peak7184	Upstream	0.000325676	0.00900393	-0.175999	chr13	114099510	114100874
ENSG00000126267.4:COX6B1	peak12862	Independent	7.7469e-06	0.000588453	-0.218063	chr19	36192852	36194257
ENSG00000126456.10:IRF3	peak13271	Downstream	0.00040611	0.0105054	0.173207	chr19	49336600	49341148
ENSG00000126456.10:IRF3	peak13281	Independent	0.00251399	0.0364128	0.148312	chr19	49587951	49592133
ENSG00000126456.10:IRF3	peak13312	Independent	0.00152804	0.0261228	0.155473	chr19	50304308	50306989
ENSG00000126456.10:IRF3	peak13314	Upstream	0.000568762	0.0133144	0.168863	chr19	50320202	50324055
ENSG00000126456.10:IRF3	peak13322	Upstream	2.12592e-05	0.00124261	0.207537	chr19	50650098	50651960
ENSG00000126456.10:IRF3	peak13332	Downstream	0.000773552	0.0164601	0.164804	chr19	50934206	50936327
ENSG00000126456.10:IRF3	peak13346	Upstream	7.97925e-08	1.62504e-05	0.260343	chr19	51140801	51143643
ENSG00000126522.11:ASL	peak22795	Independent	0.00285221	0.0395295	0.146447	chr7	66129681	66135310
ENSG00000126561.11:STAT5A	peak10663	Downstream	0.000623186	0.0141978	0.167667	chr17	39940615	39943625
ENSG00000126602.6:TRAP1	peak9079	Downstream	3.23851e-06	0.000298088	-0.226758	chr16	2960615	2965942
ENSG00000126602.6:TRAP1	peak9085	Downstream	5.71055e-05	0.00260289	-0.196689	chr16	3070005	3074658
ENSG00000126602.6:TRAP1	peak9086	Downstream	0.000411101	0.0105965	-0.173052	chr16	3077755	3079961
ENSG00000126602.6:TRAP1	peak9088	Downstream	1.76655e-05	0.00108193	-0.209508	chr16	3155783	3157585
ENSG00000126602.6:TRAP1	peak9095	Downstream	4.08871e-06	0.000355812	-0.224468	chr16	3284092	3285518
ENSG00000126602.6:TRAP1	peak9096	Downstream	3.9442e-06	0.000346149	-0.224823	chr16	3313082	3315911
ENSG00000126602.6:TRAP1	peak9097	Downstream	7.10829e-05	0.00305795	-0.194205	chr16	3331851	3336320
ENSG00000126602.6:TRAP1	peak9098	Downstream	1.57774e-05	0.000994399	-0.210701	chr16	3354189	3356344
ENSG00000126602.6:TRAP1	peak9102	Downstream	1.29212e-05	0.000857955	-0.212794	chr16	3506183	3512587
ENSG00000126602.6:TRAP1	peak9113	Downstream	3.51682e-05	0.00180903	-0.202083	chr16	4233103	4235306
ENSG00000126602.6:TRAP1	peak9115	Downstream	4.38562e-08	9.89974e-06	-0.265346	chr16	4320225	4325261
ENSG00000126602.6:TRAP1	peak9123	Downstream	0.000111302	0.00422792	-0.189017	chr16	4418990	4428984
ENSG00000126602.6:TRAP1	peak9125	Downstream	0.000651294	0.0146349	-0.167086	chr16	4457935	4467613
ENSG00000126602.6:TRAP1	peak9127	Downstream	9.48757e-06	0.000683292	-0.215991	chr16	4523046	4529460
ENSG00000126709.10:IFI6	peak527	Downstream	0.000726082	0.015761	-0.165648	chr1	27190616	27192800
ENSG00000126773.8:PCNXL4	peak7529	Downstream	0.00316934	0.0423618	0.144873	chr14	59653805	59658550
ENSG00000126775.8:ATG14	peak7496	Downstream	0.00348067	0.0450463	0.143461	chr14	55030510	55037535
ENSG00000126777.13:KTN1	peak7502	Downstream	1.11272e-05	0.000769338	-0.214347	chr14	55367644	55370158
ENSG00000126790.7:L3HYPDH	peak7532	Independent	0.00308803	0.041688	0.145262	chr14	60042768	60043939
ENSG00000126803.8:HSPA2	peak7577	Downstream	0.000305539	0.00860566	0.176798	chr14	65145784	65152954
ENSG00000126804.9:ZBTB1	peak7579	Upstream	0.000411119	0.0105965	0.173051	chr14	65181313	65194569
ENSG00000126822.11:PLEKHG3	peak7592	Independent	0.000122873	0.00454352	0.187854	chr14	65703988	65706934
ENSG00000126860.6:EVI2A	peak10495	Downstream	0.000116082	0.00436414	0.188524	chr17	29738689	29746504
ENSG00000126878.8:AIF1L	peak25565	Downstream	2.45453e-06	0.000240583	0.229451	chr9	133970396	133980625
ENSG00000127080.5:IPPK	peak25027	Upstream	2.87244e-05	0.00155557	-0.204293	chr9	95855440	95862625
ENSG00000127080.5:IPPK	peak25038	Upstream	0.000826273	0.0172111	0.163922	chr9	96336425	96344811
ENSG00000127152.13:BCL11B	peak7937	Downstream	0.000809869	0.016978	0.164191	chr14	99731492	99738970
ENSG00000127191.12:TRAF2	peak25669	Upstream	0.000416183	0.0106912	0.172895	chr9	139024500	139026043
ENSG00000127191.12:TRAF2	peak25684	Downstream	0.00354906	0.0456073	-0.143166	chr9	139476852	139485501
ENSG00000127191.12:TRAF2	peak25692	Downstream	8.35845e-07	0.000105947	0.239618	chr9	139618890	139624762
ENSG00000127191.12:TRAF2	peak25700	Upstream	0.000567146	0.0132869	-0.168901	chr9	139742148	139746010
ENSG00000127220.4:ABHD8	peak12614	Downstream	6.38295e-05	0.00282364	0.19543	chr19	17501080	17502976
ENSG00000127220.4:ABHD8	peak12652	Downstream	0.00116977	0.0218059	-0.159195	chr19	18388203	18394517
ENSG00000127249.10:ATP13A4	peak18491	Upstream	9.9847e-09	2.93417e-06	0.277295	chr3	193270610	193273805
ENSG00000127399.10:LRRC61	peak23438	Upstream	0.00385985	0.0482207	0.141888	chr7	149191215	149195995
ENSG00000127399.10:LRRC61	peak23470	Upstream	0.00118884	0.0220421	0.158972	chr7	150807004	150808852
ENSG00000127415.8:IDUA	peak18590	Downstream	6.52435e-09	2.04796e-06	-0.280627	chr4	772143	781006
ENSG00000127415.8:IDUA	peak18604	Downstream	7.10867e-05	0.00305795	-0.194204	chr4	1235700	1244961
ENSG00000127415.8:IDUA	peak18612	Upstream	0.00119255	0.0220869	-0.158929	chr4	1711831	1716684
ENSG00000127418.10:FGFRL1	peak18590	Upstream	6.93275e-06	0.000539705	0.21919	chr4	772143	781006
ENSG00000127419.11:TMEM175	peak18590	Upstream	0.00244111	0.0356984	-0.148744	chr4	772143	781006
ENSG00000127445.9:PIN1	peak12352	Independent	0.00272661	0.0383705	0.147115	chr19	10092296	10097565
ENSG00000127472.6:PLA2G5	peak387	Upstream	0.000333272	0.00914415	-0.175709	chr1	20788637	20789509
ENSG00000127483.12:HP1BP3	peak407	Downstream	0.0011715	0.021827	-0.159175	chr1	21603511	21607205
ENSG00000127511.4:SIN3B	peak12613	Upstream	6.73346e-05	0.00293908	-0.194822	chr19	17444062	17449468
ENSG00000127511.4:SIN3B	peak12614	Upstream	0.00343271	0.0446185	-0.14367	chr19	17501080	17502976
ENSG00000127527.8:EPS15L1	peak12614	Upstream	0.001484	0.0256001	-0.155885	chr19	17501080	17502976
ENSG00000127554.12:GFER	peak9016	Independent	0.00148823	0.0256435	-0.155845	chr16	1084995	1087197
ENSG00000127578.6:WFIKKN1	peak8986	Independent	0.000655717	0.0146984	0.166997	chr16	615312	622318
ENSG00000127586.11:CHTF18	peak8986	Downstream	0.00302018	0.0410696	-0.145594	chr16	615312	622318
ENSG00000127586.11:CHTF18	peak9022	Upstream	0.000419539	0.0107511	-0.172792	chr16	1400319	1404195
ENSG00000127586.11:CHTF18	peak9027	Downstream	0.000943508	0.0188129	-0.162133	chr16	1522960	1526036
ENSG00000127586.11:CHTF18	peak9035	Downstream	0.00279393	0.0389867	-0.146753	chr16	1818793	1825541
ENSG00000127824.9:TUBA4A	peak15138	Downstream	0.000243316	0.00736812	-0.179623	chr2	219431055	219437345
ENSG00000127824.9:TUBA4A	peak15154	Upstream	0.00137011	0.0242352	-0.157003	chr2	220035625	220048483
ENSG00000127870.12:RNF6	peak6717	Downstream	0.00222625	0.0336278	0.150089	chr13	27578976	27582121
ENSG00000127884.4:ECHS1	peak3783	Upstream	2.3363e-05	0.00133456	-0.206525	chr10	134587507	134589636
ENSG00000127884.4:ECHS1	peak3797	Upstream	0.00398355	0.0492091	-0.141405	chr10	135185275	135195728
ENSG00000127993.10:RBM48	peak22962	Upstream	0.00160383	0.02698	-0.15479	chr7	91760257	91765293
ENSG00000127993.10:RBM48	peak22963	Downstream	0.000499928	0.012152	-0.170539	chr7	91808051	91810036
ENSG00000128039.6:SRD5A3	peak18934	Downstream	7.92747e-05	0.00331235	0.192955	chr4	56211472	56216041
ENSG00000128245.9:YWHAH	peak16721	Independent	0.00290089	0.0400027	0.146195	chr22	32364609	32367488
ENSG00000128253.9:RFPL2	peak16720	Upstream	1.66679e-05	0.00103606	0.210122	chr22	32338262	32351680
ENSG00000128253.9:RFPL2	peak16722	Downstream	2.18342e-23	9.50786e-20	0.463506	chr22	32598060	32603018
ENSG00000128266.7:GNAZ	peak16575	Downstream	0.0012435	0.0227067	0.158351	chr22	24113561	24116647
ENSG00000128271.12:ADORA2A	peak16575	Upstream	1.14285e-07	2.15692e-05	0.257289	chr22	24113561	24116647
ENSG00000128274.11:A4GALT	peak16956	Upstream	2.14274e-11	1.45264e-08	0.321664	chr22	43115050	43117359
ENSG00000128274.11:A4GALT	peak16964	Upstream	0.00393071	0.0487815	0.14161	chr22	43546747	43549142
ENSG00000128285.4:MCHR1	peak16882	Independent	0.00133924	0.0238582	-0.157321	chr22	41046893	41051429
ENSG00000128285.4:MCHR1	peak16883	Downstream	0.00017992	0.00593949	0.183303	chr22	41074619	41079425
ENSG00000128285.4:MCHR1	peak16905	Independent	0.0020231	0.0315678	-0.151474	chr22	41803835	41811996
ENSG00000128294.11:TPST2	peak16616	Downstream	0.000896178	0.0181626	0.162829	chr22	26906364	26912603
[truncated: 3,841 more rows]
