# Supplementary material for: Multi-omic Directed Networks Describe Features of Gene Regulation in Aged Brains and Expand the Set of Genes Driving Cognitive Decline
Source: Front Genet. 2018 Aug 9;9:294. doi: 10.3389/fgene.2018.00294 (PMC6095043; doi:10.3389/fgene.2018.00294)
Supplement: Supplementary file 2 [file Table_3.XLSX]

## Sheet: Cognition
		Supplementary Table3: Predicted relations between traits and mRNA.
gene	symbol	description	geneid	group	DEG_cor	DEG_p	DEG_adj.p	LRN_PP_mRNA_to_trait	LRN_path_length_from_mRNA_to_trait
ENSG00000000938.7	FGR	feline Gardner-Rasheed sarcoma viral oncogene homolog	2268	Downsteam of trait	-0.139106	0.00467331	0.0131961	0.198667	2
ENSG00000001617.7	SEMA3F	sema domain, immunoglobulin domain (Ig), short basic domain, secreted, (semaphorin) 3F	6405	Upstream of trait	-0.175983	0.000331625	0.00235892	0.865333	1
ENSG00000002933.3	TMEM176A	transmembrane protein 176A	55365	Independent of trait	-0.10811	0.0282234	0.0448378	0.279333	No path
ENSG00000003137.4	CYP26B1	cytochrome P450, family 26, subfamily B, polypeptide 1	56603	Downsteam of trait	0.174903	0.000361255	0.00247172	0.332667	2
ENSG00000003147.13	ICA1	islet cell autoantigen 1, 69kDa	3382	Downsteam of trait	0.139876	0.00444738	0.012828	0.0646667	4
ENSG00000003987.9	MTMR7	myotubularin related protein 7	9108	Downsteam of trait	0.155076	0.00159261	0.00644381	0.234	2
ENSG00000004534.9	RBM6	RNA binding motif protein 6	10180	Downsteam of trait	-0.180593	0.00022885	0.00183222	0.026	2
ENSG00000005194.10	CIAPIN1	cytokine induced apoptosis inhibitor 1	57019	Upstream of trait	0.215957	9.75992e-06	0.000301502	0.954667	1
ENSG00000006125.12	AP2B1	adaptor-related protein complex 2, beta 1 subunit	163	Upstream of trait	0.186109	0.000145066	0.00138343	0.869333	1
ENSG00000007168.6	PAFAH1B1	platelet-activating factor acetylhydrolase 1b, regulatory subunit 1 (45kDa)	5048	Upstream of trait	0.141679	0.00395694	0.0118103	0.498667	1
ENSG00000007171.12	NOS2	nitric oxide synthase 2, inducible	4843	Independent of trait	0.1223	0.0129839	0.0265381	0.193333	No path
ENSG00000007866.14	TEAD3	TEA domain family member 3	7005	Downsteam of trait	-0.113644	0.0210444	0.0367184	0.0773333	2
ENSG00000008118.5	CAMK1G	calcium/calmodulin-dependent protein kinase IG	57172	Independent of trait	0.152909	0.00185444	0.00711198	0.464667	No path
ENSG00000008128.16	CDK11A	cyclin-dependent kinase 11A	984	Downsteam of trait	-0.178722	0.00026632	0.00200173	0.136667	2
ENSG00000008277.10	ADAM22	ADAM metallopeptidase domain 22	53616	Downsteam of trait	0.150929	0.00212754	0.00784758	0.132	2
ENSG00000008283.11	CYB561	cytochrome b561	1534	Downsteam of trait	0.118029	0.0165374	0.031246	0.076	2
ENSG00000008382.10	MPND	MPN domain containing	84954	Downsteam of trait	0.181093	0.000219693	0.00177355	0.356667	2
ENSG00000009844.10	VTA1	vesicle (multivesicular body) trafficking 1	51534	Downsteam of trait	0.156894	0.00139958	0.00596023	0.278	2
ENSG00000010292.8	NCAPD2	non-SMC condensin I complex, subunit D2	9918	Downsteam of trait	-0.1279	0.00935303	0.0210209	0.054	2
ENSG00000010310.4	GIPR	gastric inhibitory polypeptide receptor	2696	Downsteam of trait	-0.192188	8.64443e-05	0.00101925	0.00733333	2
ENSG00000010361.8	FUZ	fuzzy planar cell polarity protein	80199	Downsteam of trait	-0.120739	0.014196	0.0281747	0.117333	3
ENSG00000011105.7	TSPAN9	tetraspanin 9	10867	Downsteam of trait	0.139079	0.00468129	0.0132007	0.00133333	2
ENSG00000011295.9	TTC19	tetratricopeptide repeat domain 19	54902	Downsteam of trait	0.14872	0.00247516	0.00870866	0.0133333	2
ENSG00000011304.11	PTBP1	polypyrimidine tract binding protein 1	5725	Downsteam of trait	-0.147229	0.00273825	0.00928536	0.145333	2
ENSG00000011426.6	ANLN	anillin, actin binding protein	54443	Downsteam of trait	-0.225483	3.79044e-06	0.000182787	0.481333	2
ENSG00000013016.10	EHD3	EH-domain containing 3	30845	Upstream of trait	0.136946	0.00536293	0.0145134	0.532	1
ENSG00000013306.11	SLC25A39	solute carrier family 25, member 39	51629	Independent of trait	-0.132242	0.00719095	0.0176401	0.0773333	No path
ENSG00000014919.7	COX15	cytochrome c oxidase assembly homolog 15 (yeast)	1355	Downsteam of trait	0.128237	0.00916649	0.0207147	0.006	2
ENSG00000015592.12	STMN4	stathmin-like 4	81551	Downsteam of trait	0.112041	0.0229396	0.0390557	0.00666667	4
ENSG00000015676.12	NUDCD3	NudC domain containing 3	23386	Upstream of trait	0.17907	0.00025895	0.00196903	0.575333	1
ENSG00000016391.5	CHDH	choline dehydrogenase	55349	Downsteam of trait	-0.159711	0.00114258	0.00523687	0.032	2
ENSG00000020256.15	ZFP64	ZFP64 zinc finger protein	55734	Independent of trait	0.139462	0.00456774	0.0129932	0.379333	No path
ENSG00000021300.7	PLEKHB1	pleckstrin homology domain containing, family B (evectins) member 1	58473	Upstream of trait	-0.249362	2.93862e-07	5.67371e-05	0.936667	1
ENSG00000023041.7	ZDHHC6	zinc finger, DHHC-type containing 6	64429	Independent of trait	0.131254	0.00763886	0.0183255	0.451333	No path
ENSG00000023228.8	NDUFS1	NADH dehydrogenase (ubiquinone) Fe-S protein 1, 75kDa (NADH-coenzyme Q reductase)	4719	Downsteam of trait	0.131396	0.00757306	0.0182201	0.314	2
ENSG00000023902.8	PLEKHO1	pleckstrin homology domain containing, family O member 1	51177	Downsteam of trait	-0.188516	0.000118409	0.00122336	0.232667	2
ENSG00000024422.6	EHD2	EH-domain containing 2	30846	Downsteam of trait	-0.162296	0.000945761	0.00459316	0.142667	4
ENSG00000026297.11	RNASET2	ribonuclease T2	8635	Independent of trait	-0.107334	0.0293817	0.0460182	0.351333	No path
ENSG00000028203.13	VEZT	vezatin, adherens junctions transmembrane protein	55591	Downsteam of trait	0.130852	0.00782855	0.018646	0.104	4
ENSG00000028310.13	BRD9	bromodomain containing 9	65980	Independent of trait	0.136338	0.00557301	0.0148414	0.444	No path
ENSG00000031698.8	SARS	seryl-tRNA synthetase	6301	Upstream of trait	0.231141	2.11873e-06	0.000135265	0.68	1
ENSG00000032444.10	PNPLA6	patatin-like phospholipase domain containing 6	10908	Downsteam of trait	-0.151024	0.00211353	0.00780523	0.0286667	2
ENSG00000035141.3	FAM136A	family with sequence similarity 136, member A	84908	Downsteam of trait	0.131227	0.00765151	0.0183445	0.004	4
ENSG00000037042.8	TUBG2	tubulin, gamma 2	27175	Upstream of trait	0.153035	0.00183818	0.00707599	0.577333	1
ENSG00000037474.10	NSUN2	NOP2/Sun RNA methyltransferase family, member 2	54888	Upstream of trait	0.169553	0.000547952	0.00323039	0.493333	1
ENSG00000042062.7	FAM65C	family with sequence similarity 65, member C	140876	Upstream of trait	-0.224843	4.04428e-06	0.000189665	0.992	1
ENSG00000047621.7	C12orf4	chromosome 12 open reading frame 4	57102	Downsteam of trait	0.14981	0.00229767	0.0082582	0.034	2
ENSG00000047932.9	GOPC	golgi-associated PDZ and coiled-coil motif containing	57120	Downsteam of trait	0.198388	5.0137e-05	0.000732304	0.184	2
ENSG00000048392.7	RRM2B	ribonucleotide reductase M2 B (TP53 inducible)	50484	Downsteam of trait	0.123006	0.0124668	0.0258037	0.0986667	2
ENSG00000048544.5	MRPS10	mitochondrial ribosomal protein S10	55173	Downsteam of trait	0.151296	0.00207432	0.00769934	0.0273333	2
ENSG00000049089.9	COL9A2	collagen, type IX, alpha 2	1298	Upstream of trait	-0.168319	0.000602164	0.00341992	0.855333	1
ENSG00000049883.9	PTCD2	pentatricopeptide repeat domain 2	79810	Downsteam of trait	0.166791	0.000676215	0.00369399	0.0866667	2
ENSG00000050405.8	LIMA1	LIM domain and actin binding 1	51474	Independent of trait	-0.111796	0.0232416	0.0393605	0.109333	No path
ENSG00000050426.10	LETMD1	LETM1 domain containing 1	25875	Upstream of trait	0.198536	4.94817e-05	0.000726523	0.884	1
ENSG00000050820.12	BCAR1	breast cancer anti-estrogen resistance 1	9564	Upstream of trait	-0.116282	0.01822	0.0333047	0.489333	1
ENSG00000051128.13	HOMER3	homer homolog 3 (Drosophila)	9454	Downsteam of trait	-0.207789	2.12508e-05	0.000443566	0	2
ENSG00000053372.4	MRTO4	mRNA turnover 4 homolog (S. cerevisiae)	51154	Independent of trait	0.147971	0.00260425	0.00900016	0.203333	No path
ENSG00000053702.10	NRIP2	nuclear receptor interacting protein 2	83714	Downsteam of trait	-0.234632	1.46883e-06	0.000108272	0	2
ENSG00000055070.12	SZRD1	SUZ RNA binding domain containing 1	26099	Upstream of trait	-0.203527	3.15127e-05	0.000567788	0.722	1
ENSG00000055208.12	TAB2	TGF-beta activated kinase 1/MAP3K7 binding protein 2	23118	Independent of trait	-0.135053	0.00604105	0.0156625	0.204667	No path
ENSG00000055955.11	ITIH4	inter-alpha-trypsin inhibitor heavy chain family, member 4	3700	Independent of trait	0.111622	0.0234592	0.0396443	0.143333	No path
ENSG00000056736.5	IL17RB	interleukin 17 receptor B	55540	Downsteam of trait	-0.156738	0.00141526	0.00601788	0	2
ENSG00000057608.11	GDI2	GDP dissociation inhibitor 2	2665	Upstream of trait	0.156721	0.00141703	0.00602125	0.694667	1
ENSG00000057704.6	TMCC3	transmembrane and coiled-coil domain family 3	57458	Downsteam of trait	-0.138256	0.00493465	0.0136648	0.295333	2
ENSG00000060140.4	STYK1	serine/threonine/tyrosine kinase 1	55359	Downsteam of trait	0.113361	0.0213681	0.0371678	0.116	2
ENSG00000060718.14	COL11A1	collagen, type XI, alpha 1	1301	Downsteam of trait	-0.129451	0.00852204	0.01968	0.00733333	2
ENSG00000062822.7	POLD1	polymerase (DNA directed), delta 1, catalytic subunit	5424	Upstream of trait	-0.231859	1.96593e-06	0.000133173	0.760667	1
ENSG00000063322.7	MED29	mediator complex subunit 29	55588	Upstream of trait	0.174576	0.000370679	0.00251577	0.496667	1
ENSG00000064607.11	SUGP2	SURP and G patch domain containing 2	10147	Downsteam of trait	0.131929	0.00733035	0.0178165	0.257333	2
ENSG00000064687.8	ABCA7	ATP-binding cassette, sub-family A (ABC1), member 7	10347	Upstream of trait	-0.169595	0.000546187	0.00322306	0.712	1
ENSG00000065029.10	ZNF76	zinc finger protein 76	7629	Independent of trait	-0.11129	0.0238772	0.0401392	0.342	No path
ENSG00000065361.8	ERBB3	v-erb-b2 avian erythroblastic leukemia viral oncogene homolog 3	2065	Downsteam of trait	-0.151706	0.00201618	0.00752379	0.308667	2
ENSG00000067057.11	PFKP	phosphofructokinase, platelet	5214	Upstream of trait	-0.188008	0.000123615	0.00125408	0.872667	1
ENSG00000067221.9	STOML1	stomatin (EPB72)-like 1	9399	Independent of trait	0.114241	0.0203737	0.0359581	0.0833333	No path
ENSG00000068615.11	REEP1	receptor accessory protein 1	65055	Downsteam of trait	0.160513	0.00107786	0.00500707	0.132667	2
ENSG00000068745.10	IP6K2	inositol hexakisphosphate kinase 2	51447	Downsteam of trait	-0.221021	5.93387e-06	0.000233514	0.00733333	2
ENSG00000068903.15	SIRT2	sirtuin 2	22933	Downsteam of trait	-0.155083	0.00159181	0.00644381	0.146	2
ENSG00000068976.9	PYGM	phosphorylase, glycogen, muscle	5837	Downsteam of trait	-0.131954	0.00731872	0.0177952	0.188667	2
ENSG00000069956.7	MAPK6	mitogen-activated protein kinase 6	5597	Independent of trait	0.107113	0.02972	0.0463673	0.280667	No path
ENSG00000070087.9	PFN2	profilin 2	5217	Downsteam of trait	0.200763	4.0515e-05	0.000655571	0	2
ENSG00000070785.12	EIF2B3	eukaryotic translation initiation factor 2B, subunit 3 gamma, 58kDa	8891	Downsteam of trait	0.163416	0.000870594	0.00436595	0.012	2
ENSG00000071564.10	TCF3	transcription factor 3	6929	Downsteam of trait	-0.202781	3.37351e-05	0.000575938	0	2
ENSG00000071894.9	CPSF1	cleavage and polyadenylation specific factor 1, 160kDa	29894	Downsteam of trait	-0.132335	0.00714999	0.0175857	0.294667	2
ENSG00000072736.14	NFATC3	nuclear factor of activated T-cells, cytoplasmic, calcineurin-dependent 3	4775	Downsteam of trait	-0.117734	0.0168116	0.0315782	0.0713333	4
ENSG00000072778.14	ACADVL	acyl-CoA dehydrogenase, very long chain	37	Downsteam of trait	-0.178788	0.000264893	0.00200173	0	2
ENSG00000072832.9	CRMP1	collapsin response mediator protein 1	1400	Downsteam of trait	0.187688	0.000127009	0.00127395	0.048	2
ENSG00000072864.8	NDE1	nudE neurodevelopment protein 1	54820	Downsteam of trait	-0.204554	2.86818e-05	0.000542001	0.335333	2
ENSG00000072954.1	TMEM38A	transmembrane protein 38A	79041	Downsteam of trait	0.165447	0.000748246	0.00398186	0.0993333	2
ENSG00000073350.9	LLGL2	lethal giant larvae homolog 2 (Drosophila)	3993	Downsteam of trait	-0.149666	0.00232041	0.00831573	0.0913333	2
ENSG00000074219.8	TEAD2	TEA domain family member 2	8463	Downsteam of trait	-0.220735	6.10463e-06	0.000237212	0.388667	2
ENSG00000074527.7	NTN4	netrin 4	59277	Upstream of trait	0.155155	0.00158378	0.00642493	0.545333	1
ENSG00000075415.8	SLC25A3	solute carrier family 25 (mitochondrial carrier; phosphate carrier), member 3	5250	Downsteam of trait	0.172161	0.000447918	0.00285261	0.06	2
ENSG00000076248.5	UNG	uracil-DNA glycosylase	7374	Upstream of trait	-0.168566	0.000590945	0.00337437	0.728	1
ENSG00000076604.10	TRAF4	TNF receptor-associated factor 4	9618	Independent of trait	-0.120984	0.0139991	0.0278735	0.307333	No path
ENSG00000076984.12	MAP2K7	mitogen-activated protein kinase kinase 7	5609	Downsteam of trait	-0.15945	0.00116445	0.00529972	0.291333	2
ENSG00000077097.9	TOP2B	topoisomerase (DNA) II beta 180kDa	7155	Independent of trait	0.121111	0.0138987	0.0277607	0.371333	No path
ENSG00000077348.3	EXOSC5	exosome component 5	56915	Downsteam of trait	0.147649	0.00266172	0.00911084	0.300667	2
ENSG00000077454.11	LRCH4	leucine-rich repeats and calponin homology (CH) domain containing 4	4034	Downsteam of trait	-0.212717	1.33369e-05	0.000354701	0.111333	2
ENSG00000078124.6	ACER3	alkaline ceramidase 3	55331	Downsteam of trait	-0.153433	0.00178779	0.00692514	0	2
ENSG00000078246.10	TULP3	tubby like protein 3	7289	Independent of trait	-0.110596	0.0247735	0.0411894	0.176667	No path
ENSG00000078269.9	SYNJ2	synaptojanin 2	8871	Downsteam of trait	-0.125438	0.0108201	0.0234071	0.0313333	2
ENSG00000079101.11	CLUL1	clusterin-like 1 (retinal)	27098	Downsteam of trait	0.137345	0.00522899	0.0142445	0	2
ENSG00000079332.8	SAR1A	SAR1 homolog A (S. cerevisiae)	56681	Independent of trait	0.126548	0.0101354	0.0223405	0.219333	No path
ENSG00000079337.10	RAPGEF3	Rap guanine nucleotide exchange factor (GEF) 3	10411	Upstream of trait	-0.185686	0.000150303	0.00141129	0.562667	1
ENSG00000079462.2	PAFAH1B3	platelet-activating factor acetylhydrolase 1b, catalytic subunit 3 (29kDa)	5050	Upstream of trait	-0.269299	2.81672e-08	1.61483e-05	0.867333	1
ENSG00000080200.5	CRYBG3	beta-gamma crystallin domain containing 3	131544	Downsteam of trait	-0.179229	0.000255642	0.00195476	0	2
ENSG00000080573.6	COL5A3	collagen, type V, alpha 3	50509	Downsteam of trait	-0.191507	9.16811e-05	0.00105482	0	2
ENSG00000081692.8	JMJD4	jumonji domain containing 4	65094	Downsteam of trait	0.120571	0.0143323	0.0283724	0.178667	2
ENSG00000082512.10	TRAF5	TNF receptor-associated factor 5	7188	Downsteam of trait	0.173004	0.000419393	0.00275949	0.227333	2
ENSG00000082516.8	GEMIN5	gem (nuclear organelle) associated protein 5	25929	Downsteam of trait	0.150472	0.00219549	0.00801433	0	2
ENSG00000082996.14	RNF13	ring finger protein 13	11342	Independent of trait	-0.135464	0.00588784	0.0153235	0.482667	No path
ENSG00000083097.9	DOPEY1	dopey family member 1	23033	Downsteam of trait	0.161886	0.000974755	0.0046581	0.366667	2
ENSG00000083444.11	PLOD1	procollagen-lysine, 2-oxoglutarate 5-dioxygenase 1	5351	Independent of trait	-0.107424	0.0292454	0.0459113	0.132	No path
ENSG00000084070.6	SMAP2	small ArfGAP2	64744	Downsteam of trait	0.154234	0.00169008	0.00667537	0.376667	2
ENSG00000084090.9	STARD7	StAR-related lipid transfer (START) domain containing 7	56910	Downsteam of trait	-0.119494	0.0152324	0.0295298	0	4
ENSG00000084444.9	KIAA1467	KIAA1467	57613	Downsteam of trait	0.160035	0.00111605	0.00514965	0.212	2
ENSG00000084636.11	COL16A1	collagen, type XVI, alpha 1	1307	Upstream of trait	-0.147418	0.00270365	0.00921273	0.622667	1
ENSG00000084652.11	TXLNA	taxilin alpha	200081	Downsteam of trait	-0.112624	0.022234	0.0382219	0.121333	6
ENSG00000085382.7	HACE1	HECT domain and ankyrin repeat containing E3 ubiquitin protein ligase 1	57531	Downsteam of trait	0.183502	0.000180237	0.00158335	0.0926667	2
ENSG00000085982.9	USP40	ubiquitin specific peptidase 40	55230	Downsteam of trait	-0.113762	0.0209101	0.036579	0.484	3
ENSG00000086504.10	MRPL28	mitochondrial ribosomal protein L28	10573	Independent of trait	0.106583	0.0305425	0.0472347	0.104	No path
ENSG00000086848.9	ALG9	ALG9, alpha-1,2-mannosyltransferase	79796	Independent of trait	0.118792	0.0158459	0.0303195	0.359333	No path
ENSG00000087076.3	HSD17B14	hydroxysteroid (17-beta) dehydrogenase 14	51171	Upstream of trait	-0.195737	6.34212e-05	0.000852056	0.735333	1
ENSG00000087087.14	SRRT	serrate RNA effector molecule homolog (Arabidopsis)	51593	Downsteam of trait	-0.19053	9.97138e-05	0.0011026	0	2
ENSG00000087095.8	NLK	nemo-like kinase	51701	Downsteam of trait	0.18943	0.000109544	0.0011609	0.476667	4
ENSG00000087263.12	OGFOD1	2-oxoglutarate and iron-dependent oxygenase domain containing 1	55239	Downsteam of trait	0.160958	0.00104336	0.00488722	0.0113333	2
ENSG00000087365.9	SF3B2	splicing factor 3b, subunit 2, 145kDa	10992	Downsteam of trait	-0.132634	0.00701952	0.0173375	0.088	2
ENSG00000088256.4	GNA11	guanine nucleotide binding protein (G protein), alpha 11 (Gq class)	2767	Downsteam of trait	-0.138081	0.00499005	0.0137758	0.0733333	2
ENSG00000088836.7	SLC4A11	solute carrier family 4, sodium borate transporter, member 11	83959	Downsteam of trait	-0.267676	3.43394e-08	1.63201e-05	0	1
ENSG00000088992.13	TESC	tescalcin	54997	Independent of trait	0.118957	0.0157006	0.0301349	0.203333	No path
ENSG00000089041.11	P2RX7	purinergic receptor P2X, ligand-gated ion channel, 7	5027	Downsteam of trait	-0.18494	0.000159952	0.00145973	0	2
ENSG00000089091.11	DZANK1	double zinc ribbon and ankyrin repeat domains 1	55184	Downsteam of trait	0.107017	0.0298674	0.0465402	0.098	2
ENSG00000089157.11	RPLP0	ribosomal protein, large, P0	6175	Independent of trait	0.106085	0.0313325	0.0481193	0.325333	No path
ENSG00000089327.9	FXYD5	FXYD domain containing ion transport regulator 5	53827	Downsteam of trait	-0.106542	0.030607	0.0472635	0.006	2
ENSG00000089693.6	MLF2	myeloid leukemia factor 2	8079	Downsteam of trait	-0.168895	0.000576288	0.0033292	0.246667	2
ENSG00000089818.11	NECAP1	NECAP endocytosis associated 1	25977	Downsteam of trait	0.178445	0.00027233	0.00203203	0.164667	2
ENSG00000089847.7	ANKRD24	ankyrin repeat domain 24	170961	Independent of trait	0.118416	0.0161841	0.0307761	0.319333	No path
ENSG00000090238.7	YPEL3	yippee-like 3 (Drosophila)	83719	Downsteam of trait	-0.156457	0.00144398	0.00607481	0.140667	2
ENSG00000090487.6	SPG21	spastic paraplegia 21 (autosomal recessive, Mast syndrome)	51324	Downsteam of trait	-0.181292	0.000216152	0.00176275	0	2
ENSG00000090520.6	DNAJB11	DnaJ (Hsp40) homolog, subfamily B, member 11	51726	Upstream of trait	0.116515	0.0179874	0.0330235	0.676667	1
ENSG00000090534.13	THPO	thrombopoietin	7066	Upstream of trait	0.139312	0.00461204	0.013083	0.543333	1
ENSG00000090661.6	CERS4	ceramide synthase 4	79603	Downsteam of trait	-0.166126	0.000711033	0.00384678	0.0226667	2
ENSG00000092531.5	SNAP23	synaptosomal-associated protein, 23kDa	8773	Independent of trait	-0.107864	0.0285871	0.0451833	0.141333	No path
ENSG00000092820.13	EZR	ezrin	7430	Upstream of trait	-0.213836	1.19796e-05	0.000349124	0.62	1
ENSG00000092871.12	RFFL	ring finger and FYVE-like domain containing E3 ubiquitin protein ligase	117584	Downsteam of trait	-0.170677	0.000502552	0.00305914	0.158667	2
ENSG00000095002.8	MSH2	mutS homolog 2	4436	Downsteam of trait	0.1879	0.000124749	0.00125939	0	2
ENSG00000095397.9	DFNB31	deafness, autosomal recessive 31	25861	Downsteam of trait	-0.163117	0.000890124	0.00442439	0.115333	2
ENSG00000095539.11	SEMA4G	sema domain, immunoglobulin domain (Ig), transmembrane domain (TM) and short cytoplasmic domain, (semaphorin) 4G	57715	Downsteam of trait	-0.122157	0.0130913	0.0266477	0.135333	2
ENSG00000096092.5	TMEM14A	transmembrane protein 14A	28978	Downsteam of trait	0.126178	0.0103592	0.0226879	0.292	2
ENSG00000099308.4	MAST3	microtubule associated serine/threonine kinase 3	23031	Upstream of trait	0.172438	0.000438364	0.00281243	0.591333	1
ENSG00000099331.8	MYO9B	myosin IXB	4650	Upstream of trait	-0.201351	3.8418e-05	0.000638065	0.82	1
ENSG00000099338.15	CATSPERG	catsper channel auxiliary subunit gamma	57828	Downsteam of trait	-0.142828	0.00367016	0.0112088	0.0613333	2
ENSG00000099365.5	STX1B	syntaxin 1B	112755	Upstream of trait	0.184376	0.00016764	0.00150543	0.7	1
ENSG00000099377.9	HSD3B7	hydroxy-delta-5-steroid dehydrogenase, 3 beta- and steroid delta-isomerase 7	80270	Downsteam of trait	-0.127698	0.00946647	0.0211966	0.0713333	2
ENSG00000099381.12	SETD1A	SET domain containing 1A	9739	Downsteam of trait	-0.183037	0.000187298	0.00161928	0.072	2
ENSG00000099385.7	BCL7C	B-cell CLL/lymphoma 7C	9274	Downsteam of trait	-0.176649	0.000314491	0.00226991	0.336667	2
ENSG00000099901.12	RANBP1	RAN binding protein 1	5902	Downsteam of trait	0.147974	0.0026038	0.00900016	0.306667	2
ENSG00000099910.12	KLHL22	kelch-like family member 22	84861	Independent of trait	0.114325	0.0202808	0.0358724	0.216667	No path
ENSG00000100014.14	SPECC1L	sperm antigen with calponin homology and coiled-coil domains 1-like	23384	Independent of trait	-0.126096	0.0104091	0.0227489	0.405333	No path
ENSG00000100031.14	GGT1	gamma-glutamyltransferase 1	2678	Upstream of trait	-0.115553	0.0189655	0.0343321	0.646667	1
ENSG00000100033.11	PRODH	proline dehydrogenase (oxidase) 1	5625	Independent of trait	-0.113552	0.021149	0.03688	0.448667	No path
ENSG00000100038.15	TOP3B	topoisomerase (DNA) III beta	8940	Downsteam of trait	-0.131638	0.0074619	0.018044	0.105333	2
ENSG00000100075.5	SLC25A1	solute carrier family 25 (mitochondrial carrier; citrate transporter), member 1	6576	Upstream of trait	-0.114336	0.0202683	0.0358606	0.572	1
ENSG00000100099.15	HPS4	Hermansky-Pudlak syndrome 4	89781	Independent of trait	-0.112267	0.022664	0.0387884	0.403333	No path
ENSG00000100138.9	NHP2L1	NHP2 non-histone chromosome protein 2-like 1 (S. cerevisiae)	4809	Independent of trait	0.121101	0.0139065	0.0277607	0.254667	No path
ENSG00000100139.9	MICALL1	MICAL-like 1	85377	Upstream of trait	-0.205924	2.52751e-05	0.000491066	0.972	1
ENSG00000100146.12	SOX10	SRY (sex determining region Y)-box 10	6663	Downsteam of trait	-0.169107	0.00056702	0.00330325	0.146667	2
ENSG00000100151.11	PICK1	protein interacting with PRKCA 1	9463	Upstream of trait	-0.146675	0.0028424	0.00953388	0.740667	1
ENSG00000100227.13	POLDIP3	polymerase (DNA-directed), delta interacting protein 3	84271	Upstream of trait	-0.17295	0.000421175	0.00276239	0.568667	1
ENSG00000100228.8	RAB36	RAB36, member RAS oncogene family	9609	Upstream of trait	0.14792	0.00261332	0.00901511	0.528667	1
ENSG00000100242.11	SUN2	Sad1 and UNC84 domain containing 2	25777	Independent of trait	-0.154807	0.00162314	0.00651614	0.264	No path
ENSG00000100294.7	MCAT	malonyl CoA:ACP acyltransferase (mitochondrial)	27349	Independent of trait	0.160234	0.00109995	0.00509054	0.322667	No path
ENSG00000100360.10	IFT27	intraflagellar transport 27 homolog (Chlamydomonas)	11020	Downsteam of trait	0.134888	0.00610382	0.0157789	0.358667	2
ENSG00000100364.13	KIAA0930	KIAA0930	23313	Upstream of trait	-0.211776	1.45894e-05	0.000363463	0.976667	1
ENSG00000100393.9	EP300	E1A binding protein p300	2033	Downsteam of trait	-0.117226	0.0172938	0.0321732	0.0266667	4
ENSG00000100417.7	PMM1	phosphomannomutase 1	5372	Downsteam of trait	0.121382	0.0136849	0.0275499	0.0146667	2
ENSG00000100418.7	DESI1	desumoylating isopeptidase 1	27351	Upstream of trait	0.157388	0.00135103	0.00585005	0.712	1
ENSG00000100441.5	KHNYN	KH and NYN domain containing	23351	Downsteam of trait	-0.113187	0.0215703	0.0373617	0.068	2
ENSG00000100523.10	DDHD1	DDHD domain containing 1	80821	Downsteam of trait	0.144812	0.00321929	0.0102526	0.0313333	2
ENSG00000100605.11	ITPK1	inositol-tetrakisphosphate 1-kinase	3705	Downsteam of trait	-0.200216	4.25612e-05	0.000665009	0.00333333	2
ENSG00000100628.7	ASB2	ankyrin repeat and SOCS box containing 2	51676	Downsteam of trait	0.135585	0.00584334	0.0152394	0.258	2
ENSG00000100744.10	GSKIP	GSK3B interacting protein	51527	Downsteam of trait	0.157737	0.00131757	0.00575704	0.006	2
ENSG00000100749.3	VRK1	vaccinia related kinase 1	7443	Upstream of trait	0.119527	0.0152045	0.0295034	0.466	1
ENSG00000100796.13	SMEK1	SMEK homolog 1, suppressor of mek1 (Dictyostelium)	55671	Downsteam of trait	-0.111836	0.0231928	0.0393492	0.0566667	2
ENSG00000100811.5	YY1	YY1 transcription factor	7528	Downsteam of trait	-0.171792	0.000460949	0.00288881	0.0226667	2
ENSG00000100815.7	TRIP11	thyroid hormone receptor interactor 11	9321	Downsteam of trait	-0.139092	0.00467753	0.0131961	0.110667	2
ENSG00000100836.6	PABPN1	poly(A) binding protein, nuclear 1	8106	Downsteam of trait	-0.189146	0.000112232	0.00118128	0.454	2
ENSG00000100865.10	CINP	cyclin-dependent kinase 2 interacting protein	51550	Upstream of trait	0.17913	0.000257696	0.00196561	0.56	1
ENSG00000100906.6	NFKBIA	nuclear factor of kappa light polypeptide gene enhancer in B-cells inhibitor, alpha	4792	Upstream of trait	-0.229505	2.51059e-06	0.000149147	0.993333	1
ENSG00000100979.10	PLTP	phospholipid transfer protein	5360	Upstream of trait	-0.182994	0.000187959	0.00161964	0.739333	1
ENSG00000100983.5	GSS	glutathione synthetase	2937	Downsteam of trait	0.179384	0.000252447	0.00194034	0.0966667	2
ENSG00000101004.9	NINL	ninein-like	22981	Downsteam of trait	-0.109783	0.0258596	0.0423008	0.181333	2
ENSG00000101104.7	PABPC1L	poly(A) binding protein, cytoplasmic 1-like	80336	Downsteam of trait	-0.136591	0.00548484	0.0146919	0	2
ENSG00000101146.8	RAE1	ribonucleic acid export 1	8480	Downsteam of trait	0.14296	0.00363865	0.0111512	0.0533333	2
ENSG00000101224.13	CDC25B	cell division cycle 25B	994	Upstream of trait	-0.152213	0.00194647	0.00733729	0.67	1
ENSG00000101298.9	SNPH	syntaphilin	9751	Independent of trait	-0.114744	0.0198233	0.0353159	0.212	No path
ENSG00000101365.14	IDH3B	isocitrate dehydrogenase 3 (NAD+) beta	3420	Independent of trait	0.123847	0.011874	0.0249534	0.232667	No path
ENSG00000101452.9	DHX35	DEAH (Asp-Glu-Ala-His) box polypeptide 35	60625	Downsteam of trait	0.16999	0.000529865	0.003163	0.346667	2
ENSG00000101460.8	MAP1LC3A	microtubule-associated protein 1 light chain 3 alpha	84557	Downsteam of trait	0.162515	0.000930581	0.00454863	0.094	2
ENSG00000101546.8	RBFA	ribosome binding factor A (putative)	79863	Independent of trait	0.11496	0.0195917	0.0350245	0.299333	No path
ENSG00000102452.11	NALCN	sodium leak channel, non-selective	259232	Downsteam of trait	0.189961	0.000104691	0.00113222	0	2
ENSG00000102543.10	CDADC1	cytidine and dCMP deaminase domain containing 1	81602	Downsteam of trait	0.1238	0.0119064	0.0249872	0.006	2
ENSG00000102547.14	CAB39L	calcium binding protein 39-like	81617	Upstream of trait	-0.219773	6.71562e-06	0.000252997	0.993333	1
ENSG00000102678.6	FGF9	fibroblast growth factor 9	2254	Downsteam of trait	0.185764	0.000149324	0.00140754	0.344667	2
ENSG00000102974.10	CTCF	CCCTC-binding factor (zinc finger protein)	10664	Downsteam of trait	-0.173071	0.00041722	0.00274812	0.414	2
ENSG00000103021.5	CCDC113	coiled-coil domain containing 113	29070	Downsteam of trait	0.233003	1.74395e-06	0.000123344	0	2
ENSG00000103126.10	AXIN1	axin 1	8312	Upstream of trait	-0.198214	5.09226e-05	0.000742025	0.776	1
ENSG00000103148.9	NPRL3	nitrogen permease regulator-like 3 (S. cerevisiae)	8131	Upstream of trait	-0.133531	0.00664116	0.0166524	0.644667	1
ENSG00000103202.7	NME4	NME/NM23 nucleoside diphosphate kinase 4	4833	Downsteam of trait	-0.194159	7.28332e-05	0.00092853	0.262	2
ENSG00000103249.12	CLCN7	chloride channel, voltage-sensitive 7	1186	Downsteam of trait	-0.139424	0.00457884	0.0130128	0	4
ENSG00000103326.6	CAPN15	calpain 15	6650	Independent of trait	-0.181182	0.000218113	0.00176616	0.494	No path
ENSG00000103356.10	EARS2	glutamyl-tRNA synthetase 2, mitochondrial	124454	Downsteam of trait	0.161331	0.00101525	0.00479563	0.00733333	2
ENSG00000103496.10	STX4	syntaxin 4	6810	Downsteam of trait	-0.134687	0.0061808	0.0158915	0.00733333	2
ENSG00000103510.14	KAT8	K(lysine) acetyltransferase 8	84148	Downsteam of trait	-0.141638	0.00396749	0.011819	0	2
ENSG00000103550.9	KNOP1	lysine-rich nucleolar protein 1	400506	Downsteam of trait	-0.110346	0.0251028	0.0415802	0.0526667	2
ENSG00000103591.8	AAGAB	alpha- and gamma-adaptin binding protein	79719	Downsteam of trait	0.243011	5.95591e-07	7.07649e-05	0.176667	2
ENSG00000103671.5	TRIP4	thyroid hormone receptor interactor 4	9325	Independent of trait	-0.124641	0.011337	0.0241743	0.266	No path
ENSG00000103811.11	CTSH	cathepsin H	1512	Independent of trait	-0.115082	0.0194612	0.0348718	0.199333	No path
ENSG00000103994.11	ZNF106	zinc finger protein 106	64397	Independent of trait	-0.118964	0.0156944	0.0301323	0.100667	No path
ENSG00000104064.11	GABPB1	GA binding protein transcription factor, beta subunit 1	2553	Independent of trait	0.120455	0.014427	0.0284959	0.389333	No path
ENSG00000104112.4	SCG3	secretogranin III	29106	Downsteam of trait	0.203218	3.24169e-05	0.000574184	0.233333	1
ENSG00000104140.6	RHOV	ras homolog family member V	171177	Downsteam of trait	0.188565	0.000117913	0.00122336	0.330667	2
ENSG00000104228.8	TRIM35	tripartite motif containing 35	23087	Downsteam of trait	0.117996	0.0165683	0.0312852	0	2
ENSG00000104231.6	ZFAND1	zinc finger, AN1-type domain 1	79752	Downsteam of trait	0.180097	0.00023826	0.00187763	0.165333	2
ENSG00000104324.11	CPQ	carboxypeptidase Q	10404	Upstream of trait	-0.208833	1.92713e-05	0.000419242	0.506667	1
ENSG00000104361.5	NIPAL2	NIPA-like domain containing 2	79815	Downsteam of trait	0.183622	0.000178453	0.00157732	0.00466667	2
ENSG00000104472.5	CHRAC1	chromatin accessibility complex 1	54108	Downsteam of trait	-0.190987	9.58745e-05	0.00107932	0	2
ENSG00000104518.6	GSDMD	gasdermin D	79792	Independent of trait	-0.116451	0.0180516	0.0330948	0.135333	No path
ENSG00000104524.9	PYCRL	pyrroline-5-carboxylate reductase-like	65263	Downsteam of trait	0.169328	0.000557473	0.00326893	0.106	2
ENSG00000104763.12	ASAH1	N-acylsphingosine amidohydrolase (acid ceramidase) 1	427	Upstream of trait	0.161991	0.000967208	0.00463237	0.664	1
ENSG00000104825.12	NFKBIB	nuclear factor of kappa light polypeptide gene enhancer in B-cells inhibitor, beta	4793	Downsteam of trait	-0.110076	0.0254625	0.0420072	0.00733333	2
ENSG00000104859.10	CLASRP	CLK4-associating serine/arginine rich protein	11129	Upstream of trait	-0.263897	5.42045e-08	2.09309e-05	0.992667	1
ENSG00000104863.5	LIN7B	lin-7 homolog B (C. elegans)	64130	Downsteam of trait	0.106627	0.0304726	0.0471857	0.0133333	5
ENSG00000104870.7	FCGRT	Fc fragment of IgG, receptor, transporter, alpha	2217	Independent of trait	-0.156314	0.00145872	0.00609364	0.356667	No path
ENSG00000104885.11	DOT1L	DOT1-like histone H3K79 methyltransferase	84444	Downsteam of trait	-0.162104	0.000959242	0.00461929	0.261333	2
ENSG00000104904.6	OAZ1	ornithine decarboxylase antizyme 1	4946	Downsteam of trait	0.151166	0.00209305	0.00774812	0.147333	2
ENSG00000104936.11	DMPK	dystrophia myotonica-protein kinase	1760	Downsteam of trait	-0.147836	0.00262825	0.00903684	0.146667	2
ENSG00000104946.4	TBC1D17	TBC1 domain family, member 17	79735	Independent of trait	-0.135785	0.0057703	0.0151192	0.256	No path
ENSG00000104973.9	MED25	mediator complex subunit 25	81857	Downsteam of trait	-0.138943	0.00472247	0.0132804	0.0926667	2
ENSG00000105202.2	FBL	fibrillarin	2091	Upstream of trait	-0.208535	1.9818e-05	0.000425079	0.860667	1
ENSG00000105229.1	PIAS4	protein inhibitor of activated STAT, 4	51588	Downsteam of trait	-0.138502	0.00485761	0.0135189	0.26	2
ENSG00000105251.5	SHD	Src homology 2 domain containing transforming protein D	56961	Downsteam of trait	0.157273	0.0013622	0.00587313	0.352667	1
ENSG00000105287.7	PRKD2	protein kinase D2	25865	Downsteam of trait	-0.107217	0.0295601	0.0462128	0.0133333	2
ENSG00000105323.11	HNRNPUL1	heterogeneous nuclear ribonucleoprotein U-like 1	11100	Downsteam of trait	-0.150233	0.00223193	0.00810197	0.0106667	2
ENSG00000105355.4	PLIN3	perilipin 3	10226	Downsteam of trait	-0.167603	0.000635871	0.00355774	0.452	2
ENSG00000105402.2	NAPA	N-ethylmaleimide-sensitive factor attachment protein, alpha	8775	Upstream of trait	0.185581	0.000151622	0.00141967	0.6	1
ENSG00000105419.11	MEIS3	Meis homeobox 3	56917	Downsteam of trait	0.194223	7.24271e-05	0.00092853	0.000666667	1
ENSG00000105556.4	MIER2	mesoderm induction early response 1, family member 2	54531	Independent of trait	-0.132101	0.0072531	0.0177264	0.161333	No path
ENSG00000105559.5	PLEKHA4	pleckstrin homology domain containing, family A (phosphoinositide binding specific) member 4	57664	Downsteam of trait	-0.156989	0.00139009	0.00593538	0.178667	1
ENSG00000105568.12	PPP2R1A	protein phosphatase 2, regulatory subunit A, alpha	5518	Upstream of trait	0.163532	0.00086318	0.00434448	0.62	1
ENSG00000105619.8	TFPT	TCF3 (E2A) fusion partner (in childhood Leukemia)	29844	Upstream of trait	0.123743	0.011946	0.0250277	0.641333	1
ENSG00000105643.3	ARRDC2	arrestin domain containing 2	27106	Downsteam of trait	-0.23909	9.12414e-07	9.37578e-05	0	2
ENSG00000105649.3	RAB3A	RAB3A, member RAS oncogene family	5864	Upstream of trait	0.147875	0.00262132	0.00903	0.577333	1
ENSG00000105698.9	USF2	upstream transcription factor 2, c-fos interacting	7392	Downsteam of trait	-0.184544	0.000165313	0.00149541	0.295333	2
ENSG00000105700.5	KXD1	KxDL motif containing 1	79036	Downsteam of trait	0.107966	0.0284365	0.045049	0.164667	4
ENSG00000105726.11	ATP13A1	ATPase type 13A1	57130	Downsteam of trait	-0.172733	0.000428384	0.0027835	0.0373333	2
ENSG00000105784.11	RUNDC3B	RUN domain containing 3B	154661	Upstream of trait	0.163539	0.000862674	0.00434448	0.477333	1
ENSG00000105792.15	C7orf63	chromosome 7 open reading frame 63	79846	Downsteam of trait	0.139812	0.00446582	0.0128512	0.00333333	2
ENSG00000105928.9	DFNA5	deafness, autosomal dominant 5	1687	Downsteam of trait	0.10671	0.0303429	0.0470556	0	2
ENSG00000106009.11	BRAT1	BRCA1-associated ATM activator 1	221927	Upstream of trait	-0.141074	0.00411561	0.0121265	0.571333	1
ENSG00000106153.12	CHCHD2	coiled-coil-helix-coiled-coil-helix domain containing 2	51142	Upstream of trait	0.177597	0.00029154	0.00213165	0.664	1
ENSG00000106236.3	NPTX2	neuronal pentraxin II	4885	Downsteam of trait	0.141252	0.00406847	0.0120328	0.243333	2
ENSG00000106367.9	AP1S1	adaptor-related protein complex 1, sigma 1 subunit	1174	Downsteam of trait	0.164149	0.000824472	0.00420288	0.165333	2
ENSG00000106404.9	CLDN15	claudin 15	24146	Downsteam of trait	-0.152928	0.001852	0.00711198	0.0226667	2
ENSG00000106477.12	CEP41	centrosomal protein 41kDa	95681	Downsteam of trait	0.165041	0.000771326	0.00403294	0	2
ENSG00000106524.4	ANKMY2	ankyrin repeat and MYND domain containing 2	57037	Downsteam of trait	0.14852	0.00250913	0.00878817	0.0226667	2
ENSG00000106603.12	COA1	cytochrome c oxidase assembly factor 1 homolog (S. cerevisiae)	55744	Downsteam of trait	0.23497	1.41724e-06	0.000106783	0	2
ENSG00000106605.6	BLVRA	biliverdin reductase A	644	Downsteam of trait	0.110684	0.0246574	0.0410405	0.18	2
ENSG00000106665.11	CLIP2	CAP-GLY domain containing linker protein 2	7461	Upstream of trait	-0.213562	1.22998e-05	0.000350762	0.936667	1
ENSG00000106689.6	LHX2	LIM homeobox 2	9355	Downsteam of trait	-0.111489	0.0236252	0.0398377	0.062	2
ENSG00000106771.8	TMEM245	transmembrane protein 245	23731	Independent of trait	-0.143087	0.00360844	0.0110696	0.447333	No path
ENSG00000106789.8	CORO2A	coronin, actin binding protein, 2A	7464	Downsteam of trait	0.112353	0.0225592	0.0386734	0.074	2
ENSG00000106868.12	SUSD1	sushi domain containing 1	64420	Downsteam of trait	0.156676	0.00142154	0.0060363	0.082	2
ENSG00000107140.10	TESK1	testis-specific kinase 1	7016	Independent of trait	-0.124072	0.0117194	0.0247118	0.338667	No path
ENSG00000107263.13	RAPGEF1	Rap guanine nucleotide exchange factor (GEF) 1	2889	Independent of trait	-0.11244	0.0224546	0.0385154	0.184	No path
ENSG00000107338.8	SHB	Src homology 2 domain containing adaptor protein B	6461	Independent of trait	-0.122095	0.0131374	0.0267087	0.299333	No path
ENSG00000107551.14	RASSF4	Ras association (RalGDS/AF-6) domain family member 4	83937	Upstream of trait	-0.124638	0.0113391	0.0241743	0.606	1
ENSG00000107731.8	UNC5B	unc-5 homolog B (C. elegans)	219699	Downsteam of trait	-0.119967	0.0148312	0.029016	0.256667	4
ENSG00000107833.6	NPM3	nucleophosmin/nucleoplasmin 3	10360	Upstream of trait	0.130097	0.00819561	0.0192969	0.614667	1
ENSG00000107902.9	LHPP	phospholysine phosphohistidine inorganic pyrophosphate phosphatase	64077	Downsteam of trait	-0.161665	0.000990699	0.00471564	0.196	2
ENSG00000108272.9	DHRS11	dehydrogenase/reductase (SDR family) member 11	79154	Downsteam of trait	0.175617	0.000341384	0.00239954	0.248667	2
ENSG00000108296.6	CWC25	CWC25 spliceosome-associated protein homolog (S. cerevisiae)	54883	Downsteam of trait	-0.118476	0.0161291	0.0307186	0.0966667	4
ENSG00000108349.9	CASC3	cancer susceptibility candidate 3	22794	Downsteam of trait	-0.224308	4.26913e-06	0.00019538	0.0506667	2
ENSG00000108384.10	RAD51C	RAD51 paralog C	5889	Downsteam of trait	0.125412	0.0108365	0.0234343	0.0333333	2
ENSG00000108433.10	GOSR2	golgi SNAP receptor complex member 2	9570	Downsteam of trait	0.141033	0.00412664	0.0121467	0.186667	2
ENSG00000108439.5	PNPO	pyridoxamine 5'-phosphate oxidase	55163	Downsteam of trait	0.117254	0.0172668	0.0321327	0.036	2
ENSG00000108528.9	SLC25A11	solute carrier family 25 (mitochondrial carrier; oxoglutarate carrier), member 11	8402	Downsteam of trait	0.177231	0.000300214	0.00218215	0.072	2
ENSG00000108592.10	FTSJ3	FtsJ homolog 3 (E. coli)	117246	Downsteam of trait	-0.135905	0.00572693	0.0150695	0.05	2
ENSG00000108622.6	ICAM2	intercellular adhesion molecule 2	3384	Downsteam of trait	-0.131452	0.00754707	0.0181788	0.046	2
ENSG00000108639.3	SYNGR2	synaptogyrin 2	9144	Independent of trait	-0.119442	0.0152777	0.0295805	0.310667	No path
ENSG00000108641.10	B9D1	B9 protein domain 1	27077	Downsteam of trait	0.137591	0.00514792	0.0141108	0.199333	2
ENSG00000108669.12	CYTH1	cytohesin 1	9267	Independent of trait	-0.133483	0.00666115	0.0166958	0.314667	No path
ENSG00000108784.5	NAGLU	N-acetylglucosaminidase, alpha	4669	Downsteam of trait	-0.152227	0.00194466	0.00733729	0.274667	2
ENSG00000108786.6	HSD17B1	hydroxysteroid (17-beta) dehydrogenase 1	3292	Downsteam of trait	-0.143748	0.00345459	0.0107147	0.014	4
ENSG00000108825.12	PTGES3L-AARSD1	PTGES3L-AARSD1 readthrough	100885848	Independent of trait	0.130619	0.00794035	0.0188396	0.478667	No path
ENSG00000108829.9	LRRC59	leucine rich repeat containing 59	55379	Upstream of trait	0.115369	0.0191581	0.0345493	0.526	1
ENSG00000108883.8	EFTUD2	elongation factor Tu GTP binding domain containing 2	9343	Downsteam of trait	0.148186	0.00256657	0.00892356	0.0273333	2
ENSG00000109084.9	TMEM97	transmembrane protein 97	27346	Downsteam of trait	0.185443	0.000153381	0.00142717	0.178667	2
ENSG00000109458.4	GAB1	GRB2-associated binding protein 1	2549	Upstream of trait	-0.161156	0.00102834	0.00484256	0.456	1
ENSG00000109771.11	LRP2BP	LRP2 binding protein	55805	Independent of trait	0.114121	0.0205073	0.0361262	0.126	No path
ENSG00000109832.7	DDX25	DEAD (Asp-Glu-Ala-Asp) box helicase 25	29118	Downsteam of trait	0.168186	0.000608296	0.00344308	0.034	2
ENSG00000110047.12	EHD1	EH-domain containing 1	10938	Downsteam of trait	-0.14401	0.0033952	0.0106051	0.134667	2
ENSG00000110104.6	CCDC86	coiled-coil domain containing 86	79080	Downsteam of trait	-0.111038	0.0241994	0.0405074	0.0573333	2
ENSG00000110107.4	PRPF19	pre-mRNA processing factor 19	27339	Independent of trait	0.115532	0.0189871	0.0343612	0.258667	No path
ENSG00000110492.10	MDK	midkine (neurite growth-promoting factor 2)	4192	Downsteam of trait	0.150794	0.00214741	0.00789732	0.022	2
ENSG00000110719.5	TCIRG1	T-cell, immune regulator 1, ATPase, H+ transporting, lysosomal V0 subunit A3	10312	Independent of trait	-0.117726	0.0168189	0.0315782	0.184667	No path
ENSG00000110881.6	ASIC1	acid-sensing (proton-gated) ion channel 1	41	Downsteam of trait	-0.107403	0.0292784	0.0459234	0.0313333	2
ENSG00000111218.7	PRMT8	protein arginine methyltransferase 8	56341	Downsteam of trait	0.243138	5.87371e-07	7.07649e-05	0	2
ENSG00000111269.2	CREBL2	cAMP responsive element binding protein-like 2	1389	Upstream of trait	-0.166232	0.000705368	0.00382283	0.632667	1
ENSG00000111328.2	CDK2AP1	cyclin-dependent kinase 2 associated protein 1	8099	Upstream of trait	-0.301637	4.10114e-10	1.26692e-06	0.993333	1
ENSG00000111358.8	GTF2H3	general transcription factor IIH, polypeptide 3, 34kDa	2967	Downsteam of trait	0.246086	4.24108e-07	6.60784e-05	0	2
ENSG00000111361.7	EIF2B1	eukaryotic translation initiation factor 2B, subunit 1 alpha, 26kDa	1967	Independent of trait	0.128005	0.00929457	0.0209199	0.171333	No path
ENSG00000111445.9	RFC5	replication factor C (activator 1) 5, 36.5kDa	5985	Upstream of trait	0.139256	0.00462838	0.0131053	0.616667	1
ENSG00000111530.7	CAND1	cullin-associated and neddylation-dissociated 1	55832	Upstream of trait	0.136737	0.00543417	0.0146102	0.526667	1
ENSG00000111652.4	COPS7A	COP9 signalosome subunit 7A	50813	Upstream of trait	0.181649	0.00020993	0.00174515	0.533333	1
ENSG00000111669.9	TPI1	triosephosphate isomerase 1	7167	Downsteam of trait	0.133564	0.0066279	0.0166323	0.14	2
ENSG00000111676.9	ATN1	atrophin 1	1822	Downsteam of trait	-0.184577	0.000164863	0.00149352	0.140667	2
ENSG00000111711.4	GOLT1B	golgi transport 1B	51026	Downsteam of trait	0.194964	6.78782e-05	0.000891334	0.0213333	2
ENSG00000111907.16	TPD52L1	tumor protein D52-like 1	7164	Downsteam of trait	-0.177578	0.000291974	0.00213229	0.235333	2
ENSG00000111961.12	SASH1	SAM and SH3 domain containing 1	23328	Downsteam of trait	-0.22822	2.86613e-06	0.000160982	0	2
ENSG00000112079.8	STK38	serine/threonine kinase 38	11329	Downsteam of trait	-0.146268	0.00292114	0.0097136	0.0386667	2
ENSG00000112139.9	MDGA1	MAM domain containing glycosylphosphatidylinositol anchor 1	266727	Downsteam of trait	-0.203484	3.16372e-05	0.000567788	0.313333	2
ENSG00000112294.8	ALDH5A1	aldehyde dehydrogenase 5 family, member A1	7915	Upstream of trait	0.178587	0.000269239	0.00202002	0.701333	1
ENSG00000112357.7	PEX7	peroxisomal biogenesis factor 7	5191	Downsteam of trait	0.136772	0.0054224	0.0145976	0.012	2
ENSG00000112578.5	BYSL	bystin-like	705	Independent of trait	0.10936	0.0264408	0.0428907	0.394667	No path
ENSG00000112763.11	BTN2A1	butyrophilin, subfamily 2, member A1	11120	Downsteam of trait	0.109956	0.0256252	0.0421629	0.340667	2
ENSG00000112796.4	ENPP5	ectonucleotide pyrophosphatase/phosphodiesterase 5 (putative)	59084	Downsteam of trait	0.141156	0.00409383	0.0120929	0.0453333	2
ENSG00000112812.11	PRSS16	protease, serine, 16 (thymus)	10279	Downsteam of trait	0.247787	3.50753e-07	6.19166e-05	0	2
ENSG00000112851.10	ERBB2IP	erbb2 interacting protein	55914	Upstream of trait	-0.238832	9.38221e-07	9.37578e-05	0.778	1
ENSG00000112855.10	HARS2	histidyl-tRNA synthetase 2, mitochondrial	23438	Downsteam of trait	0.152762	0.00187354	0.00715856	0.171333	2
ENSG00000113048.11	MRPS27	mitochondrial ribosomal protein S27	23107	Downsteam of trait	0.206399	2.4187e-05	0.000477431	0	2
ENSG00000113108.13	APBB3	amyloid beta (A4) precursor protein-binding, family B, member 3	10307	Downsteam of trait	0.18473	0.000162776	0.00147896	0	2
ENSG00000113161.11	HMGCR	3-hydroxy-3-methylglutaryl-CoA reductase	3156	Downsteam of trait	0.146798	0.00281893	0.00947573	0.012	2
ENSG00000113269.7	RNF130	ring finger protein 130	55819	Downsteam of trait	-0.195615	6.4103e-05	0.000859115	0.449333	2
ENSG00000113328.14	CCNG1	cyclin G1	900	Independent of trait	-0.131533	0.00751004	0.0181108	0.128667	No path
ENSG00000113456.14	RAD1	RAD1 homolog (S. pombe)	5810	Independent of trait	0.109283	0.0265473	0.0430271	0.394	No path
ENSG00000113578.13	FGF1	fibroblast growth factor 1 (acidic)	2246	Independent of trait	-0.125573	0.0107348	0.0232632	0.440667	No path
ENSG00000113649.7	TCERG1	transcription elongation regulator 1	10915	Upstream of trait	0.136776	0.00542105	0.0145976	0.495333	1
ENSG00000114279.8	FGF12	fibroblast growth factor 12	2257	Upstream of trait	0.157253	0.00136411	0.00587583	0.590667	1
ENSG00000114353.12	GNAI2	guanine nucleotide binding protein (G protein), alpha inhibiting activity polypeptide 2	2771	Downsteam of trait	-0.124216	0.0116217	0.0245858	0.191333	2
ENSG00000114544.11	SLC41A3	solute carrier family 41, member 3	54946	Downsteam of trait	0.152299	0.00193487	0.00732048	0.234667	2
ENSG00000114573.5	ATP6V1A	ATPase, H+ transporting, lysosomal 70kDa, V1 subunit A	523	Downsteam of trait	0.146969	0.00278662	0.00939781	0.204	2
ENSG00000114631.10	PODXL2	podocalyxin-like 2	50512	Independent of trait	0.161349	0.0010139	0.00479563	0.450667	No path
ENSG00000114850.2	SSR3	signal sequence receptor, gamma (translocon-associated protein gamma)	6747	Upstream of trait	0.108909	0.0270722	0.0436715	0.468	1
ENSG00000114853.9	ZBTB47	zinc finger and BTB domain containing 47	92999	Downsteam of trait	-0.217948	8.03657e-06	0.000282119	0.137333	2
ENSG00000114902.8	SPCS1	signal peptidase complex subunit 1 homolog (S. cerevisiae)	28972	Downsteam of trait	0.181361	0.000214948	0.00176275	0.25	2
ENSG00000115241.9	PPM1G	protein phosphatase, Mg2+/Mn2+ dependent, 1G	5496	Downsteam of trait	-0.145773	0.00301956	0.00990311	0.222667	2
ENSG00000115464.10	USP34	ubiquitin specific peptidase 34	9736	Downsteam of trait	-0.148535	0.00250644	0.00878372	0.022	2
ENSG00000115468.7	EFHD1	EF-hand domain family, member D1	80303	Downsteam of trait	-0.15417	0.0016976	0.00668902	0.208	2
ENSG00000115525.12	ST3GAL5	ST3 beta-galactoside alpha-2,3-sialyltransferase 5	8869	Downsteam of trait	0.111992	0.0229995	0.039135	0.0626667	2
ENSG00000115548.12	KDM3A	lysine (K)-specific demethylase 3A	55818	Downsteam of trait	-0.114927	0.0196262	0.0350558	0.0813333	2
ENSG00000115762.12	PLEKHB2	pleckstrin homology domain containing, family B (evectins) member 2	55041	Upstream of trait	0.222771	4.98278e-06	0.000215283	0.993333	1
ENSG00000116096.5	SPR	sepiapterin reductase (7,8-dihydrobiopterin:NADP+ oxidoreductase)	6697	Upstream of trait	-0.133619	0.00660512	0.0165889	0.526	1
ENSG00000116151.8	MORN1	MORN repeat containing 1	79906	Upstream of trait	0.183031	0.000187394	0.00161928	0.572667	1
ENSG00000116221.10	MRPL37	mitochondrial ribosomal protein L37	51253	Downsteam of trait	0.167578	0.000637074	0.00355884	0.00466667	2
ENSG00000116661.9	FBXO2	F-box protein 2	26232	Upstream of trait	-0.236256	1.23635e-06	0.000104496	0.993333	1
ENSG00000116786.7	PLEKHM2	pleckstrin homology domain containing, family M (with RUN domain) member 2	23207	Downsteam of trait	-0.213211	1.27205e-05	0.000350762	0.212	2
ENSG00000116984.8	MTR	5-methyltetrahydrofolate-homocysteine methyltransferase	4548	Downsteam of trait	0.145213	0.00313455	0.0101395	0.330667	2
ENSG00000117115.8	PADI2	peptidyl arginine deiminase, type II	11240	Upstream of trait	-0.21164	1.47796e-05	0.000365256	0.941333	1
ENSG00000117266.11	CDK18	cyclin-dependent kinase 18	5129	Upstream of trait	-0.212825	1.32006e-05	0.000354701	0.993333	1
ENSG00000117280.8	RAB7L1	RAB7, member RAS oncogene family-like 1	8934	Downsteam of trait	-0.152108	0.00196082	0.00737498	0.2	2
ENSG00000117298.10	ECE1	endothelin converting enzyme 1	1889	Downsteam of trait	-0.17483	0.000363323	0.00248038	0.292	2
ENSG00000117450.9	PRDX1	peroxiredoxin 1	5052	Downsteam of trait	-0.113214	0.0215392	0.0373497	0.032	2
ENSG00000117682.11	DHDDS	dehydrodolichyl diphosphate synthase	79947	Upstream of trait	0.167688	0.000631816	0.00354872	0.702	1
ENSG00000117697.10	NSL1	NSL1, MIS12 kinetochore complex component	25936	Downsteam of trait	-0.20869	1.95315e-05	0.000421933	0.02	2
ENSG00000117713.13	ARID1A	AT rich interactive domain 1A (SWI-like)	8289	Downsteam of trait	-0.119377	0.0153334	0.029679	0.228	2
ENSG00000118007.8	STAG1	stromal antigen 1	10274	Downsteam of trait	-0.224968	3.99319e-06	0.000189665	0	2
ENSG00000118162.8	KPTN	kaptin (actin binding protein)	11133	Upstream of trait	-0.157818	0.00130995	0.00573184	0.706667	1
ENSG00000119185.8	ITGB1BP1	integrin beta 1 binding protein 1	9270	Downsteam of trait	0.121632	0.013491	0.027275	0	2
ENSG00000119227.3	PIGZ	phosphatidylinositol glycan anchor biosynthesis, class Z	80235	Downsteam of trait	0.149048	0.0024205	0.00857004	0.328	2
ENSG00000119333.7	WDR34	WD repeat domain 34	89891	Independent of trait	-0.11557	0.0189484	0.0343112	0.2	No path
ENSG00000119396.6	RAB14	RAB14, member RAS oncogene family	51552	Upstream of trait	0.152203	0.00194789	0.00733729	0.561333	1
ENSG00000119403.9	PHF19	PHD finger protein 19	26147	Upstream of trait	-0.249679	2.83545e-07	5.67371e-05	0.993333	1
ENSG00000119632.3	IFI27L2	interferon, alpha-inducible protein 27-like 2	83982	Upstream of trait	-0.136074	0.00566643	0.0149804	0.818	1
ENSG00000119922.7	IFIT2	interferon-induced protein with tetratricopeptide repeats 2	3433	Upstream of trait	-0.162327	0.000943611	0.00458692	0.486	1
ENSG00000119943.6	PYROXD2	pyridine nucleotide-disulphide oxidoreductase domain 2	84795	Downsteam of trait	-0.132239	0.00719209	0.0176401	0.184	2
ENSG00000119977.14	TCTN3	tectonic family member 3	26123	Downsteam of trait	0.17877	0.000265282	0.00200173	0	2
ENSG00000120071.8	KANSL1	KAT8 regulatory NSL complex subunit 1	284058	Upstream of trait	-0.168441	0.000596612	0.00339731	0.829333	1
ENSG00000120129.5	DUSP1	dual specificity phosphatase 1	1843	Upstream of trait	-0.159073	0.00119665	0.0054045	0.548667	1
ENSG00000120708.10	TGFBI	transforming growth factor, beta-induced, 68kDa	7045	Independent of trait	-0.115378	0.0191487	0.0345423	0.259333	No path
ENSG00000120896.9	SORBS3	sorbin and SH3 domain containing 3	10174	Upstream of trait	-0.141143	0.00409739	0.0120952	0.558667	1
ENSG00000120913.18	PDLIM2	PDZ and LIM domain 2 (mystique)	64236	Upstream of trait	-0.145175	0.00314258	0.0101495	0.498	1
ENSG00000121413.7	ZSCAN18	zinc finger and SCAN domain containing 18	65982	Downsteam of trait	0.188279	0.000120817	0.00123584	0	2
ENSG00000121680.11	PEX16	peroxisomal biogenesis factor 16	9409	Upstream of trait	0.155434	0.00155278	0.00635027	0.683333	1
ENSG00000121766.10	ZCCHC17	zinc finger, CCHC domain containing 17	51538	Upstream of trait	0.156366	0.00145337	0.00608582	0.71	1
ENSG00000121897.9	LIAS	lipoic acid synthetase	11019	Downsteam of trait	0.238806	9.40861e-07	9.37578e-05	0.379333	2
ENSG00000121905.5	HPCA	hippocalcin	3208	Upstream of trait	0.16132	0.00101604	0.00479563	0.57	1
ENSG00000122386.6	ZNF205	zinc finger protein 205	7755	Independent of trait	-0.164491	0.000803723	0.00413463	0.362667	No path
ENSG00000122477.8	LRRC39	leucine rich repeat containing 39	127495	Independent of trait	0.105929	0.0315842	0.0484095	0.172	No path
ENSG00000122512.9	PMS2	PMS2 postmeiotic segregation increased 2 (S. cerevisiae)	5395	Upstream of trait	0.21599	9.72842e-06	0.000301502	0.606	1
ENSG00000123094.10	RASSF8	Ras association (RalGDS/AF-6) domain family (N-terminal) member 8	11228	Downsteam of trait	-0.156415	0.00144828	0.00607481	0.293333	2
ENSG00000123143.8	PKN1	protein kinase N1	5585	Downsteam of trait	-0.158083	0.00128526	0.00565987	0.415333	2
ENSG00000123178.9	SPRYD7	SPRY domain containing 7	57213	Independent of trait	0.116654	0.01785	0.0328519	0.167333	No path
ENSG00000123416.10	TUBA1B	tubulin, alpha 1b	10376	Upstream of trait	0.202685	3.40329e-05	0.000577659	0.990667	1
ENSG00000123505.9	AMD1	adenosylmethionine decarboxylase 1	262	Upstream of trait	-0.165815	0.000727851	0.00390358	0.739333	1
ENSG00000123983.9	ACSL3	acyl-CoA synthetase long-chain family member 3	2181	Downsteam of trait	0.140952	0.00414848	0.0122052	0.00533333	2
ENSG00000124126.9	PREX1	phosphatidylinositol-3,4,5-trisphosphate-dependent Rac exchange factor 1	57580	Downsteam of trait	-0.211987	1.43002e-05	0.000363463	0.424	2
ENSG00000124226.7	RNF114	ring finger protein 114	55905	Independent of trait	-0.109669	0.0260141	0.0424636	0.115333	No path
ENSG00000124440.10	HIF3A	hypoxia inducible factor 3, alpha subunit	64344	Upstream of trait	-0.172149	0.000448319	0.00285261	0.687333	1
ENSG00000124523.9	SIRT5	sirtuin 5	23408	Downsteam of trait	0.188121	0.000122437	0.00124417	0.0973333	2
ENSG00000124532.9	MRS2	MRS2 magnesium transporter	57380	Downsteam of trait	0.162699	0.000918019	0.00451581	0.151333	2
ENSG00000124562.5	SNRPC	small nuclear ribonucleoprotein polypeptide C	6631	Independent of trait	0.10657	0.0305627	0.0472423	0.238667	No path
ENSG00000124785.4	NRN1	neuritin 1	51299	Downsteam of trait	0.254257	1.68239e-07	4.15777e-05	0	2
ENSG00000125445.6	MRPS7	mitochondrial ribosomal protein S7	51081	Downsteam of trait	0.105391	0.0324627	0.0493034	0.0133333	2
ENSG00000125457.9	MIF4GD	MIF4G domain containing	57409	Independent of trait	-0.133296	0.00673839	0.0168211	0.378667	No path
ENSG00000125459.9	MSTO1	misato 1, mitochondrial distribution and morphology regulator	55154	Downsteam of trait	0.10914	0.0267469	0.0432711	0.147333	2
ENSG00000125534.4	PPDPF	pancreatic progenitor cell differentiation and proliferation factor	79144	Upstream of trait	0.243553	5.61205e-07	7.00832e-05	0.993333	1
ENSG00000125686.7	MED1	mediator complex subunit 1	5469	Downsteam of trait	-0.133913	0.00648574	0.0164294	0.0806667	2
ENSG00000125703.9	ATG4C	autophagy related 4C, cysteine peptidase	84938	Upstream of trait	-0.131974	0.00731018	0.0177837	0.584	1
ENSG00000125753.9	VASP	vasodilator-stimulated phosphoprotein	7408	Downsteam of trait	-0.176352	0.000322011	0.00231221	0.0706667	2
ENSG00000125817.7	CENPB	centromere protein B, 80kDa	1059	Independent of trait	-0.216253	9.48366e-06	0.000299021	0.486667	No path
ENSG00000125821.7	DTD1	D-tyrosyl-tRNA deacylase 1	92675	Downsteam of trait	0.14631	0.00291302	0.00970225	0.054	2
ENSG00000125952.14	MAX	MYC associated factor X	4149	Downsteam of trait	-0.204511	2.87942e-05	0.000542382	0.0293333	2
ENSG00000126067.7	PSMB2	proteasome (prosome, macropain) subunit, beta type, 2	5690	Upstream of trait	0.187219	0.000132136	0.00131041	0.68	1
ENSG00000126091.15	ST3GAL3	ST3 beta-galactoside alpha-2,3-sialyltransferase 3	6487	Downsteam of trait	0.209317	1.84144e-05	0.000404878	0.284	2
ENSG00000126214.15	KLC1	kinesin light chain 1	3831	Downsteam of trait	0.121719	0.0134239	0.0271927	0.0733333	2
ENSG00000126602.6	TRAP1	TNF receptor-associated protein 1	10131	Upstream of trait	0.208782	1.93643e-05	0.000419788	0.96	1
ENSG00000126777.13	KTN1	kinectin 1 (kinesin receptor)	3895	Upstream of trait	-0.243692	5.527e-07	7.00832e-05	0.967333	1
ENSG00000126803.8	HSPA2	heat shock 70kDa protein 2	3306	Downsteam of trait	-0.209765	1.76522e-05	0.000395136	0	2
ENSG00000126860.6	EVI2A	ecotropic viral integration site 2A	2123	Independent of trait	-0.108164	0.0281454	0.044748	0.225333	No path
ENSG00000126878.8	AIF1L	allograft inflammatory factor 1-like	83543	Downsteam of trait	-0.129777	0.00835598	0.0194428	0.248	2
ENSG00000127191.12	TRAF2	TNF receptor-associated factor 2	7186	Independent of trait	0.106601	0.0305142	0.0472287	0.169333	No path
ENSG00000127445.9	PIN1	peptidylprolyl cis/trans isomerase, NIMA-interacting 1	5300	Upstream of trait	0.200464	4.16217e-05	0.00066022	0.513333	1
ENSG00000127463.8	EMC1	ER membrane protein complex subunit 1	23065	Upstream of trait	0.217234	8.6183e-06	0.000287207	0.648667	1
ENSG00000127527.8	EPS15L1	epidermal growth factor receptor pathway substrate 15-like 1	58513	Downsteam of trait	0.123236	0.0123016	0.0255747	0.0653333	4
ENSG00000127564.12	PKMYT1	protein kinase, membrane associated tyrosine/threonine 1	9088	Downsteam of trait	0.144904	0.00319966	0.0102322	0.0146667	2
ENSG00000127824.9	TUBA4A	tubulin, alpha 4a	7277	Independent of trait	0.117921	0.0166378	0.0313589	0.276	No path
ENSG00000127884.4	ECHS1	enoyl CoA hydratase, short chain, 1, mitochondrial	1892	Downsteam of trait	0.132647	0.00701382	0.0173336	0.086	2
ENSG00000128039.6	SRD5A3	steroid 5 alpha-reductase 3	79644	Upstream of trait	0.169089	0.000567795	0.00330325	0.628667	1
ENSG00000128159.7	TUBGCP6	tubulin, gamma complex associated protein 6	85378	Downsteam of trait	-0.113038	0.0217446	0.0375793	0.120667	4
ENSG00000128271.12	ADORA2A	adenosine A2a receptor	135	Upstream of trait	-0.192676	8.28674e-05	0.000999477	0.558	1
ENSG00000128298.12	BAIAP2L2	BAI1-associated protein 2-like 2	80115	Downsteam of trait	0.145176	0.0031424	0.0101495	0.309333	2
ENSG00000128309.12	MPST	mercaptopyruvate sulfurtransferase	4357	Downsteam of trait	-0.143245	0.00357107	0.0109987	0.0713333	2
ENSG00000128578.5	STRIP2	striatin interacting protein 2	57464	Downsteam of trait	0.14754	0.00268134	0.00916276	0.0306667	2
ENSG00000128581.11	RABL5	RAB, member RAS oncogene family-like 5	64792	Downsteam of trait	0.1285	0.00902336	0.0205264	0.006	2
ENSG00000128609.10	NDUFA5	NADH dehydrogenase (ubiquinone) 1 alpha subcomplex, 5	4698	Downsteam of trait	0.187181	0.000132563	0.0013124	0.116667	2
ENSG00000128891.11	C15orf57	chromosome 15 open reading frame 57	90416	Downsteam of trait	0.157357	0.00135401	0.00585005	0.0253333	2
ENSG00000128928.4	IVD	isovaleryl-CoA dehydrogenase	3712	Downsteam of trait	0.115073	0.0194705	0.0348784	0.246	2
ENSG00000129128.8	SPCS3	signal peptidase complex subunit 3 homolog (S. cerevisiae)	60559	Downsteam of trait	0.163553	0.000861807	0.00434448	0.0713333	2
ENSG00000129197.10	RPAIN	RPA interacting protein	84268	Downsteam of trait	0.120373	0.0144945	0.0285653	0.0773333	2
ENSG00000129596.4	CDO1	cysteine dioxygenase type 1	1036	Downsteam of trait	0.127069	0.00982676	0.0217923	0.022	2
ENSG00000129946.5	SHC2	SHC (Src homology 2 domain containing) transforming protein 2	25759	Independent of trait	-0.137263	0.00525615	0.0142933	0.333333	No path
ENSG00000129990.9	SYT5	synaptotagmin V	6861	Upstream of trait	0.203152	3.26126e-05	0.000574915	0.716667	1
ENSG00000130204.8	TOMM40	translocase of outer mitochondrial membrane 40 homolog (yeast)	10452	Upstream of trait	0.144537	0.00327875	0.0103565	0.547333	1
ENSG00000130244.8	FAM98C	family with sequence similarity 98, member C	147965	Upstream of trait	0.129486	0.00850372	0.0196544	0.504667	1
ENSG00000130312.1	MRPL34	mitochondrial ribosomal protein L34	64981	Independent of trait	-0.105095	0.0329554	0.0497938	0.345333	No path
ENSG00000130475.9	FCHO1	FCH domain only 1	23149	Upstream of trait	-0.168575	0.00059055	0.00337437	0.609333	1
ENSG00000130517.5	PGPEP1	pyroglutamyl-peptidase I	54858	Upstream of trait	-0.204552	2.86863e-05	0.000542001	0.99	1
ENSG00000130520.3	LSM4	LSM4 homolog, U6 small nuclear RNA associated (S. cerevisiae)	25804	Upstream of trait	0.183933	0.000173916	0.00154829	0.553333	1
ENSG00000130522.3	JUND	jun D proto-oncogene	3727	Downsteam of trait	-0.21719	8.65522e-06	0.000287207	0.377333	2
ENSG00000130558.14	OLFM1	olfactomedin 1	10439	Upstream of trait	0.107109	0.0297264	0.0463673	0.521333	1
ENSG00000130560.4	UBAC1	UBA domain containing 1	10422	Downsteam of trait	-0.134074	0.00642136	0.0163131	0.056	2
ENSG00000130669.12	PAK4	p21 protein (Cdc42/Rac)-activated kinase 4	10298	Upstream of trait	-0.201051	3.94729e-05	0.000646891	0.648	1
ENSG00000130702.9	LAMA5	laminin, alpha 5	3911	Downsteam of trait	-0.146121	0.00295011	0.00976995	0.225333	2
ENSG00000130703.10	OSBPL2	oxysterol binding protein-like 2	9885	Downsteam of trait	-0.149234	0.00239	0.00849125	0.0793333	2
ENSG00000130707.12	ASS1	argininosuccinate synthase 1	445	Downsteam of trait	0.154014	0.00171635	0.00673285	0.0573333	2
ENSG00000130717.8	UCK1	uridine-cytidine kinase 1	83549	Downsteam of trait	-0.117943	0.0166173	0.0313393	0.016	2
ENSG00000130787.9	HIP1R	huntingtin interacting protein 1 related	9026	Upstream of trait	-0.156297	0.00146052	0.00609364	0.558	1
ENSG00000130956.9	HABP4	hyaluronan binding protein 4	22927	Downsteam of trait	0.202931	3.32783e-05	0.000575926	0	2
ENSG00000131069.14	ACSS2	acyl-CoA synthetase short-chain family member 2	55902	Downsteam of trait	-0.127029	0.00985051	0.0218371	0.119333	2
ENSG00000131097.2	HIGD1B	HIG1 hypoxia inducible domain family, member 1B	51751	Downsteam of trait	-0.18751	0.000128938	0.00128904	0.212	2
ENSG00000131100.8	ATP6V1E1	ATPase, H+ transporting, lysosomal 31kDa, V1 subunit E1	529	Upstream of trait	0.209602	1.79267e-05	0.000396982	0.649333	1
ENSG00000131409.7	LRRC4B	leucine rich repeat containing 4B	94030	Independent of trait	-0.181604	0.000210716	0.00174515	0.416667	No path
ENSG00000131435.8	PDLIM4	PDZ and LIM domain 4	8572	Independent of trait	-0.115901	0.0186069	0.0338416	0.333333	No path
ENSG00000131475.2	VPS25	vacuolar protein sorting 25 homolog (S. cerevisiae)	84313	Downsteam of trait	0.227414	3.1129e-06	0.000164568	0	2
ENSG00000131507.8	NDFIP1	Nedd4 family interacting protein 1	80762	Upstream of trait	0.193567	7.6694e-05	0.000948593	0.492667	1
ENSG00000131591.13	C1orf159	chromosome 1 open reading frame 159	54991	Upstream of trait	0.150116	0.00224991	0.00813674	0.518667	1
ENSG00000131778.13	CHD1L	chromodomain helicase DNA binding protein 1-like	9557	Downsteam of trait	-0.108072	0.0282796	0.0448925	0.144	2
ENSG00000132155.7	RAF1	v-raf-1 murine leukemia viral oncogene homolog 1	5894	Downsteam of trait	-0.227911	2.95859e-06	0.000163207	0.238667	2
ENSG00000132305.16	IMMT	inner membrane protein, mitochondrial	10989	Downsteam of trait	0.218889	7.32753e-06	0.000269477	0	2
ENSG00000132471.7	WBP2	WW domain binding protein 2	23558	Upstream of trait	0.225415	3.81646e-06	0.000182787	0.986667	1
ENSG00000132481.2	TRIM47	tripartite motif containing 47	91107	Downsteam of trait	-0.121654	0.0134739	0.0272637	0.0393333	2
ENSG00000132510.6	KDM6B	lysine (K)-specific demethylase 6B	23135	Upstream of trait	-0.136173	0.00563134	0.0149388	0.552667	1
ENSG00000132664.7	POLR3F	polymerase (RNA) III (DNA directed) polypeptide F, 39 kDa	10621	Downsteam of trait	0.151001	0.00211696	0.00781323	0.436	2
ENSG00000132688.10	NES	nestin	10763	Independent of trait	-0.166755	0.000678077	0.00369762	0.452	No path
ENSG00000132824.9	SERINC3	serine incorporator 3	10955	Downsteam of trait	0.140514	0.00426796	0.012409	0.417333	2
ENSG00000132906.13	CASP9	caspase 9, apoptosis-related cysteine peptidase	842	Upstream of trait	0.157195	0.00136982	0.00588953	0.526667	1
ENSG00000133056.9	PIK3C2B	phosphatidylinositol-4-phosphate 3-kinase, catalytic subunit type 2 beta	5287	Downsteam of trait	-0.139267	0.00462537	0.0131028	0.190667	2
ENSG00000133069.10	TMCC2	transmembrane and coiled-coil domain family 2	9911	Upstream of trait	-0.239149	9.06674e-07	9.37578e-05	0.992667	1
ENSG00000133318.9	RTN3	reticulon 3	10313	Upstream of trait	0.133428	0.0066839	0.0167189	0.57	1
ENSG00000133393.8	FOPNL	FGFR1OP N-terminal like	123811	Downsteam of trait	0.185221	0.000156257	0.00144661	0	2
ENSG00000133661.9	SFTPD	surfactant protein D	6441	Downsteam of trait	0.162155	0.000955602	0.00461254	0.283333	2
ENSG00000133789.10	SWAP70	SWAP switching B-cell complex 70kDa subunit	23075	Downsteam of trait	-0.167251	0.000653098	0.00362866	0.283333	2
ENSG00000133958.9	UNC79	unc-79 homolog (C. elegans)	57578	Downsteam of trait	0.186233	0.000143569	0.00137922	0.148667	2
ENSG00000134014.11	ELP3	elongator acetyltransferase complex subunit 3	55140	Downsteam of trait	0.130798	0.00785401	0.0186922	0.0653333	2
ENSG00000134077.10	THUMPD3	THUMP domain containing 3	25917	Downsteam of trait	0.146662	0.00284495	0.00953723	0.000666667	2
ENSG00000134253.5	TRIM45	tripartite motif containing 45	80263	Upstream of trait	0.127687	0.00947238	0.0211966	0.484667	1
ENSG00000134294.9	SLC38A2	solute carrier family 38, member 2	54407	Downsteam of trait	-0.192535	8.38879e-05	0.00100444	0.295333	2
ENSG00000134330.14	IAH1	isoamyl acetate-hydrolyzing esterase 1 homolog (S. cerevisiae)	285148	Downsteam of trait	0.136833	0.00540132	0.0145677	0.0886667	2
ENSG00000134574.7	DDB2	damage-specific DNA binding protein 2, 48kDa	1643	Upstream of trait	-0.163946	0.00083699	0.00425265	0.564667	1
ENSG00000134575.5	ACP2	acid phosphatase 2, lysosomal	53	Independent of trait	0.153747	0.0017488	0.00681575	0.381333	No path
ENSG00000134809.4	TIMM10	translocase of inner mitochondrial membrane 10 homolog (yeast)	26519	Downsteam of trait	0.124043	0.0117394	0.024729	0.0486667	2
ENSG00000134905.11	CARS2	cysteinyl-tRNA synthetase 2, mitochondrial (putative)	79587	Independent of trait	-0.116938	0.0175715	0.0325137	0.17	No path
ENSG00000134917.9	ADAMTS8	ADAM metallopeptidase with thrombospondin type 1 motif, 8	11095	Independent of trait	0.124963	0.0111259	0.0238185	0.216	No path
ENSG00000134986.9	NREP	neuronal regeneration related protein	9315	Downsteam of trait	0.146112	0.00295188	0.00976995	0.202	2
ENSG00000135249.3	RINT1	RAD50 interactor 1	60561	Downsteam of trait	0.156453	0.0014443	0.00607481	0.422667	2
ENSG00000135441.3	BLOC1S1	biogenesis of lysosomal organelles complex-1, subunit 1	2647	Upstream of trait	-0.170538	0.000507965	0.00307199	0.486667	1
ENSG00000135447.11	PPP1R1A	protein phosphatase 1, regulatory (inhibitor) subunit 1A	5502	Downsteam of trait	-0.193665	7.60399e-05	0.000945276	0	2
ENSG00000135473.10	PAN2	PAN2 poly(A) specific ribonuclease subunit homolog (S. cerevisiae)	9924	Downsteam of trait	-0.153866	0.00173431	0.00677748	0.0493333	2
ENSG00000135622.8	SEMA4F	sema domain, immunoglobulin domain (Ig), transmembrane domain (TM) and short cytoplasmic domain, (semaphorin) 4F	10505	Upstream of trait	0.201125	3.92092e-05	0.00064544	0.743333	1
ENSG00000135632.7	SMYD5	SMYD family member 5	10322	Independent of trait	0.132631	0.00702101	0.0173375	0.152667	No path
ENSG00000135678.6	CPM	carboxypeptidase M	1368	Downsteam of trait	-0.221907	5.43257e-06	0.000218939	0	2
ENSG00000135932.6	CAB39	calcium binding protein 39	51719	Downsteam of trait	0.108482	0.0276826	0.0443781	0.216	4
ENSG00000136003.11	ISCU	iron-sulfur cluster assembly enzyme	23479	Upstream of trait	0.152275	0.00193813	0.00732328	0.624667	1
ENSG00000136114.11	THSD1	thrombospondin, type I, domain containing 1	55901	Downsteam of trait	-0.118426	0.016175	0.0307758	0.0333333	2
ENSG00000136146.9	MED4	mediator complex subunit 4	29079	Independent of trait	0.125241	0.0109459	0.0235801	0.455333	No path
ENSG00000136279.13	DBNL	drebrin-like	28988	Downsteam of trait	0.172461	0.000437584	0.00281035	0	2
ENSG00000136319.7	TTC5	tetratricopeptide repeat domain 5	91875	Downsteam of trait	0.105107	0.0329347	0.0497938	0.177333	2
ENSG00000136444.5	RSAD1	radical S-adenosyl methionine domain containing 1	55316	Independent of trait	-0.111918	0.0230914	0.039259	0.161333	No path
ENSG00000136463.7	TACO1	translational activator of mitochondrially encoded cytochrome c oxidase I	51204	Upstream of trait	0.132705	0.00698888	0.0172896	0.568667	1
ENSG00000136521.8	NDUFB5	NADH dehydrogenase (ubiquinone) 1 beta subcomplex, 5, 16kDa	4711	Downsteam of trait	0.226681	3.35538e-06	0.000169924	0	2
ENSG00000136653.14	RASSF5	Ras association (RalGDS/AF-6) domain family member 5	83593	Independent of trait	0.106686	0.0303812	0.0470795	0.332	No path
ENSG00000136699.14	SMPD4	sphingomyelin phosphodiesterase 4, neutral membrane (neutral sphingomyelinase-3)	55627	Downsteam of trait	-0.160825	0.00105356	0.00492007	0.416	2
ENSG00000136710.5	CCDC115	coiled-coil domain containing 115	84317	Downsteam of trait	0.190885	9.67223e-05	0.00108613	0.401333	2
ENSG00000136732.10	GYPC	glycophorin C (Gerbich blood group)	2995	Independent of trait	-0.137463	0.00519012	0.0141699	0.270667	No path
ENSG00000136827.10	TOR1A	torsin family 1, member A (torsin A)	1861	Downsteam of trait	0.110779	0.0245346	0.0409465	0.0126667	2
ENSG00000136830.6	FAM129B	family with sequence similarity 129, member B	64855	Downsteam of trait	-0.136507	0.00551367	0.0147406	0.122667	2
ENSG00000136854.13	STXBP1	syntaxin binding protein 1	6812	Upstream of trait	0.157649	0.00132598	0.00577131	0.58	1
ENSG00000136875.7	PRPF4	pre-mRNA processing factor 4	9128	Downsteam of trait	0.187687	0.000127016	0.00127395	0	2
ENSG00000136888.6	ATP6V1G1	ATPase, H+ transporting, lysosomal 13kDa, V1 subunit G1	9550	Downsteam of trait	0.106277	0.031026	0.0477434	0.00266667	2
ENSG00000136908.13	DPM2	dolichyl-phosphate mannosyltransferase polypeptide 2, regulatory subunit	8818	Independent of trait	0.142131	0.00384183	0.0115449	0.455333	No path
ENSG00000136999.4	NOV	nephroblastoma overexpressed	4856	Downsteam of trait	0.141549	0.0039904	0.011853	0.314667	2
ENSG00000137074.13	APTX	aprataxin	54840	Downsteam of trait	0.159654	0.00114736	0.00525487	0.303333	2
ENSG00000137261.9	KIAA0319	KIAA0319	9856	Downsteam of trait	0.129772	0.00835823	0.0194428	0.0986667	2
ENSG00000137266.10	SLC22A23	solute carrier family 22, member 23	63027	Independent of trait	-0.113922	0.0207301	0.0363652	0.319333	No path
ENSG00000137312.10	FLOT1	flotillin 1	10211	Upstream of trait	-0.175557	0.000343033	0.00240063	0.891333	1
ENSG00000137413.11	TAF8	TAF8 RNA polymerase II, TATA box binding protein (TBP)-associated factor, 43kDa	129685	Downsteam of trait	-0.139215	0.00464059	0.0131221	0	2
ENSG00000137478.9	FCHSD2	FCH and double SH3 domains 2	9873	Downsteam of trait	-0.161994	0.000967025	0.00463237	0.25	2
ENSG00000137497.13	NUMA1	nuclear mitotic apparatus protein 1	4926	Downsteam of trait	-0.161026	0.00103816	0.00487025	0.176	3
ENSG00000137872.11	SEMA6D	sema domain, transmembrane domain (TM), and cytoplasmic domain, (semaphorin) 6D	80031	Independent of trait	0.10742	0.0292516	0.0459113	0.214667	No path
ENSG00000137992.9	DBT	dihydrolipoamide branched chain transacylase E2	1629	Upstream of trait	0.172639	0.000431546	0.00279481	0.684	1
ENSG00000138028.10	CGREF1	cell growth regulator with EF-hand domain 1	10669	Upstream of trait	0.212185	1.40321e-05	0.00036123	0.936667	1
ENSG00000138035.9	PNPT1	polyribonucleotide nucleotidyltransferase 1	87178	Downsteam of trait	-0.138905	0.00473391	0.0132944	0.000666667	2
ENSG00000138036.12	DYNC2LI1	dynein, cytoplasmic 2, light intermediate chain 1	51626	Upstream of trait	0.185113	0.000157671	0.00144661	0.558667	1
ENSG00000138100.9	TRIM54	tripartite motif containing 54	57159	Downsteam of trait	0.158784	0.00122191	0.00547208	0.253333	2
ENSG00000138115.8	CYP2C8	cytochrome P450, family 2, subfamily C, polypeptide 8	1558	Independent of trait	0.131786	0.00739474	0.0179284	0.0946667	No path
ENSG00000138134.7	STAMBPL1	STAM binding protein-like 1	57559	Downsteam of trait	0.160851	0.00105154	0.00491439	0	1
ENSG00000138193.8	PLCE1	phospholipase C, epsilon 1	51196	Upstream of trait	-0.177915	0.000284193	0.00209417	0.719333	1
ENSG00000138279.10	ANXA7	annexin A7	310	Independent of trait	0.13583	0.00575387	0.0151017	0.17	No path
ENSG00000138399.13	FASTKD1	FAST kinase domains 1	79675	Upstream of trait	-0.109244	0.0266023	0.0431049	0.682	1
ENSG00000138496.11	PARP9	poly (ADP-ribose) polymerase family, member 9	83666	Independent of trait	-0.109858	0.0257573	0.0422229	0.266	No path
ENSG00000138834.8	MAPK8IP3	mitogen-activated protein kinase 8 interacting protein 3	23162	Downsteam of trait	0.162236	0.000949931	0.00460129	0.173333	2
ENSG00000138835.17	RGS3	regulator of G-protein signaling 3	5998	Downsteam of trait	-0.122671	0.0127099	0.0261754	0.0706667	2
ENSG00000138867.12	GUCD1	guanylyl cyclase domain containing 1	83606	Downsteam of trait	-0.111281	0.0238885	0.0401392	0.0306667	2
ENSG00000139112.6	GABARAPL1	GABA(A) receptor-associated protein like 1	23710	Upstream of trait	0.195075	6.72193e-05	0.000890283	0.822	1
ENSG00000139182.9	CLSTN3	calsyntenin 3	9746	Downsteam of trait	0.121429	0.0136481	0.0275026	0.168667	4
ENSG00000139410.10	SDSL	serine dehydratase-like	113675	Downsteam of trait	0.228934	2.66297e-06	0.000153765	0	2
ENSG00000139433.4	GLTP	glycolipid transfer protein	51228	Downsteam of trait	-0.159238	0.00118244	0.00537173	0.01	1
ENSG00000139574.6	NPFF	neuropeptide FF-amide peptide precursor	8620	Downsteam of trait	-0.215982	9.73637e-06	0.000301502	0	2
ENSG00000140105.11	WARS	tryptophanyl-tRNA synthetase	7453	Downsteam of trait	0.130015	0.00823632	0.0193205	0.297333	2
ENSG00000140382.10	HMG20A	high mobility group 20A	10363	Upstream of trait	0.134573	0.00622487	0.0159782	0.414667	1
ENSG00000140395.3	WDR61	WD repeat domain 61	80349	Downsteam of trait	0.123223	0.0123113	0.0255849	0.078	2
ENSG00000140416.14	TPM1	tropomyosin 1 (alpha)	7168	Downsteam of trait	0.170838	0.000496322	0.0030301	0	2
ENSG00000140451.8	PIF1	PIF1 5'-to-3' DNA helicase	80119	Downsteam of trait	-0.116659	0.0178452	0.0328519	0.396	2
ENSG00000140474.8	ULK3	unc-51 like kinase 3	25989	Independent of trait	-0.115014	0.019533	0.0349702	0.301333	No path
ENSG00000140479.12	PCSK6	proprotein convertase subtilisin/kexin type 6	5046	Independent of trait	-0.123146	0.0123658	0.025653	0.0826667	No path
ENSG00000140564.6	FURIN	furin (paired basic amino acid cleaving enzyme)	5045	Upstream of trait	-0.218287	7.77438e-06	0.000279801	0.868	1
ENSG00000140575.8	IQGAP1	IQ motif containing GTPase activating protein 1	8826	Downsteam of trait	-0.1823	0.000199011	0.00167744	0.301333	2
ENSG00000140682.14	TGFB1I1	transforming growth factor beta 1 induced transcript 1	7041	Downsteam of trait	-0.142262	0.00380907	0.0114911	0.054	2
ENSG00000140694.12	PARN	poly(A)-specific ribonuclease	5073	Downsteam of trait	0.16535	0.000753696	0.00398392	0	4
ENSG00000140848.12	CPNE2	copine II	221184	Downsteam of trait	-0.206529	2.38952e-05	0.000474705	0.261333	2
ENSG00000140876.7	NUDT7	nudix (nucleoside diphosphate linked moiety X)-type motif 7	283927	Downsteam of trait	0.124268	0.0115868	0.0245246	0.162667	2
ENSG00000140931.15	CMTM3	CKLF-like MARVEL transmembrane domain containing 3	123920	Upstream of trait	-0.237226	1.11471e-06	9.98124e-05	0.675333	1
ENSG00000140950.11	TLDC1	TBC/LysM-associated domain containing 1	57707	Downsteam of trait	0.143234	0.00357349	0.0109994	0	2
ENSG00000140955.6	ADAD2	adenosine deaminase domain containing 2	161931	Upstream of trait	0.133784	0.0065378	0.0164869	0.589333	1
ENSG00000140993.6	TIGD7	tigger transposable element derived 7	91151	Upstream of trait	0.206289	2.44354e-05	0.00047938	0.886667	1
ENSG00000141504.7	SAT2	spermidine/spermine N1-acetyltransferase family member 2	112483	Downsteam of trait	-0.122354	0.0129435	0.026489	0.118	2
ENSG00000141519.10	CCDC40	coiled-coil domain containing 40	55036	Downsteam of trait	-0.131143	0.00769116	0.0183896	0	2
ENSG00000141524.11	TMC6	transmembrane channel-like 6	11322	Downsteam of trait	-0.158839	0.00121713	0.00546114	0.247333	2
ENSG00000141540.6	TTYH2	tweety family member 2	94015	Independent of trait	-0.111806	0.023229	0.0393605	0.164	No path
ENSG00000141560.9	FN3KRP	fructosamine 3 kinase related protein	79672	Downsteam of trait	0.120404	0.0144691	0.0285243	0	2
ENSG00000141580.11	WDR45B	WD repeat domain 45B	56270	Downsteam of trait	-0.172891	0.000423139	0.00276695	0.205333	2
ENSG00000141873.6	SLC39A3	solute carrier family 39 (zinc transporter), member 3	29985	Independent of trait	0.112819	0.022002	0.0379181	0.190667	No path
ENSG00000141934.4	PPAP2C	phosphatidic acid phosphatase type 2C	8612	Downsteam of trait	-0.18008	0.000238599	0.0018779	0.0473333	2
ENSG00000141971.7	MVB12A	multivesicular body subunit 12A	93343	Downsteam of trait	-0.196505	5.92628e-05	0.000820958	0.19	2
ENSG00000142039.2	CCDC97	coiled-coil domain containing 97	90324	Upstream of trait	-0.146247	0.00292524	0.00972202	0.644667	1
ENSG00000142046.9	TMEM91	transmembrane protein 91	641649	Upstream of trait	-0.119566	0.0151708	0.02946	0.461333	1
ENSG00000142156.10	COL6A1	collagen, type VI, alpha 1	1291	Downsteam of trait	-0.135186	0.00599106	0.0155525	0	2
ENSG00000142173.10	COL6A2	collagen, type VI, alpha 2	1292	Downsteam of trait	-0.125174	0.0109888	0.0236314	0.0213333	2
ENSG00000142208.11	AKT1	v-akt murine thymoma viral oncogene homolog 1	207	Downsteam of trait	-0.172583	0.000433423	0.00279816	0.0866667	2
ENSG00000142409.4	ZNF787	zinc finger protein 787	126208	Downsteam of trait	-0.170593	0.000505818	0.00306987	0	2
ENSG00000142599.13	RERE	arginine-glutamic acid dipeptide (RE) repeats	473	Upstream of trait	-0.204277	2.94198e-05	0.000550806	0.506667	1
ENSG00000142920.12	ADC	arginine decarboxylase	113451	Downsteam of trait	0.164204	0.000821055	0.00419585	0.0846667	2
ENSG00000143157.7	POGK	pogo transposable element with KRAB domain	57645	Downsteam of trait	-0.18556	0.000151886	0.00141967	0.458	2
ENSG00000143303.7	RRNAD1	ribosomal RNA adenine dimethylase domain containing 1	51093	Downsteam of trait	-0.179689	0.000246282	0.00190918	0.442667	2
ENSG00000143418.14	CERS2	ceramide synthase 2	29956	Downsteam of trait	-0.147327	0.00272027	0.00924469	0.162	2
ENSG00000143545.4	RAB13	RAB13, member RAS oncogene family	5872	Downsteam of trait	-0.170112	0.0005249	0.00314247	0.143333	2
ENSG00000143603.12	KCNN3	potassium intermediate/small conductance calcium-activated channel, subfamily N, member 3	3782	Downsteam of trait	-0.107638	0.0289238	0.0455059	0.042	2
ENSG00000143727.11	ACP1	acid phosphatase 1, soluble	52	Downsteam of trait	0.186672	0.000138366	0.00134204	0.309333	2
ENSG00000143801.12	PSEN2	presenilin 2 (Alzheimer disease 4)	5664	Upstream of trait	0.196101	6.14193e-05	0.000839537	0.852667	1
ENSG00000143811.12	PYCR2	pyrroline-5-carboxylate reductase family, member 2	29920	Independent of trait	0.111573	0.0235203	0.0397058	0.218667	No path
ENSG00000143891.12	GALM	galactose mutarotase (aldose 1-epimerase)	130589	Downsteam of trait	-0.133052	0.00684095	0.0170084	0.406	2
ENSG00000144029.7	MRPS5	mitochondrial ribosomal protein S5	64969	Downsteam of trait	-0.13281	0.00694388	0.0172089	0.002	1
ENSG00000144057.11	ST6GAL2	ST6 beta-galactosamide alpha-2,6-sialyltranferase 2	84620	Upstream of trait	0.185228	0.000156157	0.00144661	0.734	1
ENSG00000144152.8	FBLN7	fibulin 7	129804	Downsteam of trait	0.178426	0.000272745	0.00203203	0.0406667	2
ENSG00000144320.9	KIAA1715	KIAA1715	80856	Downsteam of trait	0.186256	0.000143284	0.00137922	0.43	2
ENSG00000144504.11	ANKMY1	ankyrin repeat and MYND domain containing 1	51281	Independent of trait	0.108377	0.0278345	0.0444946	0.365333	No path
ENSG00000144674.12	GOLGA4	golgin A4	2803	Downsteam of trait	-0.164354	0.000811962	0.0041597	0.180667	2
ENSG00000144909.7	OSBPL11	oxysterol binding protein-like 11	114885	Downsteam of trait	-0.131876	0.00735382	0.017861	0.178667	2
ENSG00000145029.7	NICN1	nicolin 1	84276	Downsteam of trait	0.135643	0.00582198	0.0151966	0.218667	4
ENSG00000145506.9	NKD2	naked cuticle homolog 2 (Drosophila)	85409	Independent of trait	0.129816	0.00833633	0.0194138	0.492	No path
ENSG00000145545.7	SRD5A1	steroid-5-alpha-reductase, alpha polypeptide 1 (3-oxo-5 alpha-steroid delta 4-dehydrogenase alpha 1)	6715	Downsteam of trait	0.246114	4.22775e-07	6.60784e-05	0	2
ENSG00000145725.13	PPIP5K2	diphosphoinositol pentakisphosphate kinase 2	23262	Downsteam of trait	0.168775	0.000581588	0.0033488	0	2
ENSG00000145730.16	PAM	peptidylglycine alpha-amidating monooxygenase	5066	Downsteam of trait	0.156472	0.00144244	0.00607481	0.112667	2
ENSG00000145832.8	SLC25A48	solute carrier family 25, member 48	153328	Downsteam of trait	-0.177551	0.000292605	0.00213438	0	2
ENSG00000145882.6	PCYOX1L	prenylcysteine oxidase 1 like	78991	Downsteam of trait	0.245646	4.45358e-07	6.6639e-05	0	2
ENSG00000145907.10	G3BP1	GTPase activating protein (SH3 domain) binding protein 1	10146	Upstream of trait	-0.162159	0.000955324	0.00461254	0.775333	1
ENSG00000146005.3	PSD2	pleckstrin and Sec7 domain containing 2	84249	Downsteam of trait	-0.141066	0.00411782	0.0121265	0.177333	3
ENSG00000146122.12	DAAM2	dishevelled associated activator of morphogenesis 2	23500	Independent of trait	-0.10542	0.0324153	0.0492436	0.247333	No path
ENSG00000146242.5	TPBG	trophoblast glycoprotein	7162	Upstream of trait	0.169965	0.000530887	0.00316382	0.562	1
ENSG00000146386.7	ABRACL	ABRA C-terminal like	58527	Downsteam of trait	0.119202	0.0154856	0.0298876	0.056	2
ENSG00000146535.8	GNA12	guanine nucleotide binding protein (G protein) alpha 12	2768	Independent of trait	-0.129388	0.0085541	0.019735	0.384667	No path
ENSG00000146540.9	C7orf50	chromosome 7 open reading frame 50	84310	Downsteam of trait	0.135732	0.00578958	0.0151376	0.0733333	2
ENSG00000146701.6	MDH2	malate dehydrogenase 2, NAD (mitochondrial)	4191	Downsteam of trait	0.208458	1.9961e-05	0.000425079	0	2
ENSG00000146731.6	CCT6A	chaperonin containing TCP1, subunit 6A (zeta 1)	908	Upstream of trait	0.140566	0.00425348	0.0123814	0.758	1
ENSG00000146834.8	MEPCE	methylphosphate capping enzyme	56257	Downsteam of trait	-0.235112	1.39604e-06	0.000106783	0.024	2
ENSG00000146966.8	DENND2A	DENN/MADD domain containing 2A	27147	Downsteam of trait	-0.168821	0.000579525	0.00334148	0.388667	2
ENSG00000147421.12	HMBOX1	homeobox containing 1	79618	Downsteam of trait	-0.175124	0.000354998	0.00245099	0	2
ENSG00000147454.8	SLC25A37	solute carrier family 25 (mitochondrial iron transporter), member 37	51312	Upstream of trait	0.120111	0.0147107	0.0288717	0.515333	1
ENSG00000147459.12	DOCK5	dedicator of cytokinesis 5	80005	Downsteam of trait	-0.171023	0.000489287	0.002999	0.215333	2
ENSG00000147676.9	MAL2	mal, T-cell differentiation protein 2 (gene/pseudogene)	114569	Downsteam of trait	0.200057	4.31762e-05	0.000667732	0	2
ENSG00000147872.5	PLIN2	perilipin 2	123	Independent of trait	-0.116549	0.0179534	0.0329733	0.26	No path
ENSG00000147955.11	SIGMAR1	sigma non-opioid intracellular receptor 1	10280	Independent of trait	0.120702	0.0142256	0.0282232	0.376667	No path
ENSG00000148090.7	AUH	AU RNA binding protein/enoyl-CoA hydratase	549	Downsteam of trait	0.14951	0.00234528	0.0083757	0.000666667	2
ENSG00000148308.12	GTF3C5	general transcription factor IIIC, polypeptide 5, 63kDa	9328	Downsteam of trait	-0.109009	0.0269309	0.0435004	0.01	2
ENSG00000148362.6	C9orf142	chromosome 9 open reading frame 142	286257	Upstream of trait	-0.188232	0.000121299	0.00123873	0.856667	1
ENSG00000148384.11	INPP5E	inositol polyphosphate-5-phosphatase, 72 kDa	56623	Independent of trait	-0.116337	0.0181647	0.0332332	0.222	No path
ENSG00000148396.13	SEC16A	SEC16 homolog A (S. cerevisiae)	9919	Upstream of trait	-0.124602	0.0113631	0.0241936	0.596667	1
ENSG00000148408.8	CACNA1B	calcium channel, voltage-dependent, N type, alpha 1B subunit	774	Downsteam of trait	0.133808	0.00652821	0.0164762	0.0666667	2
ENSG00000148468.12	FAM171A1	family with sequence similarity 171, member A1	221061	Downsteam of trait	-0.17903	0.000259788	0.00197182	0.420667	2
ENSG00000148606.7	POLR3A	polymerase (RNA) III (DNA directed) polypeptide A, 155kDa	11128	Downsteam of trait	0.183691	0.000177434	0.00157281	0.202	2
ENSG00000148660.14	CAMK2G	calcium/calmodulin-dependent protein kinase II gamma	818	Downsteam of trait	-0.127009	0.00986185	0.0218544	0.0986667	2
ENSG00000148671.8	ADIRF	adipogenesis regulatory factor	10974	Upstream of trait	-0.145298	0.00311692	0.0100983	0.746667	1
ENSG00000148824.13	MTG1	mitochondrial ribosome-associated GTPase 1	92170	Downsteam of trait	-0.191112	9.48544e-05	0.0010745	0.018	2
ENSG00000148826.6	NKX6-2	NK6 homeobox 2	84504	Downsteam of trait	-0.170517	0.000508796	0.00307199	0.118	2
ENSG00000148832.10	PAOX	polyamine oxidase (exo-N4-amino)	196743	Downsteam of trait	-0.12641	0.0102179	0.0224502	0	2
ENSG00000149212.6	SESN3	sestrin 3	143686	Independent of trait	-0.106701	0.0303571	0.0470658	0.216667	No path
ENSG00000149243.10	KLHL35	kelch-like family member 35	283212	Downsteam of trait	0.163292	0.000878671	0.0043851	0.324	2
ENSG00000149313.6	AASDHPPT	aminoadipate-semialdehyde dehydrogenase-phosphopantetheinyl transferase	60496	Downsteam of trait	0.105791	0.0318064	0.0485933	0.118	2
ENSG00000149451.12	ADAM33	ADAM metallopeptidase domain 33	80332	Upstream of trait	-0.250157	2.68646e-07	5.67371e-05	0.878667	1
ENSG00000149557.7	FEZ1	fasciculation and elongation protein zeta 1 (zygin I)	9638	Upstream of trait	-0.142888	0.00365583	0.0111707	0.685333	1
ENSG00000149636.10	DSN1	DSN1, MIS12 kinetochore complex component	79980	Upstream of trait	0.137994	0.00501763	0.0138396	0.481333	1
ENSG00000149679.7	CABLES2	Cdk5 and Abl enzyme substrate 2	81928	Independent of trait	0.140464	0.00428168	0.0124255	0.259333	No path
ENSG00000149782.7	PLCB3	phospholipase C, beta 3 (phosphatidylinositol-specific)	5331	Downsteam of trait	-0.177454	0.000294895	0.00214854	0.0833333	2
ENSG00000149798.3	CDC42EP2	CDC42 effector protein (Rho GTPase binding) 2	10435	Downsteam of trait	-0.10955	0.0261782	0.0425851	0.216	2
ENSG00000149927.13	DOC2A	double C2-like domains, alpha	8448	Downsteam of trait	0.125219	0.0109605	0.023595	0.154667	4
ENSG00000150510.9	FAM124A	family with sequence similarity 124A	220108	Downsteam of trait	-0.159834	0.00113242	0.00519413	0.0693333	2
ENSG00000150764.9	DIXDC1	DIX domain containing 1	85458	Independent of trait	-0.124085	0.0117108	0.0247025	0.422667	No path
ENSG00000151303.10	AGAP11	ankyrin repeat and GTPase domain Arf GTPase activating protein 11		Upstream of trait	-0.130236	0.0081268	0.0191862	0.538667	1
ENSG00000151348.9	EXT2	exostosin glycosyltransferase 2	2132	Upstream of trait	0.15448	0.00166096	0.006612	0.612667	1
ENSG00000151376.11	ME3	malic enzyme 3, NADP(+)-dependent, mitochondrial	10873	Downsteam of trait	0.190983	9.5907e-05	0.00107932	0.116667	2
ENSG00000151445.10	VIPAS39	VPS33B interacting protein, apical-basolateral polarity regulator, spe-39 homolog	63894	Downsteam of trait	0.125544	0.0107533	0.0232822	0.01	2
ENSG00000151465.7	CDC123	cell division cycle 123	8872	Downsteam of trait	0.186163	0.000144414	0.00138332	0.133333	2
ENSG00000151552.7	QDPR	quinoid dihydropteridine reductase	5860	Upstream of trait	-0.22732	3.14306e-06	0.000164568	0.825333	1
ENSG00000151689.8	INPP1	inositol polyphosphate-1-phosphatase	3628	Upstream of trait	-0.133459	0.00667078	0.0166996	0.676667	1
ENSG00000151690.10	MFSD6	major facilitator superfamily domain containing 6	54842	Independent of trait	0.109884	0.025722	0.0422097	0.452	No path
ENSG00000151726.8	ACSL1	acyl-CoA synthetase long-chain family member 1	2180	Downsteam of trait	-0.130775	0.00786509	0.0187113	0.0746667	4
ENSG00000151743.6	AMN1	antagonist of mitotic exit network 1 homolog (S. cerevisiae)	196394	Downsteam of trait	0.150468	0.00219609	0.00801433	0.0553333	2
ENSG00000152117.12	AC093838.4		150776	Upstream of trait	-0.129715	0.00838722	0.0194792	0.564	1
ENSG00000152128.13	TMEM163	transmembrane protein 163	81615	Upstream of trait	0.154021	0.00171548	0.00673285	0.555333	1
ENSG00000152433.9	ZNF547	zinc finger protein 547	284306	Downsteam of trait	-0.139046	0.00469124	0.0132227	0.382	2
ENSG00000152467.4	ZSCAN1	zinc finger and SCAN domain containing 1	284312	Downsteam of trait	0.108835	0.0271771	0.0437949	0.0986667	3
ENSG00000152495.6	CAMK4	calcium/calmodulin-dependent protein kinase IV	814	Downsteam of trait	0.144843	0.00321283	0.0102471	0.056	2
ENSG00000152578.8	GRIA4	glutamate receptor, ionotropic, AMPA 4	2893	Independent of trait	0.123914	0.0118274	0.024872	0.317333	No path
ENSG00000152669.8	CCNO	cyclin O	10309	Downsteam of trait	0.172094	0.000450263	0.00285615	0.226	2
ENSG00000152931.6	PART1	prostate androgen-regulated transcript 1 (non-protein coding)	25859	Downsteam of trait	0.231689	2.00111e-06	0.000133173	0	2
ENSG00000153048.6	CARHSP1	calcium regulated heat stable protein 1, 24kDa	23589	Downsteam of trait	-0.269131	2.87505e-08	1.61483e-05	0	2
ENSG00000153814.7	JAZF1	JAZF zinc finger 1	221895	Downsteam of trait	0.119114	0.0155625	0.0299635	0.0213333	2
ENSG00000154240.12	CEP112	centrosomal protein 112kDa	201134	Downsteam of trait	-0.159933	0.00112436	0.00517251	0	2
ENSG00000154358.14	OBSCN	obscurin, cytoskeletal calmodulin and titin-interacting RhoGEF	84033	Independent of trait	-0.118987	0.0156739	0.0301116	0.214667	No path
ENSG00000154493.12	C10orf90	chromosome 10 open reading frame 90	118611	Downsteam of trait	-0.146189	0.00293668	0.00974952	0.351333	2
ENSG00000154803.8	FLCN	folliculin	201163	Independent of trait	-0.112485	0.0223999	0.038475	0.257333	No path
ENSG00000154832.10	CXXC1	CXXC finger protein 1	30827	Downsteam of trait	-0.193612	7.63954e-05	0.000947788	0.352667	2
ENSG00000154898.11	CCDC144CP	coiled-coil domain containing 144C, pseudogene		Independent of trait	-0.127357	0.00966029	0.0215003	0.292	No path
ENSG00000154945.6	ANKRD40	ankyrin repeat domain 40	91369	Upstream of trait	-0.229033	2.63607e-06	0.000153647	0.512	1
ENSG00000155097.7	ATP6V1C1	ATPase, H+ transporting, lysosomal 42kDa, V1 subunit C1	528	Downsteam of trait	0.134847	0.00611928	0.0158048	0.430667	2
ENSG00000155111.10	CDK19	cyclin-dependent kinase 19	23097	Upstream of trait	-0.172173	0.000447494	0.00285261	0.693333	1
ENSG00000155275.14	TRMT44	tRNA methyltransferase 44 homolog (S. cerevisiae)	152992	Downsteam of trait	0.154743	0.0016305	0.00653298	0	2
ENSG00000155463.7	OXA1L	oxidase (cytochrome c) assembly 1-like	5018	Independent of trait	0.130878	0.00781589	0.018623	0.378667	No path
ENSG00000155906.12	RMND1	required for meiotic nuclear division 1 homolog (S. cerevisiae)	55005	Downsteam of trait	0.137481	0.00518413	0.0141621	0.202	2
ENSG00000156711.11	MAPK13	mitogen-activated protein kinase 13	5603	Upstream of trait	0.128151	0.00921383	0.0207836	0.582	1
ENSG00000156787.12	TBC1D31	TBC1 domain family, member 31	93594	Downsteam of trait	0.125841	0.0105671	0.0230371	0.0826667	2
ENSG00000156873.11	PHKG2	phosphorylase kinase, gamma 2 (testis)	5261	Independent of trait	0.140348	0.00431393	0.0124897	0.108	No path
ENSG00000157045.4	NTAN1	N-terminal asparagine amidase	123803	Independent of trait	-0.121563	0.0135442	0.0273736	0.106	No path
ENSG00000157152.11	SYN2	synapsin II		Independent of trait	0.109821	0.0258069	0.0422593	0.279333	No path
ENSG00000157227.8	MMP14	matrix metallopeptidase 14 (membrane-inserted)	4323	Independent of trait	-0.117355	0.0171697	0.0319727	0.244667	No path
ENSG00000157322.12	CLEC18A	C-type lectin domain family 18, member A	283971	Independent of trait	-0.1145	0.0200886	0.0356331	0.3	No path
ENSG00000157978.6	LDLRAP1	low density lipoprotein receptor adaptor protein 1	26119	Downsteam of trait	-0.147871	0.00262202	0.00903	0.296667	2
ENSG00000158050.4	DUSP2	dual specificity phosphatase 2	1844	Downsteam of trait	0.125396	0.0108468	0.0234462	0.0346667	2
ENSG00000158109.9	TPRG1L	tumor protein p63 regulated 1-like	127262	Upstream of trait	0.190515	9.98445e-05	0.0011026	0.49	1
ENSG00000158186.8	MRAS	muscle RAS oncogene homolog	22808	Downsteam of trait	-0.200421	4.17823e-05	0.00066022	0.00866667	2
ENSG00000158373.7	HIST1H2BD	histone cluster 1, H2bd	3017	Independent of trait	-0.117105	0.0174102	0.0323217	0.166	No path
ENSG00000158411.6	MITD1	MIT, microtubule interacting and transport, domain containing 1	129531	Downsteam of trait	-0.179976	0.000240619	0.00188143	0.116	2
ENSG00000158604.10	TMED4	transmembrane emp24 protein transport domain containing 4	222068	Independent of trait	0.15428	0.00168462	0.00666338	0.187333	No path
ENSG00000158715.5	SLC45A3	solute carrier family 45, member 3	85414	Upstream of trait	-0.175554	0.000343093	0.00240063	0.719333	1
ENSG00000158805.7	ZNF276	zinc finger protein 276	92822	Upstream of trait	-0.168716	0.000584194	0.00335346	0.809333	1
ENSG00000158865.8	SLC5A11	solute carrier family 5 (sodium/inositol cotransporter), member 11	115584	Downsteam of trait	-0.177294	0.000298695	0.00217367	0.0233333	2
ENSG00000159199.8	ATP5G1	ATP synthase, H+ transporting, mitochondrial Fo complex, subunit C1 (subunit 9)	516	Downsteam of trait	0.106835	0.0301487	0.0468838	0.233333	2
ENSG00000159674.7	SPON2	spondin 2, extracellular matrix protein	10417	Upstream of trait	0.227352	3.13298e-06	0.000164568	0.649333	1
ENSG00000159871.9	LYPD5	LY6/PLAUR domain containing 5	284348	Independent of trait	0.130091	0.00819867	0.0192969	0.346667	No path
ENSG00000160007.12	ARHGAP35	Rho GTPase activating protein 35	2909	Independent of trait	-0.105647	0.0320411	0.0488794	0.127333	No path
ENSG00000160055.15	TMEM234	transmembrane protein 234	56063	Downsteam of trait	0.110876	0.0244082	0.0407684	0.008	2
ENSG00000160072.13	ATAD3B	ATPase family, AAA domain containing 3B	83858	Independent of trait	0.107187	0.0296062	0.0462498	0.19	No path
ENSG00000160193.7	WDR4	WD repeat domain 4	10785	Downsteam of trait	0.113208	0.0215458	0.0373506	0.0926667	2
ENSG00000160200.13	CBS	cystathionine-beta-synthase	875	Downsteam of trait	-0.208976	1.9014e-05	0.000415107	0.07	2
ENSG00000160201.7	U2AF1	U2 small nuclear RNA auxiliary factor 1	7307	Downsteam of trait	-0.195095	6.71004e-05	0.000890283	0.238	2
ENSG00000160208.11	RRP1B	ribosomal RNA processing 1B	23076	Downsteam of trait	-0.110217	0.0252744	0.0417749	0.016	4
ENSG00000160223.12	ICOSLG	inducible T-cell co-stimulator ligand	23308	Independent of trait	-0.108331	0.0279017	0.044548	0.28	No path
ENSG00000160226.11	C21orf2	chromosome 21 open reading frame 2	755	Independent of trait	0.105526	0.03224	0.0490859	0.098	No path
ENSG00000160285.9	LSS	lanosterol synthase (2,3-oxidosqualene-lanosterol cyclase)	4047	Upstream of trait	-0.145107	0.00315687	0.0101817	0.712667	1
ENSG00000160323.14	ADAMTS13	ADAM metallopeptidase with thrombospondin type 1 motif, 13	11093	Downsteam of trait	-0.112459	0.0224321	0.0385154	0.141333	2
ENSG00000160325.10	CACFD1	calcium channel flower domain containing 1	11094	Independent of trait	-0.109888	0.0257166	0.0422097	0.251333	No path
ENSG00000160360.7	GPSM1	G-protein signaling modulator 1	26086	Independent of trait	-0.133894	0.00649362	0.016433	0.202667	No path
ENSG00000160410.9	SHKBP1	SH3KBP1 binding protein 1	92799	Downsteam of trait	-0.150121	0.00224912	0.00813674	0.0713333	2
ENSG00000160439.10	RDH13	retinol dehydrogenase 13 (all-trans/9-cis)	112724	Upstream of trait	0.132585	0.00704083	0.0173718	0.549333	1
ENSG00000160685.9	ZBTB7B	zinc finger and BTB domain containing 7B	51043	Downsteam of trait	-0.169961	0.000531027	0.00316382	0.188667	2
ENSG00000160716.4	CHRNB2	cholinergic receptor, nicotinic, beta 2 (neuronal)	1141	Upstream of trait	0.200015	4.33384e-05	0.000667732	0.552667	1
ENSG00000160796.11	NBEAL2	neurobeachin-like 2	23218	Downsteam of trait	-0.167425	0.000644557	0.00359394	0.218	2
ENSG00000160862.8	AZGP1	alpha-2-glycoprotein 1, zinc-binding	563	Downsteam of trait	-0.170518	0.000508726	0.00307199	0.00666667	2
ENSG00000160877.5	NACC1	nucleus accumbens associated 1, BEN and BTB (POZ) domain containing	112939	Downsteam of trait	-0.11521	0.0193254	0.034699	0	4
ENSG00000160963.9	COL26A1	collagen, type XXVI, alpha 1	136227	Upstream of trait	0.216922	8.88509e-06	0.000290451	0.867333	1
ENSG00000160999.8	SH2B2	SH2B adaptor protein 2	10603	Independent of trait	-0.11455	0.0200343	0.0355891	0.310667	No path
ENSG00000161010.10	C5orf45	chromosome 5 open reading frame 45	51149	Downsteam of trait	-0.127243	0.00972594	0.0216153	0.32	2
ENSG00000161249.13	DMKN	dermokine	93099	Independent of trait	0.127663	0.00948614	0.0211981	0.247333	No path
ENSG00000161267.7	BDH1	3-hydroxybutyrate dehydrogenase, type 1	622	Downsteam of trait	0.15263	0.00189087	0.00720665	0.237333	2
ENSG00000161298.12	ZNF382	zinc finger protein 382	84911	Downsteam of trait	0.155276	0.00157025	0.00640367	0.0746667	2
ENSG00000161328.10	LRRC56	leucine rich repeat containing 56	115399	Independent of trait	-0.121824	0.0133435	0.0270745	0.339333	No path
ENSG00000161638.6	ITGA5	integrin, alpha 5 (fibronectin receptor, alpha polypeptide)	3678	Independent of trait	-0.143171	0.00358853	0.0110305	0.348667	No path
ENSG00000161682.9	FAM171A2	family with sequence similarity 171, member A2	284069	Independent of trait	-0.105093	0.0329586	0.0497938	0.155333	No path
ENSG00000161692.12	DBF4B	DBF4 homolog B (S. cerevisiae)	80174	Independent of trait	0.126119	0.0103953	0.0227427	0.221333	No path
ENSG00000161791.9	FMNL3	formin-like 3	91010	Upstream of trait	-0.149116	0.00240933	0.0085377	0.485333	1
ENSG00000161980.5	POLR3K	polymerase (RNA) III (DNA directed) polypeptide K, 12.3 kDa	51728	Downsteam of trait	0.178502	0.000271073	0.00202758	0.36	2
ENSG00000161996.13	WDR90	WD repeat domain 90	197335	Upstream of trait	-0.123491	0.0121213	0.0253177	0.583333	1
ENSG00000162076.8	FLYWCH2	FLYWCH family member 2	114984	Upstream of trait	0.196674	5.83846e-05	0.000817962	0.475333	1
ENSG00000162174.8	ASRGL1	asparaginase like 1	80150	Downsteam of trait	-0.134635	0.00620114	0.0159239	0.316667	2
ENSG00000162433.10	AK4	adenylate kinase 4	205	Downsteam of trait	-0.217146	8.69286e-06	0.000287207	0.413333	2
ENSG00000162517.8	PEF1	penta-EF-hand domain containing 1	553115	Downsteam of trait	0.194996	6.76885e-05	0.000891334	0.356	2
ENSG00000162585.11	C1orf86	chromosome 1 open reading frame 86	199990	Upstream of trait	-0.140632	0.00423537	0.0123629	0.529333	1
ENSG00000162604.6	TM2D1	TM2 domain containing 1	83941	Independent of trait	0.137155	0.00529253	0.0143859	0.425333	No path
ENSG00000162636.11	FAM102B	family with sequence similarity 102, member B	284611	Upstream of trait	0.129914	0.00828666	0.0193572	0.506667	1
ENSG00000162714.7	ZNF496	zinc finger protein 496	84838	Downsteam of trait	0.115258	0.0192747	0.0346482	0.0946667	2
ENSG00000162817.6	C1orf115	chromosome 1 open reading frame 115	79762	Upstream of trait	0.141671	0.00395884	0.0118103	0.559333	1
ENSG00000162910.14	MRPL55	mitochondrial ribosomal protein L55	128308	Independent of trait	0.125619	0.0107056	0.0232102	0.258	No path
ENSG00000162944.5	RFTN2	raftlin family member 2	130132	Downsteam of trait	-0.157049	0.00138422	0.00592455	0.327333	2
ENSG00000163001.7	CCDC104	coiled-coil domain containing 104	112942	Independent of trait	0.106768	0.0302519	0.0469853	0.355333	No path
ENSG00000163126.10	ANKRD23	ankyrin repeat domain 23	200539	Downsteam of trait	-0.134523	0.00624448	0.016011	0.187333	2
ENSG00000163161.8	ERCC3	excision repair cross-complementing rodent repair deficiency, complementation group 3	2071	Upstream of trait	0.132124	0.00724303	0.0177228	0.729333	1
ENSG00000163346.11	PBXIP1	pre-B-cell leukemia homeobox interacting protein 1	57326	Downsteam of trait	-0.151237	0.0020828	0.00772328	0.331333	2
ENSG00000163428.3	LRRC58	leucine rich repeat containing 58	116064	Downsteam of trait	-0.122434	0.0128841	0.0264284	0.0193333	2
ENSG00000163605.10	PPP4R2	protein phosphatase 4, regulatory subunit 2	151987	Downsteam of trait	-0.146979	0.00278476	0.00939664	0.000666667	2
ENSG00000163686.9	ABHD6	abhydrolase domain containing 6	57406	Downsteam of trait	-0.114007	0.0206339	0.0362581	0.0713333	4
ENSG00000163788.9	SNRK	SNF related kinase	54861	Downsteam of trait	0.132701	0.00699044	0.0172896	0.312667	2
ENSG00000163793.8	DNAJC5G	DnaJ (Hsp40) homolog, subfamily C, member 5 gamma	285126	Downsteam of trait	0.107002	0.0298896	0.046563	0.09	2
ENSG00000163795.9	ZNF513	zinc finger protein 513	130557	Independent of trait	-0.105968	0.0315199	0.048359	0.0933333	No path
ENSG00000163798.9	SLC4A1AP	solute carrier family 4 (anion exchanger), member 1, adaptor protein	22950	Downsteam of trait	0.158528	0.00124476	0.00555278	0.186667	2
ENSG00000163875.11	MEAF6	MYST/Esa1-associated factor 6	64769	Downsteam of trait	0.199594	4.50095e-05	0.000684938	0.330667	2
ENSG00000163938.12	GNL3	guanine nucleotide binding protein-like 3 (nucleolar)	26354	Upstream of trait	0.1691	0.000567303	0.00330325	0.777333	1
ENSG00000163950.7	SLBP	stem-loop binding protein	7884	Downsteam of trait	0.129316	0.00859133	0.0198135	0.254667	2
ENSG00000163956.6	LRPAP1	low density lipoprotein receptor-related protein associated protein 1	4043	Downsteam of trait	0.128517	0.00901427	0.0205132	0.134	2
ENSG00000164070.6	HSPA4L	heat shock 70kDa protein 4-like	22824	Upstream of trait	0.136206	0.00561948	0.0149138	0.508667	1
ENSG00000164258.7	NDUFS4	NADH dehydrogenase (ubiquinone) Fe-S protein 4, 18kDa (NADH-coenzyme Q reductase)	4724	Downsteam of trait	0.112101	0.0228664	0.038973	0.108	2
ENSG00000164344.11	KLKB1	kallikrein B, plasma (Fletcher factor) 1	3818	Downsteam of trait	-0.115396	0.0191294	0.0345177	0.002	2
ENSG00000164403.9	SHROOM1	shroom family member 1	134549	Downsteam of trait	-0.140725	0.00420988	0.0123154	0.0113333	2
ENSG00000164465.14	DCBLD1	discoidin, CUB and LCCL domain containing 1	285761	Downsteam of trait	0.128622	0.00895756	0.0204184	0.0273333	2
ENSG00000164684.9	ZNF704	zinc finger protein 704	619279	Downsteam of trait	-0.171913	0.000456635	0.00288178	0	2
ENSG00000164708.5	PGAM2	phosphoglycerate mutase 2 (muscle)	5224	Independent of trait	-0.157091	0.00138002	0.00591278	0.445333	No path
ENSG00000164733.15	CTSB	cathepsin B	1508	Downsteam of trait	0.139095	0.00467675	0.0131961	0.0626667	2
ENSG00000164818.11	HEATR2	HEAT repeat containing 2	54919	Downsteam of trait	-0.151834	0.00199839	0.00748291	0.314667	1
ENSG00000164889.8	SLC4A2	solute carrier family 4 (anion exchanger), member 2	6522	Downsteam of trait	-0.223178	4.78333e-06	0.000208121	0	2
ENSG00000164978.12	NUDT2	nudix (nucleoside diphosphate linked moiety X)-type motif 2	318	Downsteam of trait	0.183473	0.000180672	0.00158335	0.0293333	2
ENSG00000165097.8	KDM1B	lysine (K)-specific demethylase 1B	221656	Independent of trait	-0.120035	0.0147744	0.02895	0.338667	No path
ENSG00000165156.8	ZHX1	zinc fingers and homeoboxes 1	11244	Upstream of trait	-0.159856	0.00113067	0.00518996	0.708	1
ENSG00000165388.8	ZNF488	zinc finger protein 488	118738	Downsteam of trait	-0.162028	0.000964599	0.00463237	0	2
ENSG00000165424.6	ZCCHC24	zinc finger, CCHC domain containing 24	219654	Downsteam of trait	-0.181392	0.000214394	0.00176275	0.114	2
ENSG00000165458.8	INPPL1	inositol polyphosphate phosphatase-like 1	3636	Downsteam of trait	-0.228822	2.69395e-06	0.000154113	0.465333	2
ENSG00000165626.11	BEND7	BEN domain containing 7	222389	Downsteam of trait	-0.105426	0.0324053	0.0492436	0.022	2
ENSG00000165714.6	LOH12CR1	loss of heterozygosity, 12, chromosomal region 1	118426	Downsteam of trait	0.131555	0.00749981	0.0180931	0.012	2
ENSG00000165806.13	CASP7	caspase 7, apoptosis-related cysteine peptidase	840	Independent of trait	-0.108329	0.027904	0.044548	0.134	No path
ENSG00000165912.11	PACSIN3	protein kinase C and casein kinase substrate in neurons 3	29763	Downsteam of trait	-0.15025	0.00222922	0.00810174	0.308667	2
ENSG00000165916.3	PSMC3	proteasome (prosome, macropain) 26S subunit, ATPase, 3	5702	Independent of trait	0.114582	0.0199993	0.0355679	0.261333	No path
ENSG00000166169.11	POLL	polymerase (DNA directed), lambda	27343	Downsteam of trait	0.133733	0.00655864	0.0165304	0.233333	2
ENSG00000166257.4	SCN3B	sodium channel, voltage-gated, type III, beta subunit	55800	Upstream of trait	0.133939	0.00647531	0.0164232	0.490667	1
ENSG00000166272.12	WBP1L	WW domain binding protein 1-like	54838	Downsteam of trait	-0.208633	1.96362e-05	0.000422716	0.002	2
ENSG00000166387.7	PPFIBP2	PTPRF interacting protein, binding protein 2 (liprin beta 2)	8495	Downsteam of trait	-0.140789	0.00419268	0.0122767	0.0773333	2
ENSG00000166394.10	CYB5R2	cytochrome b5 reductase 2	51700	Downsteam of trait	-0.153643	0.00176162	0.00685384	0.243333	2
ENSG00000166436.10	TRIM66	tripartite motif containing 66	9866	Downsteam of trait	0.172347	0.000441476	0.00282477	0.002	2
ENSG00000166508.13	MCM7	minichromosome maintenance complex component 7	4176	Downsteam of trait	-0.223182	4.78152e-06	0.000208121	0	2
ENSG00000166535.15	A2ML1	alpha-2-macroglobulin-like 1	144568	Upstream of trait	-0.231672	2.00459e-06	0.000133173	0.993333	1
ENSG00000166682.6	TMPRSS5	transmembrane protease, serine 5	80975	Upstream of trait	-0.134491	0.00625691	0.0160271	0.993333	1
ENSG00000166716.5	ZNF592	zinc finger protein 592	9640	Upstream of trait	-0.193424	7.7652e-05	0.000953318	0.792	1
ENSG00000166831.4	RBPMS2	RNA binding protein with multiple splicing 2	348093	Downsteam of trait	-0.211387	1.51397e-05	0.000369717	0	2
ENSG00000166912.12	MTMR10	myotubularin related protein 10	54893	Downsteam of trait	-0.206135	2.47858e-05	0.000483078	0.347333	2
ENSG00000167005.9	NUDT21	nudix (nucleoside diphosphate linked moiety X)-type motif 21	11051	Downsteam of trait	0.21015	1.70233e-05	0.00038753	0.367333	2
ENSG00000167114.7	SLC27A4	solute carrier family 27 (fatty acid transporter), member 4	10999	Independent of trait	0.108508	0.0276455	0.0443301	0.204667	No path
ENSG00000167264.13	DUS2	dihydrouridine synthase 2	54920	Downsteam of trait	0.202963	3.31816e-05	0.000575865	0.130667	2
ENSG00000167325.10	RRM1	ribonucleotide reductase M1	6240	Upstream of trait	0.209349	1.83577e-05	0.000404878	0.602667	1
ENSG00000167380.12	ZNF226	zinc finger protein 226	7769	Downsteam of trait	0.11527	0.0192622	0.0346358	0.0986667	2
ENSG00000167525.9	PROCA1	protein interacting with cyclin A1	147011	Upstream of trait	-0.138611	0.00482383	0.0134674	0.522	1
ENSG00000167555.8	ZNF528	zinc finger protein 528	84436	Downsteam of trait	0.106894	0.0300577	0.0467659	0.109333	2
ENSG00000167566.12	NCKAP5L	NCK-associated protein 5-like	57701	Downsteam of trait	-0.176219	0.000325456	0.00232192	0	2
ENSG00000167632.10	TRAPPC9	trafficking protein particle complex 9	83696	Downsteam of trait	0.259132	9.5424e-08	2.81999e-05	0	2
ENSG00000167699.9	GLOD4	glyoxalase domain containing 4	51031	Downsteam of trait	0.153829	0.00173885	0.00678663	0.0766667	2
ENSG00000167747.8	C19orf48	chromosome 19 open reading frame 48	84798	Upstream of trait	0.174264	0.00037993	0.00256541	0.752	1
ENSG00000167770.7	OTUB1	OTU domain, ubiquitin aldehyde binding 1	55611	Independent of trait	0.171945	0.00045551	0.00288178	0.408	No path
ENSG00000167774.1	NDUFA7	NDUFA7 protein	4701	Downsteam of trait	0.165986	0.000718557	0.0038773	0.0433333	2
ENSG00000167785.3	ZNF558	zinc finger protein 558	148156	Independent of trait	-0.110003	0.0255618	0.0421371	0.170667	No path
ENSG00000167792.7	NDUFV1	NADH dehydrogenase (ubiquinone) flavoprotein 1, 51kDa	4723	Downsteam of trait	0.176284	0.000323763	0.00231787	0.288667	2
ENSG00000167815.7	PRDX2	peroxiredoxin 2	7001	Downsteam of trait	0.113758	0.0209144	0.036579	0.126667	2
ENSG00000167861.11	HID1	HID1 domain containing	283987	Upstream of trait	-0.147171	0.00274911	0.00931196	0.697333	1
ENSG00000167895.10	TMC8	transmembrane channel-like 8	147138	Independent of trait	-0.106561	0.0305761	0.047244	0.288667	No path
ENSG00000167978.11	SRRM2	serine/arginine repetitive matrix 2	23524	Upstream of trait	-0.194374	7.14763e-05	0.000921934	0.693333	1
ENSG00000167996.11	FTH1	ferritin, heavy polypeptide 1	2495	Downsteam of trait	0.148198	0.00256456	0.00892163	0.277333	2
ENSG00000168056.10	LTBP3	latent transforming growth factor beta binding protein 3	4054	Downsteam of trait	-0.175362	0.000348373	0.00242503	0.336667	2
ENSG00000168071.16	CCDC88B	coiled-coil domain containing 88B	283234	Downsteam of trait	-0.145051	0.00316862	0.0101937	0.0946667	2
ENSG00000168077.8	SCARA3	scavenger receptor class A, member 3	51435	Independent of trait	-0.123991	0.0117749	0.0247954	0.244	No path
ENSG00000168159.7	RNF187	ring finger protein 187	149603	Downsteam of trait	0.109889	0.0257154	0.0422097	0.235333	2
ENSG00000168243.6	GNG4	guanine nucleotide binding protein (G protein), gamma 4	2786	Downsteam of trait	0.167629	0.000634622	0.00355622	0.014	2
ENSG00000168259.8	DNAJC7	DnaJ (Hsp40) homolog, subfamily C, member 7	7266	Independent of trait	0.106996	0.0298997	0.0465669	0.184	No path
ENSG00000168264.6	IRF2BP2	interferon regulatory factor 2 binding protein 2	359948	Upstream of trait	-0.158308	0.00126462	0.00560056	0.528	1
ENSG00000168268.6	NT5DC2	5'-nucleotidase domain containing 2	64943	Downsteam of trait	-0.147266	0.00273145	0.00927246	0.002	2
ENSG00000168309.12	FAM107A	family with sequence similarity 107, member A	11170	Upstream of trait	-0.200581	4.11841e-05	0.000659199	0.917333	1
ENSG00000168397.12	ATG4B	autophagy related 4B, cysteine peptidase	23192	Downsteam of trait	-0.161398	0.0010103	0.00478866	0.412	2
ENSG00000168487.13	BMP1	bone morphogenetic protein 1	649	Downsteam of trait	-0.14808	0.00258515	0.00897304	0	1
ENSG00000168827.9	GFM1	G elongation factor, mitochondrial 1	85476	Downsteam of trait	0.166314	0.000700995	0.00380246	0.475333	2
ENSG00000168884.10	TNIP2	TNFAIP3 interacting protein 2	79155	Downsteam of trait	-0.138731	0.004787	0.0134009	0.218	2
ENSG00000168916.10	ZNF608	zinc finger protein 608	57507	Downsteam of trait	-0.148598	0.00249574	0.00875617	0.124	2
ENSG00000168918.9	INPP5D	inositol polyphosphate-5-phosphatase, 145kDa	3635	Downsteam of trait	-0.13965	0.00451271	0.0129079	0.285333	2
ENSG00000168994.8	PXDC1	PX domain containing 1	221749	Downsteam of trait	-0.131213	0.00765824	0.0183535	0.225333	2
ENSG00000169018.5	FEM1B	fem-1 homolog b (C. elegans)	10116	Downsteam of trait	0.110169	0.0253379	0.0418351	0.286	2
ENSG00000169032.4	MAP2K1	mitogen-activated protein kinase kinase 1	5604	Independent of trait	0.115574	0.0189435	0.0343112	0.12	No path
ENSG00000169062.9	UPF3A	UPF3 regulator of nonsense transcripts homolog A (yeast)	65110	Upstream of trait	-0.159594	0.00115232	0.00526975	0.870667	1
ENSG00000169255.9	B3GALNT1	beta-1,3-N-acetylgalactosaminyltransferase 1 (globoside blood group)	8706	Downsteam of trait	0.201482	3.79628e-05	0.000632205	0	2
ENSG00000169660.11	HEXDC	hexosaminidase (glycosyl hydrolase family 20, catalytic domain) containing	284004	Downsteam of trait	-0.179719	0.000245693	0.00190701	0.234667	2
ENSG00000169715.10	MT1E	metallothionein 1E	4493	Downsteam of trait	-0.171231	0.000481454	0.00298056	0.223333	2
ENSG00000169740.8	ZNF32	zinc finger protein 32	7580	Downsteam of trait	-0.161901	0.000973637	0.0046581	0.4	2
ENSG00000169762.12	TAPT1	transmembrane anterior posterior transformation 1	202018	Downsteam of trait	-0.13302	0.00685466	0.0170356	0.054	2
ENSG00000169871.8	TRIM56	tripartite motif containing 56	81844	Downsteam of trait	-0.153055	0.00183563	0.00707057	0.128667	2
ENSG00000169884.9	WNT10B	wingless-type MMTV integration site family, member 10B	7480	Upstream of trait	0.224798	4.06268e-06	0.000189665	0.824	1
ENSG00000169925.11	BRD3	bromodomain containing 3	8019	Downsteam of trait	-0.167422	0.000644683	0.00359394	0.0646667	2
ENSG00000169957.8	ZNF768	zinc finger protein 768	79724	Upstream of trait	-0.208426	2.00212e-05	0.000425079	0.767333	1
ENSG00000170175.6	CHRNB1	cholinergic receptor, nicotinic, beta 1 (muscle)	1140	Downsteam of trait	-0.111341	0.0238125	0.0400551	0.0313333	2
ENSG00000170638.5	TRABD	TraB domain containing	80305	Upstream of trait	-0.193556	7.67674e-05	0.000948593	0.985333	1
ENSG00000170667.9	RASA4B	RAS p21 protein activator 4B	100271927	Downsteam of trait	-0.125537	0.0107576	0.0232822	0.174	2
ENSG00000170775.2	GPR37	G protein-coupled receptor 37 (endothelin receptor type B-like)	2861	Upstream of trait	-0.133792	0.00653495	0.0164864	0.538667	1
ENSG00000170899.6	GSTA4	glutathione S-transferase alpha 4	2941	Upstream of trait	0.179062	0.000259101	0.00196903	0.571333	1
ENSG00000170946.10	DNAJC24	DnaJ (Hsp40) homolog, subfamily C, member 24	120526	Upstream of trait	0.119655	0.0150949	0.0293553	0.623333	1
ENSG00000171130.12	ATP6V0E2	ATPase, H+ transporting V0 subunit e2	155066	Downsteam of trait	0.189946	0.000104822	0.00113222	0.446	2
ENSG00000171148.9	TADA3	transcriptional adaptor 3	10474	Independent of trait	-0.163146	0.000888215	0.00442437	0.386667	No path
ENSG00000171206.7	TRIM8	tripartite motif containing 8	81603	Downsteam of trait	-0.207163	2.25285e-05	0.000459371	0.424667	2
ENSG00000171476.16	HOPX	HOP homeobox	84525	Downsteam of trait	0.174951	0.000359882	0.00246936	0.004	2
ENSG00000171552.8	BCL2L1	BCL2-like 1	598	Downsteam of trait	-0.136758	0.00542711	0.0146025	0.0533333	2
ENSG00000171608.11	PIK3CD	phosphatidylinositol-4,5-bisphosphate 3-kinase, catalytic subunit delta	5293	Downsteam of trait	-0.1141	0.020531	0.036139	0.329333	2
ENSG00000171714.10	ANO5	anoctamin 5	203859	Downsteam of trait	0.197432	5.45914e-05	0.000777156	0.215333	2
ENSG00000171772.10	SYCE1	synaptonemal complex central element protein 1	93426	Independent of trait	0.182734	0.000192028	0.0016387	0.190667	No path
ENSG00000172006.7	ZNF554	zinc finger protein 554	115196	Independent of trait	0.135516	0.00586867	0.0152862	0.208	No path
ENSG00000172037.9	LAMB2	laminin, beta 2 (laminin S)	3913	Downsteam of trait	-0.206555	2.38393e-05	0.000474705	0.481333	2
ENSG00000172247.3	C1QTNF4	C1q and tumor necrosis factor related protein 4	114900	Upstream of trait	0.141741	0.0039409	0.0117852	0.707333	1
ENSG00000172331.7	BPGM	2,3-bisphosphoglycerate mutase	669	Upstream of trait	0.154627	0.00164388	0.00656951	0.767333	1
ENSG00000172339.7	ALG14	ALG14, UDP-N-acetylglucosaminyltransferase subunit	199857	Downsteam of trait	0.109443	0.0263253	0.0428019	0.008	2
ENSG00000172500.8	FIBP	fibroblast growth factor (acidic) intracellular binding protein	9158	Independent of trait	0.188552	0.000118042	0.00122336	0.208	No path
ENSG00000172757.7	CFL1	cofilin 1 (non-muscle)	1072	Independent of trait	0.105825	0.0317524	0.0485469	0.254667	No path
ENSG00000172830.8	SSH3	slingshot protein phosphatase 3	54961	Downsteam of trait	-0.172524	0.000435423	0.00280522	0.0553333	2
ENSG00000172831.7	CES2	carboxylesterase 2	8824	Independent of trait	0.119494	0.0152324	0.0295298	0.413333	No path
ENSG00000172922.4	RNASEH2C	ribonuclease H2, subunit C	84153	Downsteam of trait	-0.142768	0.00368478	0.0112369	0.0446667	2
ENSG00000173327.3	MAP3K11	mitogen-activated protein kinase kinase kinase 11	4296	Downsteam of trait	-0.140435	0.00428982	0.0124374	0.0786667	2
ENSG00000173457.6	PPP1R14B	protein phosphatase 1, regulatory (inhibitor) subunit 14B	26472	Upstream of trait	-0.199202	4.66215e-05	0.000695176	0.986	1
ENSG00000173465.3	SSSCA1	Sjogren syndrome/scleroderma autoantigen 1	10534	Independent of trait	0.112199	0.0227466	0.0388504	0.140667	No path
ENSG00000173511.5	VEGFB	vascular endothelial growth factor B	7423	Upstream of trait	-0.202711	3.39516e-05	0.000577659	0.826667	1
ENSG00000173531.10	MST1	macrophage stimulating 1 (hepatocyte growth factor-like)	4485	Downsteam of trait	-0.13006	0.00821393	0.0193108	0.378	2
ENSG00000173545.4	ZNF622	zinc finger protein 622	90441	Independent of trait	0.12789	0.00935859	0.0210257	0.438667	No path
ENSG00000173548.8	SNX33	sorting nexin 33	257364	Downsteam of trait	-0.126304	0.0102823	0.0225357	0.0906667	2
ENSG00000173588.9	CCDC41	coiled-coil domain containing 41	51134	Upstream of trait	0.249412	2.92212e-07	5.67371e-05	0.648667	1
ENSG00000173801.12	JUP	junction plakoglobin	3728	Upstream of trait	-0.174459	0.000374115	0.00253167	0.812	1
ENSG00000173805.11	HAP1	huntingtin-associated protein 1	9001	Independent of trait	-0.118822	0.01582	0.030298	0.22	No path
ENSG00000173821.15	RNF213	ring finger protein 213	57674	Downsteam of trait	-0.121365	0.0136988	0.0275687	0.160667	2
ENSG00000174238.10	PITPNA	phosphatidylinositol transfer protein, alpha	5306	Upstream of trait	0.162047	0.000963236	0.0046313	0.574667	1
ENSG00000174243.4	DDX23	DEAD (Asp-Glu-Ala-Asp) box polypeptide 23	9416	Independent of trait	-0.121409	0.0136643	0.0275173	0.166	No path
ENSG00000174446.7	SNAPC5	small nuclear RNA activating complex, polypeptide 5, 19kDa	10302	Downsteam of trait	0.145368	0.00310241	0.0100712	0.212667	2
ENSG00000174456.7	C12orf76	chromosome 12 open reading frame 76	400073	Independent of trait	0.115758	0.0187529	0.0340771	0.26	No path
ENSG00000174684.6	B3GNT1	UDP-GlcNAc:betaGal beta-1,3-N-acetylglucosaminyltransferase 1	11041	Independent of trait	0.155502	0.00154536	0.00633562	0.368	No path
ENSG00000174720.11	LARP7	La ribonucleoprotein domain family, member 7	51574	Downsteam of trait	-0.189493	0.000108957	0.00115666	0.202667	2
ENSG00000174938.10	SEZ6L2	seizure related 6 homolog (mouse)-like 2	26470	Independent of trait	0.166386	0.000697224	0.00378533	0.368	No path
ENSG00000174943.5	KCTD13	potassium channel tetramerization domain containing 13	253980	Downsteam of trait	0.126353	0.0102525	0.022498	0.034	2
ENSG00000175197.5	DDIT3	DNA-damage-inducible transcript 3	1649	Downsteam of trait	0.118481	0.0161249	0.0307186	0	4
ENSG00000175287.14	PHYHD1	phytanoyl-CoA dioxygenase domain containing 1	254295	Upstream of trait	-0.213403	1.24886e-05	0.000350762	0.992667	1
ENSG00000175575.8	PAAF1	proteasomal ATPase-associated factor 1	80227	Upstream of trait	0.156435	0.00144624	0.00607481	0.562	1
ENSG00000175785.8	PRIMA1	proline rich membrane anchor 1	145270	Downsteam of trait	-0.135816	0.00575896	0.0151087	0.352	2
ENSG00000175826.7	CTDNEP1	CTD nuclear envelope phosphatase 1	23399	Independent of trait	-0.152354	0.00192747	0.00730962	0.02	No path
ENSG00000175873.3	AC004840.9		101927181	Downsteam of trait	-0.115082	0.019461	0.0348718	0.225333	2
ENSG00000175970.6	UNC119B	unc-119 homolog B (C. elegans)	84747	Independent of trait	-0.129481	0.00850645	0.0196544	0.206	No path
ENSG00000176046.7	NUPR1	nuclear protein, transcriptional regulator, 1	26471	Upstream of trait	-0.173709	0.000396873	0.00263376	0.597333	1
ENSG00000176108.5	CHMP6	charged multivesicular body protein 6	79643	Independent of trait	0.105171	0.032828	0.0497072	0.135333	No path
ENSG00000176386.4	CDC26	cell division cycle 26	246184	Independent of trait	-0.125642	0.0106915	0.0232021	0.257333	No path
ENSG00000176387.6	HSD11B2	hydroxysteroid (11-beta) dehydrogenase 2	3291	Upstream of trait	-0.211261	1.53224e-05	0.000371245	0.532	1
ENSG00000176396.9	EID2	EP300 interacting inhibitor of differentiation 2	163126	Independent of trait	0.140922	0.00415667	0.0122234	0.415333	No path
ENSG00000176401.4	EID2B	EP300 interacting inhibitor of differentiation 2B	126272	Upstream of trait	0.206603	2.37328e-05	0.000474705	0.548	1
ENSG00000176406.16	RIMS2	regulating synaptic membrane exocytosis 2	9699	Independent of trait	0.117895	0.0166617	0.0313943	0.308	No path
ENSG00000176410.6	DNAJC30	DnaJ (Hsp40) homolog, subfamily C, member 30	84277	Downsteam of trait	0.150633	0.00217138	0.00796176	0.286667	2
ENSG00000176463.8	SLCO3A1	solute carrier organic anion transporter family, member 3A1	28232	Upstream of trait	-0.210212	1.69234e-05	0.000387519	0.992667	1
ENSG00000176485.6	PLA2G16	phospholipase A2, group XVI	11145	Independent of trait	-0.111283	0.0238861	0.0401392	0.382667	No path
ENSG00000176490.4	DIRAS1	DIRAS family, GTP-binding RAS-like 1	148252	Upstream of trait	0.21754	8.36434e-06	0.000285514	0.884	1
ENSG00000176531.5	PHLDB3	pleckstrin homology-like domain, family B, member 3	653583	Downsteam of trait	-0.119225	0.0154657	0.0298601	0	2
ENSG00000176533.8	GNG7	guanine nucleotide binding protein (G protein), gamma 7	2788	Independent of trait	-0.131473	0.00753766	0.0181632	0.0806667	No path
ENSG00000176720.3	BOK	BCL2-related ovarian killer	666	Downsteam of trait	-0.147052	0.00277124	0.00936124	0.222667	2
ENSG00000176840.7	MIR7-3HG	MIR7-3 host gene (non-protein coding)	284424	Upstream of trait	0.23015	2.34841e-06	0.000145094	0.993333	1
ENSG00000176903.3	PNMA1	paraneoplastic Ma antigen 1	9240	Downsteam of trait	0.128391	0.00908244	0.020585	0.223333	2
ENSG00000176907.3	C8orf4	chromosome 8 open reading frame 4	56892	Downsteam of trait	0.153548	0.00177343	0.00689113	0	2
ENSG00000176978.8	DPP7	dipeptidyl-peptidase 7	29952	Upstream of trait	-0.128686	0.00892292	0.0203578	0.610667	1
ENSG00000177000.6	MTHFR	methylenetetrahydrofolate reductase (NAD(P)H)	4524	Upstream of trait	0.109423	0.0263531	0.0428183	0.487333	1
ENSG00000177084.10	POLE	polymerase (DNA directed), epsilon, catalytic subunit	5426	Downsteam of trait	-0.131585	0.00748637	0.0180678	0.008	2
ENSG00000177133.5	LINC00982	long intergenic non-protein coding RNA 982	440556	Downsteam of trait	-0.148551	0.00250378	0.00877938	0.282	2
ENSG00000177303.5	CASKIN2	CASK interacting protein 2	57513	Independent of trait	-0.132111	0.00724875	0.0177264	0.454667	No path
ENSG00000177432.6	NAP1L5	nucleosome assembly protein 1-like 5	266812	Downsteam of trait	0.216331	9.41192e-06	0.000299021	0	2
ENSG00000177469.12	PTRF	polymerase I and transcript release factor	284119	Independent of trait	-0.129732	0.00837879	0.019476	0.165333	No path
ENSG00000177548.8	RABEP2	rabaptin, RAB GTPase binding effector protein 2	79874	Upstream of trait	-0.125058	0.0110641	0.0237453	0.469333	1
ENSG00000177595.12	PIDD	p53-induced death domain protein	55367	Upstream of trait	-0.188782	0.000115759	0.00121015	0.534667	1
ENSG00000177646.13	ACAD9	acyl-CoA dehydrogenase family, member 9	28976	Downsteam of trait	0.167413	0.000645102	0.00359394	0	2
ENSG00000177697.12	CD151	CD151 molecule (Raph blood group)	977	Independent of trait	-0.128579	0.00898049	0.0204514	0.168	No path
ENSG00000177807.5	KCNJ10	potassium inwardly-rectifying channel, subfamily J, member 10	3766	Downsteam of trait	-0.21818	7.85579e-06	0.000280555	0	2
ENSG00000177853.10	ZNF518A	zinc finger protein 518A	9849	Upstream of trait	0.18675	0.000137463	0.00133747	0.791333	1
ENSG00000177875.3	C12orf68	chromosome 12 open reading frame 68	387856	Downsteam of trait	0.109775	0.0258699	0.0423064	0.034	2
ENSG00000177879.10	AP3S1	adaptor-related protein complex 3, sigma 1 subunit	1176	Downsteam of trait	0.108275	0.0279828	0.0446278	0.220667	4
ENSG00000177885.9	GRB2	growth factor receptor-bound protein 2	2885	Independent of trait	0.115354	0.0191735	0.0345669	0.155333	No path
ENSG00000177917.5	ARL6IP6	ADP-ribosylation-like factor 6 interacting protein 6	151188	Independent of trait	-0.163512	0.000864433	0.00434448	0.382667	No path
ENSG00000177990.7	DPY19L2	dpy-19-like 2 (C. elegans)	283417	Downsteam of trait	0.171477	0.00047236	0.00293992	0	2
ENSG00000178038.12	ALS2CL	ALS2 C-terminal like	259173	Downsteam of trait	0.133172	0.00679061	0.0169076	0.0266667	2
ENSG00000178075.14	GRAMD1C	GRAM domain containing 1C	54762	Downsteam of trait	-0.128335	0.00911263	0.0206382	0.148	2
ENSG00000178209.10	PLEC	plectin	5339	Upstream of trait	-0.155243	0.00157397	0.00640616	0.683333	1
ENSG00000178234.7	GALNT11	UDP-N-acetyl-alpha-D-galactosamine:polypeptide N-acetylgalactosaminyltransferase 11 (GalNAc-T11)	63917	Downsteam of trait	0.200037	4.32549e-05	0.000667732	0	2
ENSG00000178252.11	WDR6	WD repeat domain 6	11180	Independent of trait	-0.164326	0.000813625	0.00416477	0.426	No path
ENSG00000178796.8	RIIAD1	regulatory subunit of type II PKA R-subunit (RIIa) domain containing 1	284485	Upstream of trait	0.181276	0.000216434	0.00176275	0.862	1
ENSG00000178802.13	MPI	mannose phosphate isomerase	4351	Downsteam of trait	0.144998	0.00317989	0.0102058	0.012	2
ENSG00000178921.9	PFAS	phosphoribosylformylglycinamidine synthase	5198	Downsteam of trait	0.105163	0.0328412	0.0497072	0.036	2
ENSG00000178922.12	HYI	hydroxypyruvate isomerase (putative)	81888	Downsteam of trait	-0.19641	5.97664e-05	0.000822402	0	2
ENSG00000179029.10	TMEM107	transmembrane protein 107	84314	Downsteam of trait	0.227487	3.08985e-06	0.000164568	0	2
ENSG00000179115.6	FARSA	phenylalanyl-tRNA synthetase, alpha subunit	2193	Upstream of trait	0.185745	0.000149554	0.00140754	0.696	1
ENSG00000179241.8	LDLRAD3	low density lipoprotein receptor class A domain containing 3	143458	Downsteam of trait	-0.1726	0.000432866	0.00279816	0	2
ENSG00000179632.5	MAF1	MAF1 homolog (S. cerevisiae)	84232	Upstream of trait	-0.189017	0.000113467	0.00119225	0.920667	1
ENSG00000179818.6	PCBP1-AS1	PCBP1 antisense RNA 1	400960	Downsteam of trait	-0.191646	9.05863e-05	0.00105367	0.01	2
ENSG00000179943.6	FIZ1	FLT3-interacting zinc finger 1	84922	Independent of trait	-0.172787	0.000426574	0.00278009	0.464667	No path
ENSG00000180089.4	TMEM86B	transmembrane protein 86B	255043	Independent of trait	0.109879	0.0257294	0.0422107	0.14	No path
ENSG00000180155.14	LYNX1	Ly6/neurotoxin 1	66004	Independent of trait	0.121753	0.0133982	0.0271495	0.404	No path
ENSG00000180332.5	KCTD4	potassium channel tetramerization domain containing 4	386618	Downsteam of trait	-0.116551	0.0179518	0.0329733	0.196667	2
ENSG00000180488.8	FAM73A	family with sequence similarity 73, member A	374986	Downsteam of trait	0.202846	3.35377e-05	0.000575938	0	2
ENSG00000180543.3	TSPYL5	TSPY-like 5	85453	Downsteam of trait	0.142144	0.00383843	0.0115403	0.148	2
ENSG00000180777.9	ANKRD30B	ankyrin repeat domain 30B	374860	Upstream of trait	0.202198	3.55762e-05	0.000597289	0.914667	1
ENSG00000180834.3	MAP6D1	MAP6 domain containing 1	79929	Downsteam of trait	-0.140842	0.0041781	0.0122456	0.157333	2
ENSG00000180900.12	SCRIB	scribbled planar cell polarity protein	23513	Upstream of trait	-0.211511	1.49629e-05	0.000368311	0.512	1
ENSG00000180902.12	D2HGDH	D-2-hydroxyglutarate dehydrogenase	728294	Independent of trait	-0.10966	0.0260275	0.0424696	0.342667	No path
ENSG00000181274.5	FRAT2	frequently rearranged in advanced T-cell lymphomas 2	23401	Independent of trait	-0.127148	0.00978132	0.0217191	0.327333	No path
ENSG00000181350.7	FAM211A	family with sequence similarity 211, member A	388341	Downsteam of trait	0.117213	0.0173055	0.0321853	0.074	2
ENSG00000181396.8	OGFOD3	2-oxoglutarate and iron-dependent oxygenase domain containing 3	79701	Upstream of trait	0.14636	0.00290324	0.00968535	0.816667	1
ENSG00000181409.7	AATK	apoptosis-associated tyrosine kinase	9625	Downsteam of trait	-0.157363	0.00135348	0.00585005	0.336667	2
ENSG00000181444.8	ZNF467	zinc finger protein 467	168544	Downsteam of trait	-0.159115	0.001193	0.0054045	0.016	2
ENSG00000181588.14	MEX3D	mex-3 RNA binding family member D	399664	Downsteam of trait	-0.109612	0.0260933	0.0424919	0.0393333	4
ENSG00000181649.5	PHLDA2	pleckstrin homology-like domain, family A, member 2	7262	Downsteam of trait	0.182644	0.000193463	0.00164385	0.110667	2
ENSG00000181894.9	ZNF329	zinc finger protein 329	79673	Independent of trait	0.119905	0.0148834	0.0290941	0.179333	No path
ENSG00000181929.6	PRKAG1	protein kinase, AMP-activated, gamma 1 non-catalytic subunit	5571	Independent of trait	0.153442	0.00178665	0.00692514	0.47	No path
ENSG00000182013.12	PNMAL1	paraneoplastic Ma antigen family-like 1	55228	Downsteam of trait	0.133957	0.006468	0.0164114	0.0473333	2
ENSG00000182173.8	TSEN54	TSEN54 tRNA splicing endonuclease subunit	283989	Downsteam of trait	-0.154462	0.00166307	0.006612	0.288	2
ENSG00000182272.7	B4GALNT4	beta-1,4-N-acetyl-galactosaminyl transferase 4	338707	Downsteam of trait	-0.164733	0.000789336	0.0040896	0.042	2
ENSG00000182310.7	SPACA6P	sperm acrosome associated 6, pseudogene	147650	Downsteam of trait	-0.218033	7.96993e-06	0.000281378	0	2
ENSG00000182319.5	SGK223	Tyrosine-protein kinase SgK223	157285	Downsteam of trait	0.185091	0.000157953	0.00144661	0.429333	2
ENSG00000182372.6	CLN8	ceroid-lipofuscinosis, neuronal 8 (epilepsy, progressive with mental retardation)	2055	Independent of trait	-0.107943	0.02847	0.0450905	0.163333	No path
ENSG00000182500.7	ORAI1	ORAI calcium release-activated calcium modulator 1	84876	Independent of trait	-0.11204	0.0229402	0.0390557	0.144	No path
ENSG00000182504.6	CEP97	centrosomal protein 97kDa	79598	Independent of trait	-0.107148	0.0296666	0.0462973	0.172	No path
ENSG00000182902.8	SLC25A18	solute carrier family 25 (glutamate carrier), member 18	83733	Upstream of trait	-0.224749	4.08287e-06	0.000189665	0.993333	1
ENSG00000182952.3	HMGN4	high mobility group nucleosomal binding domain 4	10473	Downsteam of trait	0.127462	0.00960013	0.0213895	0.137333	2
ENSG00000182963.5	GJC1	gap junction protein, gamma 1, 45kDa	10052	Independent of trait	-0.113224	0.0215266	0.0373384	0.298	No path
ENSG00000183011.8	LSMD1	LSM domain containing 1	84316	Upstream of trait	-0.111372	0.0237732	0.0400107	0.625333	1
ENSG00000183111.7	ARHGEF37	Rho guanine nucleotide exchange factor (GEF) 37	389337	Downsteam of trait	-0.132137	0.00723731	0.0177158	0.0213333	1
ENSG00000183166.5	CALN1	calneuron 1	83698	Downsteam of trait	0.105331	0.0325622	0.049418	0.137333	2
ENSG00000183401.7	CCDC159	coiled-coil domain containing 159	126075	Downsteam of trait	-0.200272	4.23499e-05	0.000664095	0.27	2
ENSG00000183426.11	NPIPA1	nuclear pore complex interacting protein family, member A1	9284	Downsteam of trait	-0.171927	0.000456143	0.00288178	0	2
ENSG00000183527.6	PSMG1	proteasome (prosome, macropain) assembly chaperone 1	8624	Downsteam of trait	0.143494	0.00351285	0.0108736	0.178667	2
ENSG00000183569.13	SERHL2	serine hydrolase-like 2	253190	Downsteam of trait	-0.193886	7.45898e-05	0.000932098	0.115333	2
ENSG00000183688.4	FAM101B	family with sequence similarity 101, member B	359845	Downsteam of trait	-0.141724	0.00394513	0.0117922	0	2
ENSG00000183963.13	SMTN	smoothelin	6525	Downsteam of trait	-0.224214	4.30976e-06	0.000195789	0	2
ENSG00000184009.4	ACTG1	actin, gamma 1	60	Independent of trait	0.207919	2.09931e-05	0.000439672	0.459333	No path
ENSG00000184047.11	DIABLO	diablo, IAP-binding mitochondrial protein	56616	Downsteam of trait	0.126767	0.0100044	0.0221069	0.074	2
ENSG00000184117.7	NIPSNAP1	nipsnap homolog 1 (C. elegans)	8508	Upstream of trait	0.223232	4.75743e-06	0.000208121	0.647333	1
ENSG00000184261.3	KCNK12	potassium channel, subfamily K, member 12	56660	Independent of trait	-0.143838	0.00343405	0.0106778	0.32	No path
ENSG00000184428.7	TOP1MT	topoisomerase (DNA) I, mitochondrial	116447	Upstream of trait	-0.139699	0.00449867	0.0128794	0.697333	1
ENSG00000184887.9	BTBD6	BTB (POZ) domain containing 6	90135	Independent of trait	-0.134436	0.00627828	0.0160619	0.384667	No path
ENSG00000184897.4	H1FX	H1 histone family, member X	8971	Independent of trait	-0.115458	0.0190649	0.0344516	0.29	No path
ENSG00000185105.4	MYADML2	myeloid-associated differentiation marker-like 2	255275	Upstream of trait	0.189975	0.000104563	0.00113222	0.756667	1
ENSG00000185129.4	PURA	purine-rich element binding protein A	5813	Upstream of trait	-0.168318	0.000602242	0.00341992	0.750667	1
ENSG00000185163.5	DDX51	DEAD (Asp-Glu-Ala-Asp) box polypeptide 51	317781	Independent of trait	0.129858	0.008315	0.0193932	0.168667	No path
ENSG00000185290.3	NUPR1L	nuclear protein, transcriptional regulator, 1-like	389493	Downsteam of trait	0.153523	0.00177652	0.00689881	0.179333	2
ENSG00000185340.11	GAS2L1	growth arrest-specific 2 like 1	10634	Upstream of trait	-0.230548	2.25348e-06	0.00014207	0.886667	1
ENSG00000185507.14	IRF7	interferon regulatory factor 7	3665	Downsteam of trait	-0.105502	0.0322801	0.0491227	0.068	2
ENSG00000185591.5	SP1	Sp1 transcription factor	6667	Downsteam of trait	-0.190585	9.92453e-05	0.0011026	0.26	2
ENSG00000185684.8	EP400NL	EP400 N-terminal like	347918	Independent of trait	0.117975	0.0165872	0.0313018	0.343333	No path
ENSG00000185988.7	PLK5	polo-like kinase 5	126520	Downsteam of trait	-0.121453	0.0136301	0.0274752	0	2
ENSG00000186001.8	LRCH3	leucine-rich repeats and calponin homology (CH) domain containing 3	84859	Downsteam of trait	-0.155172	0.00158186	0.00642493	0.0833333	2
ENSG00000186020.8	ZNF529	zinc finger protein 529	57711	Downsteam of trait	0.136237	0.0056085	0.0149038	0.0206667	2
ENSG00000186162.6	CIDECP	cell death-inducing DFFA-like effector c pseudogene	152302	Upstream of trait	0.141572	0.00398465	0.0118473	0.550667	1
ENSG00000186318.11	BACE1	beta-site APP-cleaving enzyme 1	23621	Independent of trait	0.120941	0.0140338	0.0278976	0.458	No path
ENSG00000186575.13	NF2	neurofibromin 2 (merlin)	4771	Downsteam of trait	-0.11937	0.0153398	0.029682	0.101333	2
ENSG00000186635.10	ARAP1	ArfGAP with RhoGAP domain, ankyrin repeat and PH domain 1	116985	Downsteam of trait	-0.240648	7.70874e-07	8.65953e-05	0	2
ENSG00000186660.14	ZFP91	ZFP91 zinc finger protein	80829	Independent of trait	-0.115313	0.019217	0.0346049	0.18	No path
ENSG00000186665.8	C17orf58	chromosome 17 open reading frame 58	284018	Downsteam of trait	0.156291	0.00146111	0.00609364	0.026	2
ENSG00000186834.2	HEXIM1	hexamethylene bis-acetamide inducible 1	10614	Independent of trait	-0.167195	0.000655888	0.00363672	0.360667	No path
ENSG00000186868.11	MAPT	microtubule-associated protein tau	4137	Independent of trait	0.107571	0.0290239	0.0456286	0.0173333	No path
ENSG00000186891.9	TNFRSF18	tumor necrosis factor receptor superfamily, member 18	8784	Upstream of trait	0.19388	7.46278e-05	0.000932098	0.918667	1
ENSG00000186951.12	PPARA	peroxisome proliferator-activated receptor alpha	5465	Downsteam of trait	-0.131848	0.00736666	0.0178837	0	2
ENSG00000187024.8	PTRH1	peptidyl-tRNA hydrolase 1 homolog (S. cerevisiae)	138428	Downsteam of trait	0.15195	0.00198235	0.00742735	0.0126667	2
ENSG00000187239.11	FNBP1	formin binding protein 1	23048	Upstream of trait	-0.118435	0.0161664	0.0307708	0.580667	1
ENSG00000187244.5	BCAM	basal cell adhesion molecule (Lutheran blood group)	4059	Downsteam of trait	-0.169126	0.000566194	0.00330325	0.0346667	2
ENSG00000187260.10	WDR86	WD repeat domain 86	349136	Downsteam of trait	0.151561	0.0020366	0.00758461	0.121333	4
ENSG00000187446.7	CHP1	calcineurin-like EF-hand protein 1	11261	Upstream of trait	0.230024	2.37922e-06	0.000145542	0.877333	1
ENSG00000187535.9	IFT140	intraflagellar transport 140 homolog (Chlamydomonas)	9742	Downsteam of trait	-0.212195	1.40194e-05	0.00036123	0.154	2
ENSG00000187676.6	B3GALTL	beta 1,3-galactosyltransferase-like	145173	Downsteam of trait	-0.149299	0.00237935	0.00846316	0.294667	2
ENSG00000187778.9	MCRS1	microspherule protein 1	10445	Independent of trait	-0.117943	0.0166168	0.0313393	0.254667	No path
ENSG00000187961.8	KLHL17	kelch-like family member 17	339451	Independent of trait	-0.156118	0.00147915	0.00613337	0.436	No path
ENSG00000188004.5	C1orf204	chromosome 1 open reading frame 204	284677	Downsteam of trait	0.184476	0.000166252	0.00149732	0.0913333	2
ENSG00000188039.9	NWD1	NACHT and WD repeat domain containing 1	284434	Upstream of trait	-0.232665	1.80689e-06	0.000125434	0.992667	1
ENSG00000188385.7	JAKMIP3	Janus kinase and microtubule interacting protein 3	282973	Downsteam of trait	-0.105951	0.0315487	0.0483912	0.0373333	3
ENSG00000188493.8	C19orf54	chromosome 19 open reading frame 54	284325	Downsteam of trait	-0.171576	0.000468739	0.0029253	0.255333	2
ENSG00000188542.5	DUSP28	dual specificity phosphatase 28	285193	Downsteam of trait	0.211805	1.45497e-05	0.000363463	0.06	2
ENSG00000188549.8	C15orf52	chromosome 15 open reading frame 52	388115	Downsteam of trait	-0.162065	0.000961984	0.00462888	0.05	2
ENSG00000188599.12	NPIPP1	nuclear pore complex interacting protein pseudogene 1		Downsteam of trait	-0.245312	4.62123e-07	6.6639e-05	0	2
ENSG00000188763.3	FZD9	frizzled family receptor 9	8326	Downsteam of trait	-0.158062	0.00128716	0.00566084	0	2
ENSG00000188811.7	NHLRC3	NHL repeat containing 3	387921	Upstream of trait	0.144435	0.00330096	0.0104164	0.688667	1
ENSG00000189060.4	H1F0	H1 histone family, member 0	3005	Upstream of trait	-0.192227	8.61536e-05	0.00101925	0.83	1
ENSG00000189077.6	TMEM120A	transmembrane protein 120A	83862	Downsteam of trait	-0.211026	1.56677e-05	0.00037606	0	2
ENSG00000189241.6	TSPYL1	TSPY-like 1	7259	Downsteam of trait	0.130351	0.00807061	0.01909	0.104	2
ENSG00000189319.9	FAM53B	family with sequence similarity 53, member B	9679	Downsteam of trait	-0.138357	0.00490292	0.0135961	0.0906667	2
ENSG00000189350.7	FAM179A	family with sequence similarity 179, member A	165186	Independent of trait	-0.10555	0.0322008	0.0490504	0.371333	No path
ENSG00000196123.8	KIAA0895L	KIAA0895-like	653319	Downsteam of trait	0.119883	0.0149019	0.0291174	0.0566667	2
ENSG00000196169.10	KIF19	kinesin family member 19	124602	Downsteam of trait	-0.122046	0.013175	0.0267763	0.148667	2
ENSG00000196177.7	ACADSB	acyl-CoA dehydrogenase, short/branched chain	36	Downsteam of trait	0.14593	0.00298808	0.00984087	0.00266667	2
ENSG00000196187.7	TMEM63A	transmembrane protein 63A	9725	Upstream of trait	-0.144016	0.00339397	0.0106051	0.544667	1
ENSG00000196189.7	SEMA4A	sema domain, immunoglobulin domain (Ig), transmembrane domain (TM) and short cytoplasmic domain, (semaphorin) 4A	64218	Downsteam of trait	-0.134716	0.00616969	0.0158695	0.0973333	2
ENSG00000196263.3	ZNF471	zinc finger protein 471	57573	Upstream of trait	0.121301	0.0137484	0.0276326	0.501333	1
ENSG00000196268.6	ZNF493	zinc finger protein 493	284443	Independent of trait	0.121036	0.0139578	0.0278272	0.149333	No path
ENSG00000196295.5	AC005154.6		401320	Independent of trait	0.131875	0.00735444	0.017861	0.304	No path
ENSG00000196419.7	XRCC6	X-ray repair complementing defective repair in Chinese hamster cells 6	2547	Downsteam of trait	0.152912	0.001854	0.00711198	0.102	3
ENSG00000196422.5	PPP1R26	protein phosphatase 1, regulatory subunit 26	9858	Independent of trait	-0.139486	0.00456069	0.0129851	0.346	No path
ENSG00000196428.7	TSC22D2	TSC22 domain family, member 2	9819	Downsteam of trait	0.113353	0.0213774	0.0371736	0.0173333	4
ENSG00000196476.7	C20orf96	chromosome 20 open reading frame 96	140680	Downsteam of trait	-0.138317	0.00491529	0.0136181	0.0293333	2
ENSG00000196502.7	SULT1A1	sulfotransferase family, cytosolic, 1A, phenol-preferring, member 1	6817	Downsteam of trait	0.156544	0.00143503	0.00606024	0.00866667	2
ENSG00000196542.4	SPTSSB	serine palmitoyltransferase, small subunit B	165679	Downsteam of trait	0.147969	0.00260462	0.00900016	0.034	2
ENSG00000196655.5	TRAPPC4	trafficking protein particle complex 4	51399	Downsteam of trait	0.134437	0.00627814	0.0160619	0.008	2
ENSG00000196739.9	COL27A1	collagen, type XXVII, alpha 1	85301	Downsteam of trait	-0.24852	3.23093e-07	6.04905e-05	0	2
ENSG00000196814.10	MVB12B	multivesicular body subunit 12B	89853	Upstream of trait	-0.206577	2.37888e-05	0.000474705	0.593333	1
ENSG00000197062.6	RP5-874C20.3			Independent of trait	0.114241	0.0203737	0.0359581	0.327333	No path
ENSG00000197111.9	PCBP2	poly(rC) binding protein 2	5094	Downsteam of trait	-0.10964	0.0260543	0.0424746	0.165333	4
ENSG00000197147.7	LRRC8B	leucine rich repeat containing 8 family, member B	23507	Downsteam of trait	0.186871	0.000136075	0.00132815	0.115333	2
ENSG00000197150.8	ABCB8	ATP-binding cassette, sub-family B (MDR/TAP), member 8	11194	Downsteam of trait	0.162883	0.000905671	0.00447242	0.122667	2
ENSG00000197157.6	SND1	staphylococcal nuclease and tudor domain containing 1	27044	Independent of trait	0.125034	0.0110793	0.0237453	0.154667	No path
ENSG00000197177.9	GPR123	G protein-coupled receptor 123	84435	Independent of trait	0.182143	0.000201603	0.00168918	0.37	No path
ENSG00000197182.8	FLJ27365	hsa-mir-4763		Downsteam of trait	-0.110409	0.0250194	0.0415088	0.0293333	4
ENSG00000197256.6	KANK2	KN motif and ankyrin repeat domains 2	25959	Upstream of trait	-0.210961	1.57646e-05	0.00037606	0.520667	1
ENSG00000197548.7	ATG7	autophagy related 7	10533	Downsteam of trait	0.144377	0.0033137	0.0104293	0.004	2
ENSG00000197858.6	GPAA1	glycosylphosphatidylinositol anchor attachment 1	8733	Downsteam of trait	0.133201	0.00677824	0.0168999	0.0453333	4
ENSG00000197879.9	MYO1C	myosin IC	4641	Downsteam of trait	-0.106595	0.0305233	0.0472287	0.121333	2
ENSG00000197885.6	NKIRAS1	NFKB inhibitor interacting Ras-like 1	28512	Downsteam of trait	0.165545	0.000742737	0.00395709	0.116	2
ENSG00000198053.7	SIRPA	signal-regulatory protein alpha	140885	Independent of trait	-0.145362	0.00310365	0.0100712	0.472667	No path
ENSG00000198064.8	RP11-347C12.1	Putative NPIP-like protein LOC613037	101929910	Downsteam of trait	-0.117527	0.0170069	0.0318215	0.272667	2
ENSG00000198160.10	MIER1	mesoderm induction early response 1, transcriptional regulator	57708	Downsteam of trait	-0.155847	0.00150795	0.00623187	0.123333	2
ENSG00000198185.6	ZNF334	zinc finger protein 334	55713	Upstream of trait	0.197729	5.31702e-05	0.000760428	0.84	1
ENSG00000198276.8	UCKL1	uridine-cytidine kinase 1-like 1	54963	Downsteam of trait	-0.191198	9.41484e-05	0.00107165	0.0153333	2
ENSG00000198300.7	PEG3	paternally expressed 3	5178	Independent of trait	0.132229	0.00719634	0.0176435	0.398	No path
ENSG00000198301.7	SDAD1	SDA1 domain containing 1	55153	Downsteam of trait	0.181254	0.000216833	0.00176275	0.0953333	2
ENSG00000198363.10	ASPH	aspartate beta-hydroxylase	444	Independent of trait	0.121502	0.0135916	0.0274425	0.276667	No path
ENSG00000198556.9	ZNF789	zinc finger protein 789	285989	Downsteam of trait	0.105436	0.0323879	0.0492436	0	4
ENSG00000198740.4	ZNF652	zinc finger protein 652	22834	Downsteam of trait	-0.152495	0.00190867	0.0072569	0.252667	2
ENSG00000198743.5	SLC5A3	solute carrier family 5 (sodium/myo-inositol cotransporter), member 3	6526	Downsteam of trait	-0.138334	0.00491018	0.0136101	0.178667	2
ENSG00000198830.6	HMGN2	high mobility group nucleosomal binding domain 2	3151	Downsteam of trait	0.210793	1.60187e-05	0.000379194	0.299333	2
ENSG00000198835.3	GJC2	gap junction protein, gamma 2, 47kDa	57165	Independent of trait	-0.117669	0.0168728	0.0316377	0.156	No path
ENSG00000198890.5	PRMT6	protein arginine methyltransferase 6	55170	Downsteam of trait	0.110688	0.0246527	0.0410405	0.0413333	2
ENSG00000198894.3	CIPC	CLOCK-interacting pacemaker	85457	Upstream of trait	-0.154305	0.00168161	0.00666338	0.481333	1
ENSG00000198914.2	POU3F3	POU class 3 homeobox 3	5455	Downsteam of trait	-0.192579	8.35692e-05	0.00100256	0.326667	2
ENSG00000198917.7	C9orf114	chromosome 9 open reading frame 114	51490	Upstream of trait	-0.167158	0.000657698	0.00363672	0.742	1
ENSG00000198931.6	APRT	adenine phosphoribosyltransferase	353	Downsteam of trait	0.150544	0.00218463	0.00799003	0	2
ENSG00000198933.5	TBKBP1	TBK1 binding protein 1	9755	Independent of trait	-0.111655	0.0234176	0.0395957	0.384	No path
ENSG00000198952.5	SMG5	SMG5 nonsense mediated mRNA decay factor	23381	Downsteam of trait	-0.147193	0.00274498	0.00930307	0.144	2
ENSG00000203705.5	TATDN3	TatD DNase domain containing 3	128387	Independent of trait	0.118658	0.0159657	0.0304871	0.334667	No path
ENSG00000203706.4	SERTAD4-AS1	SERTAD4 antisense RNA 1	574036	Downsteam of trait	-0.105582	0.0321479	0.0490046	0.202667	2
ENSG00000203772.6	SPRN	shadow of prion protein homolog (zebrafish)	503542	Independent of trait	0.148142	0.00257434	0.00894221	0.184	No path
ENSG00000203791.7	METTL10	methyltransferase like 10	399818	Downsteam of trait	0.134187	0.00637632	0.0162321	0.0193333	2
ENSG00000203886.4	CYP17A1-AS1	CYP17A1 antisense RNA 1		Downsteam of trait	-0.112253	0.0226809	0.0387926	0.262	2
ENSG00000204147.5	ASAH2B	N-acylsphingosine amidohydrolase (non-lysosomal ceramidase) 2B	653308	Downsteam of trait	0.10817	0.0281356	0.0447444	0.00866667	2
ENSG00000204209.6	DAXX	death-domain associated protein	1616	Downsteam of trait	-0.12971	0.00838961	0.0194792	0.0133333	2
ENSG00000204219.5	TCEA3	transcription elongation factor A (SII), 3	6920	Downsteam of trait	-0.148453	0.00252045	0.00881284	0	2
ENSG00000204228.3	HSD17B8	hydroxysteroid (17-beta) dehydrogenase 8	7923	Downsteam of trait	0.108258	0.0280073	0.0446323	0.0313333	8
ENSG00000204231.6	RXRB	retinoid X receptor, beta	6257	Downsteam of trait	0.172421	0.000438939	0.0028132	0.0586667	2
ENSG00000204256.7	BRD2	bromodomain containing 2	6046	Downsteam of trait	-0.126953	0.00989493	0.0219108	0.126667	2
ENSG00000204282.3	TNRC6C-AS1	TNRC6C antisense RNA 1	100131096	Downsteam of trait	-0.148441	0.00252257	0.00881525	0.0473333	2
ENSG00000204301.5	NOTCH4	notch 4	4855	Downsteam of trait	-0.208097	2.06464e-05	0.00043388	0	2
ENSG00000204310.6	AGPAT1	1-acylglycerol-3-phosphate O-acyltransferase 1	10554	Downsteam of trait	0.235163	1.38862e-06	0.000106783	0	2
ENSG00000204386.5	NEU1	sialidase 1 (lysosomal sialidase)	4758	Downsteam of trait	0.160797	0.00105569	0.0049226	0.195333	2
ENSG00000204428.7	LY6G5C	lymphocyte antigen 6 complex, locus G5C	80741	Upstream of trait	-0.205738	2.57131e-05	0.000498009	0.982	1
ENSG00000204469.8	PRRC2A	proline-rich coiled-coil 2A	7916	Downsteam of trait	-0.110025	0.025532	0.0420992	0.339333	5
ENSG00000205106.2	CTD-2210P24.4	Uncharacterized protein		Independent of trait	0.156276	0.00146266	0.00609364	0.354	No path
ENSG00000205138.2	SDHAF1	succinate dehydrogenase complex assembly factor 1	644096	Downsteam of trait	0.200058	4.31702e-05	0.000667732	0.427333	2
ENSG00000205250.4	E2F4	E2F transcription factor 4, p107/p130-binding	1874	Upstream of trait	-0.136363	0.00556421	0.0148244	0.546	1
ENSG00000205352.6	PRR13	proline rich 13	54458	Downsteam of trait	0.275853	1.24808e-08	1.28519e-05	0	2
ENSG00000205364.3	MT1M	metallothionein 1M	4499	Downsteam of trait	-0.112861	0.0219523	0.0378598	0.00266667	2
ENSG00000205485.9	AC004980.7		100133091	Downsteam of trait	0.117078	0.0174354	0.0323588	0.118	2
ENSG00000205560.8	CPT1B	carnitine palmitoyltransferase 1B (muscle)	1375	Upstream of trait	-0.197444	5.45366e-05	0.000777156	0.973333	1
ENSG00000205959.3	RP11-689P11.2			Downsteam of trait	0.210037	1.72063e-05	0.000389403	0.106	2
ENSG00000206053.8	HN1L	hematological and neurological expressed 1-like	90861	Upstream of trait	-0.152105	0.00196121	0.00737498	0.657333	1
ENSG00000212694.4	AC084018.1		338799	Downsteam of trait	-0.171777	0.00046149	0.00288881	0.344	2
ENSG00000213015.4	ZNF580	zinc finger protein 580	51157	Upstream of trait	-0.159911	0.00112611	0.00517673	0.656667	1
ENSG00000213424.4	KRT222	keratin 222	125113	Upstream of trait	0.168758	0.000582328	0.00334994	0.574	1
ENSG00000213445.4	SIPA1	signal-induced proliferation-associated 1	6494	Downsteam of trait	-0.115988	0.0185175	0.0336989	0.002	1
ENSG00000213760.5	ATP6V1G2	ATPase, H+ transporting, lysosomal 13kDa, V1 subunit G2	534	Independent of trait	0.130177	0.00815584	0.0192401	0.362667	No path
ENSG00000213859.3	KCTD11	potassium channel tetramerization domain containing 11	147040	Downsteam of trait	-0.160892	0.0010484	0.00490339	0.002	2
ENSG00000213889.6	PPM1N	protein phosphatase, Mg2+/Mn2+ dependent, 1N (putative)	147699	Downsteam of trait	-0.114152	0.0204725	0.0360978	0.152667	2
ENSG00000213920.4	MDP1	magnesium-dependent phosphatase 1	145553	Downsteam of trait	0.123835	0.0118818	0.0249609	0.274	2
ENSG00000213937.3	CLDN9	claudin 9	9080	Downsteam of trait	-0.145256	0.00312563	0.0101159	0.0406667	4
ENSG00000213977.3	TAX1BP3	Tax1 (human T-cell leukemia virus type I) binding protein 3	30851	Upstream of trait	-0.163378	0.000873046	0.00437404	0.920667	1
ENSG00000214026.6	MRPL23	mitochondrial ribosomal protein L23	6150	Independent of trait	-0.122606	0.0127572	0.0262291	0.43	No path
ENSG00000214046.3	SMIM7	small integral membrane protein 7	79086	Downsteam of trait	0.109394	0.026393	0.0428555	0.0926667	2
ENSG00000214078.6	CPNE1	copine I	8904	Downsteam of trait	-0.116975	0.017536	0.0324869	0.118667	2
ENSG00000214087.4	ARL16	ADP-ribosylation factor-like 16	339231	Downsteam of trait	0.10968	0.0260001	0.0424636	0	2
ENSG00000214100.4	AC079776.2		389033	Independent of trait	0.105142	0.0328767	0.0497396	0.227333	No path
ENSG00000214353.3	VAC14-AS1	VAC14 antisense RNA 1	100130894	Downsteam of trait	-0.1638	0.000846148	0.00428569	0	2
ENSG00000214530.2	STARD10	StAR-related lipid transfer (START) domain containing 10	10809	Downsteam of trait	-0.199824	4.40909e-05	0.000672617	0.0873333	2
ENSG00000214595.6	EML6	echinoderm microtubule associated protein like 6	400954	Downsteam of trait	0.124773	0.01125	0.0240446	0.006	2
ENSG00000215039.2	CD27-AS1	CD27 antisense RNA 1	678655	Downsteam of trait	0.130565	0.0079663	0.0188938	0.102667	2
ENSG00000215217.2	C5orf49	chromosome 5 open reading frame 49	134121	Upstream of trait	-0.130735	0.00788456	0.018736	0.508667	1
ENSG00000215218.3	UBE2QL1	ubiquitin-conjugating enzyme E2Q family-like 1	134111	Upstream of trait	0.123474	0.0121337	0.025319	0.604	1
ENSG00000215252.6	GOLGA8B	golgin A8 family, member B	23015	Independent of trait	0.110367	0.0250746	0.0415606	0.196667	No path
ENSG00000215298.3	FP15737			Downsteam of trait	0.109354	0.0264481	0.0428907	0.00733333	2
ENSG00000220008.2	LINGO3	leucine rich repeat and Ig domain containing 3	645191	Upstream of trait	0.211171	1.54541e-05	0.000372972	0.576	1
ENSG00000220201.3	ZGLP1	zinc finger, GATA-like protein 1	100125288	Upstream of trait	-0.116823	0.0176841	0.0326828	0.515333	1
ENSG00000221890.2	NPTXR	neuronal pentraxin receptor	23467	Upstream of trait	0.157871	0.00130502	0.00572242	0.653333	1
ENSG00000221983.2	UBA52	ubiquitin A-52 residue ribosomal protein fusion product 1	7311	Downsteam of trait	0.130267	0.00811169	0.0191579	0.0286667	4
ENSG00000223496.1	EXOSC6	exosome component 6	118460	Downsteam of trait	0.108316	0.0279232	0.0445672	0.032	2
ENSG00000223768.1	LINC00205	long intergenic non-protein coding RNA 205		Downsteam of trait	0.113399	0.0213252	0.0371323	0.202667	2
ENSG00000223774.1	RP11-307B6.3			Downsteam of trait	0.117633	0.0169062	0.0316811	0.212667	2
ENSG00000223802.2	CERS1	ceramide synthase 1	2657	Downsteam of trait	-0.199844	4.40094e-05	0.000672617	0.259333	2
ENSG00000223953.3	C1QTNF5	C1q and tumor necrosis factor related protein 5	83552	Downsteam of trait	-0.183256	0.000183938	0.00160061	0.056	2
ENSG00000224597.3	PTCHD3P1	patched domain containing 3 pseudogene 1	387647	Independent of trait	0.111792	0.0232467	0.0393605	0.328	No path
ENSG00000225177.1	RP11-390P2.4		441172	Upstream of trait	-0.190504	9.99386e-05	0.0011026	0.625333	1
ENSG00000225465.4	RFPL1S	RFPL1 antisense RNA 1	10740	Downsteam of trait	0.146492	0.00287764	0.00962593	0.217333	2
ENSG00000225978.1	HAR1A	highly accelerated region 1A (non-protein coding)	768096	Upstream of trait	0.168505	0.000593683	0.00338688	0.705333	1
ENSG00000226328.1	CTA-217C2.1		100506714	Downsteam of trait	0.14611	0.00295232	0.00976995	0.268667	2
ENSG00000226332.1	RP11-157P1.4			Downsteam of trait	-0.119039	0.0156277	0.0300415	0.153333	2
ENSG00000226721.1	EEF1DP2	eukaryotic translation elongation factor 1 delta pseudogene 2		Downsteam of trait	-0.10842	0.0277725	0.044476	0.108667	2
ENSG00000226742.3	HSBP1L1	heat shock factor binding protein 1-like 1	440498	Downsteam of trait	-0.115281	0.01925	0.03463	0	2
ENSG00000226950.2	DANCR	differentiation antagonizing non-protein coding RNA	57291	Downsteam of trait	-0.106717	0.0303322	0.0470556	0.0446667	2
ENSG00000227124.4	ZNF717	zinc finger protein 717	100131827	Downsteam of trait	0.118975	0.0156844	0.0301225	0.00933333	2
ENSG00000228058.1	RP11-552D4.1		101927532	Downsteam of trait	-0.166548	0.000688738	0.00374584	0.312	4
ENSG00000228315.5	GUSBP11	glucuronidase, beta pseudogene 11	91316	Downsteam of trait	-0.128109	0.00923654	0.0208273	0.162667	4
ENSG00000228436.1	RP5-864K19.4			Downsteam of trait	-0.12452	0.0114178	0.0242454	0.0533333	2
ENSG00000229180.3	GS1-124K5.11			Upstream of trait	-0.139839	0.00445802	0.0128407	0.588667	1
ENSG00000229809.4	ZNF688	zinc finger protein 688	146542	Downsteam of trait	-0.122681	0.0127023	0.0261686	0.188667	2
ENSG00000231439.3	WASIR2	WASH and IL9R antisense RNA 2		Downsteam of trait	0.122249	0.0130221	0.0265661	0	2
ENSG00000232044.3	LINC01105	long intergenic non-protein coding RNA 1105	400940	Independent of trait	-0.112211	0.0227322	0.0388504	0.218	No path
ENSG00000232859.4	LYRM9	LYR motif containing 9	201229	Downsteam of trait	0.162382	0.000939788	0.00457553	0.102667	2
ENSG00000232956.3	SNHG15	small nucleolar RNA host gene 15 (non-protein coding)	285958	Downsteam of trait	0.136499	0.00551659	0.014742	0.042	2
ENSG00000233006.1	AC034220.3		553103	Downsteam of trait	0.115996	0.0185098	0.0336949	0.0726667	2
ENSG00000233137.2	RP11-220I1.1		100506710	Downsteam of trait	0.152846	0.00186265	0.00713019	0.245333	2
ENSG00000234127.3	TRIM26	tripartite motif containing 26	7726	Downsteam of trait	-0.107796	0.0286883	0.0452853	0.206	2
ENSG00000234420.2	ZNF37BP	zinc finger protein 37B, pseudogene	100129482	Independent of trait	0.123787	0.0119149	0.0249879	0.416667	No path
ENSG00000234465.4	PINLYP	phospholipase A2 inhibitor and LY6/PLAUR domain containing	390940	Downsteam of trait	-0.181504	0.000212446	0.00175477	0	2
ENSG00000234531.2	RP11-288G11.3			Downsteam of trait	-0.162945	0.000901532	0.00445979	0.0853333	2
ENSG00000234616.4	JRK	jerky homolog (mouse)		Independent of trait	-0.108232	0.0280459	0.0446628	0.0893333	No path
ENSG00000235823.1	LINC00263	long intergenic non-protein coding RNA 263		Downsteam of trait	-0.200196	4.26395e-05	0.000665009	0	2
ENSG00000236537.1	RP11-732M18.3		101930415	Upstream of trait	-0.13206	0.00727152	0.0177433	0.636667	1
ENSG00000236790.1	LINC00299	long intergenic non-protein coding RNA 299	339789	Downsteam of trait	-0.131409	0.00756718	0.018218	0	2
ENSG00000236829.4	Z97634.3		100134368	Downsteam of trait	-0.109024	0.0269094	0.043477	0.062	2
ENSG00000236830.1	CBR3-AS1	CBR3 antisense RNA 1	100506428	Independent of trait	0.105848	0.0317144	0.0485129	0.259333	No path
ENSG00000236850.3	BMS1P20	BMS1 pseudogene 20	96610	Downsteam of trait	0.131595	0.00748173	0.0180636	0.362667	2
ENSG00000236939.2	C8orf56	chromosome 8 open reading frame 56		Independent of trait	0.106771	0.0302482	0.0469853	0.0826667	No path
ENSG00000237172.3	B3GNT9	UDP-GlcNAc:betaGal beta-1,3-N-acetylglucosaminyltransferase 9	84752	Downsteam of trait	-0.10627	0.0310361	0.0477471	0.138667	2
ENSG00000239697.6	TNFSF12	tumor necrosis factor (ligand) superfamily, member 12	8742	Downsteam of trait	-0.112534	0.0223409	0.0383845	0	6
ENSG00000239857.1	GET4	golgi to ER traffic protein 4 homolog (S. cerevisiae)	51608	Independent of trait	0.115474	0.0190479	0.034441	0.228	No path
ENSG00000240370.1	RPL13P5	ribosomal protein L13 pseudogene 5	283345	Upstream of trait	-0.1848	0.000161833	0.00147472	0.575333	1
ENSG00000241370.1	RPP21	ribonuclease P/MRP 21kDa subunit	79897	Independent of trait	-0.118197	0.0163835	0.0310215	0.406667	No path
ENSG00000242110.3	AMACR	alpha-methylacyl-CoA racemase	23600	Downsteam of trait	0.145663	0.00304177	0.00996986	0.212	2
ENSG00000242114.1	MTFP1	mitochondrial fission process 1	51537	Downsteam of trait	-0.13615	0.00563925	0.0149462	0.163333	2
ENSG00000242252.1	BGLAP	bone gamma-carboxyglutamate (gla) protein	632	Independent of trait	0.108719	0.0273422	0.0439962	0.042	No path
ENSG00000244187.2	TMEM141	transmembrane protein 141	85014	Downsteam of trait	0.164705	0.000790967	0.0040896	0.149333	2
ENSG00000244480.1	AC005154.7			Independent of trait	0.120559	0.0143422	0.0283749	0.215333	No path
ENSG00000244617.1	ASPRV1	aspartic peptidase, retroviral-like 1	151516	Upstream of trait	-0.11038	0.0250577	0.0415501	0.499333	1
ENSG00000244731.3	C4A	complement component 4A (Rodgers blood group)	720	Independent of trait	-0.122914	0.012533	0.0259061	0.234667	No path
ENSG00000245526.2	LINC00461	long intergenic non-protein coding RNA 461	407047	Independent of trait	0.106438	0.0307703	0.0474681	0.202667	No path
ENSG00000245532.2	NEAT1	nuclear paraspeckle assembly transcript 1 (non-protein coding)	283131	Downsteam of trait	-0.144758	0.00323099	0.0102739	0.269333	2
ENSG00000247596.3	TWF2	twinfilin actin-binding protein 2	11344	Downsteam of trait	0.152638	0.00188983	0.00720665	0.225333	2
ENSG00000249087.3	C1orf213	chromosome 1 open reading frame 213	148898	Independent of trait	0.129447	0.0085239	0.01968	0.357333	No path
ENSG00000249915.2	PDCD6	programmed cell death 6	10016	Upstream of trait	0.204665	2.83894e-05	0.000539693	0.824	1
ENSG00000250565.2	ATP6V1E2	ATPase, H+ transporting, lysosomal 31kDa, V1 subunit E2	90423	Downsteam of trait	-0.107211	0.0295703	0.0462171	0.104	2
ENSG00000250571.2	GLI4	GLI family zinc finger 4	2738	Independent of trait	-0.123096	0.0124015	0.0257118	0.337333	No path
ENSG00000250722.1	SEPP1	selenoprotein P, plasma, 1	6414	Upstream of trait	-0.169437	0.000552865	0.00324696	0.530667	1
ENSG00000251022.1	THAP9-AS1	THAP9 antisense RNA 1	100499177	Downsteam of trait	0.121997	0.0132119	0.0268248	0.232667	2
ENSG00000251372.1	LINC00499	long intergenic non-protein coding RNA 499	100874047	Downsteam of trait	-0.197844	5.26276e-05	0.000760387	0	2
ENSG00000251442.1	LINC01094	long intergenic non-protein coding RNA 1094	100505702	Downsteam of trait	-0.217302	8.56113e-06	0.000287207	0.217333	2
ENSG00000253200.1	RP11-582J16.5			Independent of trait	-0.114362	0.0202398	0.0358203	0.374	No path
ENSG00000254413.4	CHKB-CPT1B	CHKB-CPT1B readthrough (NMD candidate)		Downsteam of trait	-0.129985	0.00825147	0.0193401	0.078	6
ENSG00000254827.1	SLC22A18AS	solute carrier family 22 (organic cation transporter), member 18 antisense	5003	Independent of trait	0.111847	0.0231782	0.0393492	0.336667	No path
ENSG00000254858.2	MPV17L2	MPV17 mitochondrial membrane protein-like 2	84769	Independent of trait	0.155606	0.00153397	0.0062973	0.422	No path
ENSG00000256060.1	TRAPPC2P1	trafficking protein particle complex 2 pseudogene 1	6399	Independent of trait	0.11818	0.0163991	0.031032	0.275333	No path
ENSG00000256453.1	DND1	DND microRNA-mediated repression inhibitor 1	373863	Downsteam of trait	-0.143266	0.00356615	0.010989	0.328667	2
ENSG00000256604.1	AC093668.2			Downsteam of trait	-0.111572	0.0235213	0.0397058	0.004	2
ENSG00000257556.1	RP11-44N21.1			Downsteam of trait	0.132603	0.00703288	0.0173599	0.168667	4
ENSG00000257727.1	CNPY2	canopy FGF signaling regulator 2	10330	Upstream of trait	0.167137	0.000658749	0.00363672	0.693333	1
ENSG00000258301.2	RP11-488C13.5		100506603	Downsteam of trait	-0.152028	0.00197176	0.00740958	0.37	2
ENSG00000258947.2	TUBB3	Tubulin beta-3 chain	10381	Upstream of trait	0.195752	6.33388e-05	0.000852056	0.716667	1
ENSG00000259038.1	CTD-2325P2.4		100996664	Upstream of trait	-0.113158	0.0216035	0.0373982	0.483333	1
ENSG00000259976.1	RP11-553L6.5			Downsteam of trait	-0.169729	0.000540603	0.00320234	0.125333	2
ENSG00000260032.1	LINC00657	long intergenic non-protein coding RNA 657	647979	Upstream of trait	0.184324	0.00016837	0.0015098	0.538	1
ENSG00000260328.1	RP11-416I2.1			Upstream of trait	0.222367	5.18828e-06	0.000218062	0.756667	1
ENSG00000260336.1	RP11-395B7.7			Downsteam of trait	-0.186008	0.000146294	0.00139055	0.126	2
ENSG00000260418.1	RP3-406A7.7			Downsteam of trait	-0.2147	1.10234e-05	0.000327434	0	2
ENSG00000260549.1	MT1L	metallothionein 1L (gene/pseudogene)	4500	Downsteam of trait	-0.129129	0.00868871	0.0199819	0.0286667	2
ENSG00000260583.1	LINC00515	long intergenic non-protein coding RNA 515	282566	Downsteam of trait	0.166804	0.00067554	0.00369357	0.0826667	2
ENSG00000260766.1	RP11-226L15.5			Downsteam of trait	-0.172931	0.000421802	0.00276357	0.078	2
ENSG00000260788.1	RP11-298D21.1			Downsteam of trait	-0.176884	0.000308655	0.00223355	0	2
ENSG00000260911.1	RP11-196G11.2			Downsteam of trait	-0.144613	0.00326222	0.0103316	0.00533333	2
ENSG00000260987.1	RP11-423G4.7			Upstream of trait	0.194426	7.11541e-05	0.000919699	0.756667	1
ENSG00000261195.1	CTD-2380F24.1			Upstream of trait	-0.205658	2.59044e-05	0.000500145	0.993333	1
ENSG00000261355.1	RP11-698N11.4			Upstream of trait	0.189708	0.000106976	0.00114547	0.746667	1
ENSG00000261452.1	RP11-509E16.1			Upstream of trait	0.143947	0.00340945	0.0106362	0.638	1
ENSG00000261496.1	RP13-514E23.1			Independent of trait	0.128274	0.00914628	0.0206841	0.348	No path
ENSG00000261701.2	HPR	haptoglobin-related protein	3250	Downsteam of trait	-0.126167	0.0103659	0.0226946	0	2
ENSG00000261827.1	RP11-340F14.5			Downsteam of trait	-0.187239	0.000131916	0.00131033	0	2
ENSG00000261829.1	RP11-223I10.1			Downsteam of trait	-0.142947	0.00364173	0.0111538	0.142	2
ENSG00000262814.2	MRPL12	mitochondrial ribosomal protein L12	6182	Independent of trait	0.111833	0.0231954	0.0393492	0.167333	No path
ENSG00000263874.1	LINC00672	long intergenic non-protein coding RNA 672	100505576	Downsteam of trait	0.142748	0.00368968	0.0112449	0.287333	2
ENSG00000263878.1	DLGAP1-AS4	DLGAP1 antisense RNA 4	101410534	Upstream of trait	0.158222	0.0012725	0.00562373	0.508667	1
ENSG00000264364.1	DYNLL2	dynein, light chain, LC8-type 2	140735	Independent of trait	-0.120087	0.014731	0.0289024	0.042	No path
ENSG00000266173.1	STRADA	STE20-related kinase adaptor alpha	92335	Upstream of trait	0.172166	0.000447757	0.00285261	0.591333	1
ENSG00000266903.1	CTB-171A8.1			Downsteam of trait	-0.182784	0.000191248	0.00163656	0	2
ENSG00000267060.1	PTGES3L	prostaglandin E synthase 3 (cytosolic)-like	100885848	Downsteam of trait	0.107092	0.0297511	0.046394	0.0806667	2
ENSG00000267283.1	AC005306.3			Downsteam of trait	-0.122157	0.0130908	0.0266477	0.207333	2

## Sheet: CogDec
gene	symbol	description	geneid	group	DEG_cor	DEG_p	DEG_adj.p	LRN_PP_mRNA_to_trait	LRN_path_length_from_mRNA_to_trait
ENSG00000000938.7	FGR	feline Gardner-Rasheed sarcoma viral oncogene homolog	2268	Downsteam of trait	-0.152017	0.00248246	0.0101263	0.24	2
ENSG00000001617.7	SEMA3F	sema domain, immunoglobulin domain (Ig), short basic domain, secreted, (semaphorin) 3F	6405	Downsteam of trait	-0.154545	0.00209526	0.00912166	0.0653333	2
ENSG00000003137.4	CYP26B1	cytochrome P450, family 26, subfamily B, polypeptide 1	56603	Downsteam of trait	0.161504	0.00129669	0.00655722	0.0586667	2
ENSG00000003147.13	ICA1	islet cell autoantigen 1, 69kDa	3382	Downsteam of trait	0.114605	0.0228984	0.043522	0.056	4
ENSG00000003987.9	MTMR7	myotubularin related protein 7	9108	Downsteam of trait	0.118535	0.0185882	0.0378883	0.233333	2
ENSG00000004534.9	RBM6	RNA binding motif protein 6	10180	Downsteam of trait	-0.155239	0.00199902	0.00887637	0.0933333	2
ENSG00000005194.10	CIAPIN1	cytokine induced apoptosis inhibitor 1	57019	Downsteam of trait	0.181788	0.000286531	0.00249649	0.284667	2
ENSG00000006125.12	AP2B1	adaptor-related protein complex 2, beta 1 subunit	163	Upstream of trait	0.185433	0.000214582	0.00211364	0.870667	1
ENSG00000007168.6	PAFAH1B1	platelet-activating factor acetylhydrolase 1b, regulatory subunit 1 (45kDa)	5048	Upstream of trait	0.115818	0.0214842	0.0415786	0.486667	1
ENSG00000007171.12	NOS2	nitric oxide synthase 2, inducible	4843	Independent of trait	0.125694	0.0125274	0.0293701	0.256	No path
ENSG00000007866.14	TEAD3	TEA domain family member 3	7005	Downsteam of trait	-0.116568	0.020648	0.0405176	0.115333	2
ENSG00000008118.5	CAMK1G	calcium/calmodulin-dependent protein kinase IG	57172	Downsteam of trait	0.144677	0.00400487	0.013837	0.346	2
ENSG00000008128.16	CDK11A	cyclin-dependent kinase 11A	984	Downsteam of trait	-0.173772	0.00053079	0.00366716	0.00133333	2
ENSG00000008277.10	ADAM22	ADAM metallopeptidase domain 22	53616	Downsteam of trait	0.140988	0.00505266	0.0160575	0.158	4
ENSG00000008283.11	CYB561	cytochrome b561	1534	Downsteam of trait	0.124102	0.0136986	0.0310829	0.0493333	2
ENSG00000008382.10	MPND	MPN domain containing	84954	Upstream of trait	0.162083	0.00124486	0.00638853	0.792667	1
ENSG00000009844.10	VTA1	vesicle (multivesicular body) trafficking 1	51534	Downsteam of trait	0.163891	0.00109495	0.00594654	0.395333	2
ENSG00000010292.8	NCAPD2	non-SMC condensin I complex, subunit D2	9918	Downsteam of trait	-0.188695	0.000164899	0.00182118	0.137333	2
ENSG00000010310.4	GIPR	gastric inhibitory polypeptide receptor	2696	Downsteam of trait	-0.22953	4.16132e-06	0.000179592	0	2
ENSG00000010322.11	NISCH	nischarin	11188	Independent of trait	0.129926	0.00983128	0.0248804	0.38	No path
ENSG00000010803.12	SCMH1	sex comb on midleg homolog 1 (Drosophila)	22955	Upstream of trait	-0.110846	0.0278054	0.0495735	0.433333	1
ENSG00000011295.9	TTC19	tetratricopeptide repeat domain 19	54902	Downsteam of trait	0.116952	0.0202314	0.0400766	0.012	4
ENSG00000011304.11	PTBP1	polypyrimidine tract binding protein 1	5725	Downsteam of trait	-0.137855	0.00613005	0.0182622	0.116667	2
ENSG00000011426.6	ANLN	anillin, actin binding protein	54443	Upstream of trait	-0.243813	9.66803e-07	8.69266e-05	0.993333	1
ENSG00000013016.10	EHD3	EH-domain containing 3	30845	Upstream of trait	0.126188	0.012182	0.0288852	0.534	1
ENSG00000013306.11	SLC25A39	solute carrier family 25, member 39	51629	Downsteam of trait	-0.111017	0.0275644	0.0492658	0.0586667	4
ENSG00000014919.7	COX15	cytochrome c oxidase assembly homolog 15 (yeast)	1355	Downsteam of trait	0.154558	0.00209337	0.00911958	0	2
ENSG00000015676.12	NUDCD3	NudC domain containing 3	23386	Upstream of trait	0.184997	0.000222201	0.0021573	0.526	1
ENSG00000016391.5	CHDH	choline dehydrogenase	55349	Downsteam of trait	-0.136734	0.00656307	0.0190439	0.0546667	2
ENSG00000020256.15	ZFP64	ZFP64 zinc finger protein	55734	Downsteam of trait	0.134932	0.00731641	0.0203802	0.260667	2
ENSG00000021300.7	PLEKHB1	pleckstrin homology domain containing, family B (evectins) member 1	58473	Upstream of trait	-0.263005	1.17424e-07	2.81541e-05	0.788667	1
ENSG00000023902.8	PLEKHO1	pleckstrin homology domain containing, family O member 1	51177	Downsteam of trait	-0.186681	0.000194117	0.00199151	0.306667	2
ENSG00000024422.6	EHD2	EH-domain containing 2	30846	Downsteam of trait	-0.149899	0.00285595	0.0111684	0.101333	2
ENSG00000028203.13	VEZT	vezatin, adherens junctions transmembrane protein	55591	Downsteam of trait	0.118323	0.0188012	0.038214	0.0373333	4
ENSG00000028310.13	BRD9	bromodomain containing 9	65980	Upstream of trait	0.152422	0.00241641	0.00994466	0.592667	1
ENSG00000028528.10	SNX1	sorting nexin 1	6642	Independent of trait	-0.114572	0.0229388	0.0435475	0.155333	No path
ENSG00000031003.6	FAM13B	family with sequence similarity 13, member B	51306	Independent of trait	-0.149136	0.00300264	0.0115359	0.37	No path
ENSG00000031698.8	SARS	seryl-tRNA synthetase	6301	Upstream of trait	0.210569	2.51183e-05	0.000553083	0.646667	1
ENSG00000032444.10	PNPLA6	patatin-like phospholipase domain containing 6	10908	Downsteam of trait	-0.150136	0.00281186	0.0110773	0.0373333	2
ENSG00000033327.8	GAB2	GRB2-associated binding protein 2	9846	Upstream of trait	-0.149514	0.00292914	0.0113509	0.516	1
ENSG00000035141.3	FAM136A	family with sequence similarity 136, member A	84908	Downsteam of trait	0.170832	0.000661148	0.00425027	0	4
ENSG00000037042.8	TUBG2	tubulin, gamma 2	27175	Independent of trait	0.120383	0.0168188	0.035317	0.326	No path
ENSG00000037474.10	NSUN2	NOP2/Sun RNA methyltransferase family, member 2	54888	Upstream of trait	0.154853	0.00205203	0.00903062	0.654667	1
ENSG00000042062.7	FAM65C	family with sequence similarity 65, member C	140876	Upstream of trait	-0.226898	5.39134e-06	0.000212149	0.872667	1
ENSG00000047621.7	C12orf4	chromosome 12 open reading frame 4	57102	Downsteam of trait	0.176954	0.000416884	0.0031308	0	2
ENSG00000047932.9	GOPC	golgi-associated PDZ and coiled-coil motif containing	57120	Upstream of trait	0.229548	4.15372e-06	0.000179592	0.968	1
ENSG00000048392.7	RRM2B	ribonucleotide reductase M2 B (TP53 inducible)	50484	Downsteam of trait	0.112858	0.025077	0.0462505	0.139333	2
ENSG00000048544.5	MRPS10	mitochondrial ribosomal protein S10	55173	Downsteam of trait	0.15968	0.00147315	0.00718117	0	2
ENSG00000049089.9	COL9A2	collagen, type IX, alpha 2	1298	Upstream of trait	-0.202452	5.17056e-05	0.000885509	0.792	1
ENSG00000049883.9	PTCD2	pentatricopeptide repeat domain 2	79810	Downsteam of trait	0.165508	0.00097526	0.00546621	0.0453333	2
ENSG00000050405.8	LIMA1	LIM domain and actin binding 1	51474	Independent of trait	-0.141429	0.00491567	0.0157613	0.290667	No path
ENSG00000050426.10	LETMD1	LETM1 domain containing 1	25875	Downsteam of trait	0.204003	4.51396e-05	0.000798407	0.272	2
ENSG00000050820.12	BCAR1	breast cancer anti-estrogen resistance 1	9564	Independent of trait	-0.118311	0.0188142	0.0382284	0.382667	No path
ENSG00000051128.13	HOMER3	homer homolog 3 (Drosophila)	9454	Upstream of trait	-0.221058	9.47366e-06	0.000296275	0.883333	1
ENSG00000053372.4	MRTO4	mRNA turnover 4 homolog (S. cerevisiae)	51154	Downsteam of trait	0.126486	0.0119779	0.0284866	0.0246667	4
ENSG00000053702.10	NRIP2	nuclear receptor interacting protein 2	83714	Downsteam of trait	-0.261192	1.44352e-07	3.11494e-05	0	2
ENSG00000055070.12	SZRD1	SUZ RNA binding domain containing 1	26099	Upstream of trait	-0.195669	9.2511e-05	0.0012869	0.564	1
ENSG00000055208.12	TAB2	TGF-beta activated kinase 1/MAP3K7 binding protein 2	23118	Independent of trait	-0.119807	0.0173541	0.0360192	0.139333	No path
ENSG00000055955.11	ITIH4	inter-alpha-trypsin inhibitor heavy chain family, member 4	3700	Downsteam of trait	0.152565	0.00239333	0.00988074	0.200667	3
ENSG00000056736.5	IL17RB	interleukin 17 receptor B	55540	Downsteam of trait	-0.143407	0.00434084	0.014545	0.004	2
ENSG00000057608.11	GDI2	GDP dissociation inhibitor 2	2665	Upstream of trait	0.13853	0.00588169	0.017733	0.491333	1
ENSG00000057704.6	TMCC3	transmembrane and coiled-coil domain family 3	57458	Downsteam of trait	-0.172671	0.000576528	0.0038974	0.246	2
ENSG00000059573.4	ALDH18A1	aldehyde dehydrogenase 18 family, member A1	5832	Independent of trait	0.112014	0.0261915	0.0476274	0.288	No path
ENSG00000060718.14	COL11A1	collagen, type XI, alpha 1	1301	Downsteam of trait	-0.156667	0.00181372	0.0082802	0	2
ENSG00000062822.7	POLD1	polymerase (DNA directed), delta 1, catalytic subunit	5424	Upstream of trait	-0.223917	7.20229e-06	0.000249331	0.977333	1
ENSG00000063322.7	MED29	mediator complex subunit 29	55588	Downsteam of trait	0.191154	0.00013481	0.00163283	0.278	2
ENSG00000064607.11	SUGP2	SURP and G patch domain containing 2	10147	Independent of trait	0.120178	0.0170081	0.0355404	0.387333	No path
ENSG00000064687.8	ABCA7	ATP-binding cassette, sub-family A (ABC1), member 7	10347	Upstream of trait	-0.163556	0.00112144	0.00599984	0.637333	1
ENSG00000064961.14	HMG20B	high mobility group 20B	10362	Downsteam of trait	-0.198627	7.19569e-05	0.00110865	0.004	1
ENSG00000065029.10	ZNF76	zinc finger protein 76	7629	Downsteam of trait	-0.15464	0.00208185	0.00909387	0.2	2
ENSG00000065361.8	ERBB3	v-erb-b2 avian erythroblastic leukemia viral oncogene homolog 3	2065	Upstream of trait	-0.177566	0.000397762	0.00306179	0.51	1
ENSG00000066084.8	DIP2B	DIP2 disco-interacting protein 2 homolog B (Drosophila)	57609	Independent of trait	-0.117138	0.020032	0.0398279	0.284667	No path
ENSG00000067057.11	PFKP	phosphofructokinase, platelet	5214	Upstream of trait	-0.224458	6.83566e-06	0.00024456	0.991333	1
ENSG00000067221.9	STOML1	stomatin (EPB72)-like 1	9399	Independent of trait	0.120346	0.0168532	0.0353347	0.11	No path
ENSG00000068615.11	REEP1	receptor accessory protein 1	65055	Downsteam of trait	0.1522	0.00245238	0.0100607	0.126	3
ENSG00000068745.10	IP6K2	inositol hexakisphosphate kinase 2	51447	Downsteam of trait	-0.219524	1.0959e-05	0.000325434	0	2
ENSG00000068903.15	SIRT2	sirtuin 2	22933	Independent of trait	-0.18099	0.000305019	0.00257777	0.444667	No path
ENSG00000068976.9	PYGM	phosphorylase, glycogen, muscle	5837	Downsteam of trait	-0.128059	0.0109496	0.0266918	0.0506667	2
ENSG00000070087.9	PFN2	profilin 2	5217	Downsteam of trait	0.188663	0.000165325	0.00182118	0.376	2
ENSG00000070729.9	CNGB1	cyclic nucleotide gated channel beta 1	1258	Downsteam of trait	0.121402	0.0159079	0.0341564	0.004	4
ENSG00000070785.12	EIF2B3	eukaryotic translation initiation factor 2B, subunit 3 gamma, 58kDa	8891	Downsteam of trait	0.138892	0.00575233	0.0174828	0.00266667	2
ENSG00000071564.10	TCF3	transcription factor 3	6929	Downsteam of trait	-0.190175	0.000146114	0.00169211	0	2
ENSG00000071894.9	CPSF1	cleavage and polyadenylation specific factor 1, 160kDa	29894	Upstream of trait	-0.136886	0.00650256	0.0189447	0.608667	1
ENSG00000072778.14	ACADVL	acyl-CoA dehydrogenase, very long chain	37	Downsteam of trait	-0.137926	0.00610336	0.0182162	0.0706667	2
ENSG00000072832.9	CRMP1	collapsin response mediator protein 1	1400	Downsteam of trait	0.159874	0.00145339	0.00712673	0.066	2
ENSG00000072954.1	TMEM38A	transmembrane protein 38A	79041	Downsteam of trait	0.162182	0.00123617	0.00635626	0.144	2
ENSG00000073350.9	LLGL2	lethal giant larvae homolog 2 (Drosophila)	3993	Downsteam of trait	-0.12803	0.0109678	0.0267022	0.0333333	2
ENSG00000073417.10	PDE8A	phosphodiesterase 8A	5151	Downsteam of trait	-0.121347	0.0159554	0.0341677	0.128	4
ENSG00000074219.8	TEAD2	TEA domain family member 2	8463	Upstream of trait	-0.2385	1.68186e-06	0.000115495	0.784667	1
ENSG00000074527.7	NTN4	netrin 4	59277	Upstream of trait	0.124911	0.0130922	0.030226	0.475333	1
ENSG00000075415.8	SLC25A3	solute carrier family 25 (mitochondrial carrier; phosphate carrier), member 3	5250	Downsteam of trait	0.115894	0.0213982	0.041524	0.0846667	2
ENSG00000076248.5	UNG	uracil-DNA glycosylase	7374	Independent of trait	-0.132631	0.0083902	0.0223335	0.404667	No path
ENSG00000076604.10	TRAF4	TNF receptor-associated factor 4	9618	Downsteam of trait	-0.146306	0.00360807	0.0129815	0.351333	2
ENSG00000076984.12	MAP2K7	mitogen-activated protein kinase kinase 7	5609	Upstream of trait	-0.159503	0.00149147	0.00721076	0.541333	1
ENSG00000077348.3	EXOSC5	exosome component 5	56915	Downsteam of trait	0.141496	0.00489498	0.0157184	0.125333	2
ENSG00000077454.11	LRCH4	leucine-rich repeats and calponin homology (CH) domain containing 4	4034	Independent of trait	-0.190178	0.000146079	0.00169211	0.490667	No path
ENSG00000078124.6	ACER3	alkaline ceramidase 3	55331	Downsteam of trait	-0.193293	0.000112909	0.00147365	0	2
ENSG00000078269.9	SYNJ2	synaptojanin 2	8871	Downsteam of trait	-0.157806	0.00167731	0.00785123	0.006	1
ENSG00000079332.8	SAR1A	SAR1 homolog A (S. cerevisiae)	56681	Independent of trait	0.12871	0.0105472	0.0260606	0.200667	No path
ENSG00000079337.10	RAPGEF3	Rap guanine nucleotide exchange factor (GEF) 3	10411	Independent of trait	-0.15867	0.0015802	0.00752732	0.277333	No path
ENSG00000079435.4	LIPE	lipase, hormone-sensitive	3991	Downsteam of trait	-0.126007	0.0123072	0.0290667	0.101333	2
ENSG00000079462.2	PAFAH1B3	platelet-activating factor acetylhydrolase 1b, catalytic subunit 3 (29kDa)	5050	Upstream of trait	-0.26404	1.04293e-07	2.60514e-05	0.827333	1
ENSG00000080200.5	CRYBG3	beta-gamma crystallin domain containing 3	131544	Downsteam of trait	-0.207347	3.35663e-05	0.000663047	0	2
ENSG00000080573.6	COL5A3	collagen, type V, alpha 3	50509	Downsteam of trait	-0.191539	0.000130595	0.00160726	0	2
ENSG00000081692.8	JMJD4	jumonji domain containing 4	65094	Downsteam of trait	0.126324	0.0120885	0.0287179	0.157333	2
ENSG00000082512.10	TRAF5	TNF receptor-associated factor 5	7188	Downsteam of trait	0.153398	0.00226353	0.00954609	0.0126667	2
ENSG00000082516.8	GEMIN5	gem (nuclear organelle) associated protein 5	25929	Downsteam of trait	0.166254	0.000924166	0.00527575	0.012	2
ENSG00000082996.14	RNF13	ring finger protein 13	11342	Upstream of trait	-0.172987	0.000563061	0.00383689	0.506667	1
ENSG00000083097.9	DOPEY1	dopey family member 1	23033	Independent of trait	0.127602	0.01124	0.0271809	0.272667	No path
ENSG00000084090.9	STARD7	StAR-related lipid transfer (START) domain containing 7	56910	Downsteam of trait	-0.135888	0.0069076	0.0195784	0	4
ENSG00000084444.9	KIAA1467	KIAA1467	57613	Downsteam of trait	0.14233	0.0046458	0.0152125	0.252667	2
ENSG00000084652.11	TXLNA	taxilin alpha	200081	Independent of trait	-0.115242	0.022146	0.0425163	0.378	No path
ENSG00000085382.7	HACE1	HECT domain and ankyrin repeat containing E3 ubiquitin protein ligase 1	57531	Downsteam of trait	0.174618	0.000497981	0.00353093	0.145333	2
ENSG00000085982.9	USP40	ubiquitin specific peptidase 40	55230	Upstream of trait	-0.110935	0.0276787	0.0494021	0.544667	1
ENSG00000086848.9	ALG9	ALG9, alpha-1,2-mannosyltransferase	79796	Upstream of trait	0.138698	0.00582155	0.0176352	0.465333	1
ENSG00000087076.3	HSD17B14	hydroxysteroid (17-beta) dehydrogenase 14	51171	Upstream of trait	-0.198976	6.98368e-05	0.00109732	0.800667	1
ENSG00000087087.14	SRRT	serrate RNA effector molecule homolog (Arabidopsis)	51593	Downsteam of trait	-0.16918	0.000746791	0.00460088	0.104667	2
ENSG00000087095.8	NLK	nemo-like kinase	51701	Downsteam of trait	0.1804	0.000319406	0.00263739	0.324	2
ENSG00000087263.12	OGFOD1	2-oxoglutarate and iron-dependent oxygenase domain containing 1	55239	Downsteam of trait	0.1624	0.00121723	0.00630772	0	2
ENSG00000087365.9	SF3B2	splicing factor 3b, subunit 2, 145kDa	10992	Downsteam of trait	-0.134364	0.00756931	0.0209316	0.0513333	2
ENSG00000088256.4	GNA11	guanine nucleotide binding protein (G protein), alpha 11 (Gq class)	2767	Downsteam of trait	-0.117356	0.019801	0.0394975	0.0726667	2
ENSG00000088836.7	SLC4A11	solute carrier family 4, sodium borate transporter, member 11	83959	Downsteam of trait	-0.305816	5.64131e-10	9.12992e-07	0	1
ENSG00000089041.11	P2RX7	purinergic receptor P2X, ligand-gated ion channel, 7	5027	Downsteam of trait	-0.181565	0.000291587	0.00251623	0.0813333	2
ENSG00000089091.11	DZANK1	double zinc ribbon and ankyrin repeat domains 1	55184	Downsteam of trait	0.1589	0.00155519	0.00742902	0.251333	2
ENSG00000089157.11	RPLP0	ribosomal protein, large, P0	6175	Upstream of trait	0.132041	0.00868769	0.0228436	0.379333	1
ENSG00000089327.9	FXYD5	FXYD domain containing ion transport regulator 5	53827	Downsteam of trait	-0.119046	0.0180838	0.0371009	0.0373333	2
ENSG00000089693.6	MLF2	myeloid leukemia factor 2	8079	Downsteam of trait	-0.204026	4.5051e-05	0.000798407	0.201333	2
ENSG00000089818.11	NECAP1	NECAP endocytosis associated 1	25977	Downsteam of trait	0.153412	0.00226136	0.00954609	0.166	2
ENSG00000089847.7	ANKRD24	ankyrin repeat domain 24	170961	Independent of trait	0.115857	0.0214399	0.0415637	0.236667	No path
ENSG00000090238.7	YPEL3	yippee-like 3 (Drosophila)	83719	Downsteam of trait	-0.141085	0.00502227	0.016008	0.15	2
ENSG00000090372.7	STRN4	striatin, calmodulin binding protein 4	29888	Independent of trait	-0.113024	0.0248628	0.045972	0.276667	No path
ENSG00000090487.6	SPG21	spastic paraplegia 21 (autosomal recessive, Mast syndrome)	51324	Downsteam of trait	-0.176996	0.000415527	0.00312812	0	2
ENSG00000090520.6	DNAJB11	DnaJ (Hsp40) homolog, subfamily B, member 11	51726	Upstream of trait	0.117304	0.0198551	0.0395733	0.617333	1
ENSG00000090534.13	THPO	thrombopoietin	7066	Upstream of trait	0.16027	0.00141382	0.00697014	0.562	1
ENSG00000090661.6	CERS4	ceramide synthase 4	79603	Downsteam of trait	-0.166718	0.00089368	0.00516549	0.178	2
ENSG00000092758.11	COL9A3	collagen, type IX, alpha 3	1299	Downsteam of trait	0.12417	0.0136472	0.0309988	0.0153333	1
ENSG00000092820.13	EZR	ezrin	7430	Downsteam of trait	-0.220608	9.88854e-06	0.000303387	0.104667	2
ENSG00000092871.12	RFFL	ring finger and FYVE-like domain containing E3 ubiquitin protein ligase	117584	Downsteam of trait	-0.208249	3.09634e-05	0.000630332	0.15	2
ENSG00000092929.7	UNC13D	unc-13 homolog D (C. elegans)	201294	Downsteam of trait	0.145158	0.00388369	0.013644	0.252	2
ENSG00000095002.8	MSH2	mutS homolog 2	4436	Upstream of trait	0.181878	0.0002845	0.00248633	0.728	1
ENSG00000095397.9	DFNB31	deafness, autosomal recessive 31	25861	Downsteam of trait	-0.134567	0.00747819	0.0207505	0.0793333	3
ENSG00000095539.11	SEMA4G	sema domain, immunoglobulin domain (Ig), transmembrane domain (TM) and short cytoplasmic domain, (semaphorin) 4G	57715	Downsteam of trait	-0.134611	0.00745863	0.020714	0.016	2
ENSG00000096092.5	TMEM14A	transmembrane protein 14A	28978	Downsteam of trait	0.111379	0.0270586	0.0486305	0.266667	2
ENSG00000099308.4	MAST3	microtubule associated serine/threonine kinase 3	23031	Upstream of trait	0.191974	0.000125983	0.0015778	0.766667	1
ENSG00000099331.8	MYO9B	myosin IXB	4650	Downsteam of trait	-0.235741	2.23079e-06	0.000131284	0	2
ENSG00000099338.15	CATSPERG	catsper channel auxiliary subunit gamma	57828	Downsteam of trait	-0.137464	0.00627784	0.018515	0.0326667	2
ENSG00000099365.5	STX1B	syntaxin 1B	112755	Upstream of trait	0.193769	0.000108506	0.0014394	0.721333	1
ENSG00000099377.9	HSD3B7	hydroxy-delta-5-steroid dehydrogenase, 3 beta- and steroid delta-isomerase 7	80270	Downsteam of trait	-0.125726	0.0125046	0.029351	0.056	2
ENSG00000099381.12	SETD1A	SET domain containing 1A	9739	Upstream of trait	-0.207714	3.24838e-05	0.000649036	0.887333	1
ENSG00000099385.7	BCL7C	B-cell CLL/lymphoma 7C	9274	Upstream of trait	-0.172085	0.000602346	0.0040021	0.554667	1
ENSG00000099800.3	TIMM13	translocase of inner mitochondrial membrane 13 homolog (yeast)	26517	Independent of trait	0.123258	0.0143588	0.0320793	0.229333	No path
ENSG00000099901.12	RANBP1	RAN binding protein 1	5902	Independent of trait	0.139709	0.00546988	0.0169032	0.488667	No path
ENSG00000099910.12	KLHL22	kelch-like family member 22	84861	Independent of trait	0.127656	0.011205	0.0271235	0.287333	No path
ENSG00000100014.14	SPECC1L	sperm antigen with calponin homology and coiled-coil domains 1-like	23384	Independent of trait	-0.1376	0.00622598	0.0184461	0.372	No path
ENSG00000100031.14	GGT1	gamma-glutamyltransferase 1	2678	Upstream of trait	-0.138084	0.00604474	0.018108	0.685333	1
ENSG00000100038.15	TOP3B	topoisomerase (DNA) III beta	8940	Downsteam of trait	-0.115021	0.0224045	0.0428094	0.0506667	2
ENSG00000100099.15	HPS4	Hermansky-Pudlak syndrome 4	89781	Upstream of trait	-0.149894	0.00285695	0.0111684	0.508	1
ENSG00000100139.9	MICALL1	MICAL-like 1	85377	Upstream of trait	-0.23373	2.73495e-06	0.000150043	0.689333	1
ENSG00000100146.12	SOX10	SRY (sex determining region Y)-box 10	6663	Downsteam of trait	-0.196942	8.30695e-05	0.00120304	0	2
ENSG00000100151.11	PICK1	protein interacting with PRKCA 1	9463	Downsteam of trait	-0.186571	0.000195841	0.00199677	0.366	2
ENSG00000100181.16	TPTEP1	transmembrane phosphatase with tensin homology pseudogene 1	387590	Downsteam of trait	-0.124002	0.0137755	0.0311648	0.0153333	2
ENSG00000100228.8	RAB36	RAB36, member RAS oncogene family	9609	Downsteam of trait	0.157144	0.00175543	0.00810449	0.378667	2
ENSG00000100242.11	SUN2	Sad1 and UNC84 domain containing 2	25777	Downsteam of trait	-0.172074	0.000602831	0.0040021	0.265333	2
ENSG00000100294.7	MCAT	malonyl CoA:ACP acyltransferase (mitochondrial)	27349	Upstream of trait	0.167565	0.0008404	0.00495937	0.599333	1
ENSG00000100360.10	IFT27	intraflagellar transport 27 homolog (Chlamydomonas)	11020	Downsteam of trait	0.189884	0.000149642	0.00172055	0.418	2
ENSG00000100364.13	KIAA0930	KIAA0930	23313	Downsteam of trait	-0.190452	0.000142832	0.00167812	0.436	2
ENSG00000100393.9	EP300	E1A binding protein p300	2033	Downsteam of trait	-0.136972	0.00646875	0.0188802	0.0253333	4
ENSG00000100395.10	L3MBTL2	l(3)mbt-like 2 (Drosophila)	83746	Downsteam of trait	0.140715	0.0051391	0.016197	0.098	2
ENSG00000100417.7	PMM1	phosphomannomutase 1	5372	Downsteam of trait	0.159517	0.00148994	0.00721076	0	2
ENSG00000100418.7	DESI1	desumoylating isopeptidase 1	27351	Downsteam of trait	0.146956	0.00345986	0.0126813	0.332	2
ENSG00000100523.10	DDHD1	DDHD domain containing 1	80821	Downsteam of trait	0.149917	0.00285269	0.0111652	0.0313333	2
ENSG00000100605.11	ITPK1	inositol-tetrakisphosphate 1-kinase	3705	Downsteam of trait	-0.216853	1.40866e-05	0.000372415	0	2
ENSG00000100628.7	ASB2	ankyrin repeat and SOCS box containing 2	51676	Independent of trait	0.164384	0.0010571	0.00578959	0.372667	No path
ENSG00000100744.10	GSKIP	GSK3B interacting protein	51527	Downsteam of trait	0.132167	0.00862318	0.0227295	0.004	2
ENSG00000100749.3	VRK1	vaccinia related kinase 1	7443	Independent of trait	0.125758	0.0124817	0.0293185	0.354667	No path
ENSG00000100796.13	SMEK1	SMEK homolog 1, suppressor of mek1 (Dictyostelium)	55671	Downsteam of trait	-0.156675	0.00181268	0.0082802	0.0393333	2
ENSG00000100811.5	YY1	YY1 transcription factor	7528	Downsteam of trait	-0.176627	0.000427428	0.0031773	0.0233333	2
ENSG00000100836.6	PABPN1	poly(A) binding protein, nuclear 1	8106	Upstream of trait	-0.196511	8.61587e-05	0.00123126	0.613333	1
ENSG00000100865.10	CINP	cyclin-dependent kinase 2 interacting protein	51550	Upstream of trait	0.222297	8.41644e-06	0.000275176	0.879333	1
ENSG00000100906.6	NFKBIA	nuclear factor of kappa light polypeptide gene enhancer in B-cells inhibitor, alpha	4792	Upstream of trait	-0.259373	1.77315e-07	3.51027e-05	0.993333	1
ENSG00000100979.10	PLTP	phospholipid transfer protein	5360	Upstream of trait	-0.168829	0.000766256	0.0046974	0.697333	1
ENSG00000100983.5	GSS	glutathione synthetase	2937	Downsteam of trait	0.165024	0.00100976	0.00560617	0.204667	2
ENSG00000101104.7	PABPC1L	poly(A) binding protein, cytoplasmic 1-like	80336	Downsteam of trait	-0.153766	0.00220829	0.00940502	0	2
ENSG00000101146.8	RAE1	ribonucleic acid export 1	8480	Downsteam of trait	0.151286	0.00260611	0.0104724	0.028	2
ENSG00000101224.13	CDC25B	cell division cycle 25B	994	Upstream of trait	-0.167763	0.000828368	0.00492652	0.674	1
ENSG00000101443.13	WFDC2	WAP four-disulfide core domain 2	10406	Independent of trait	0.139932	0.0053951	0.016735	0.266	No path
ENSG00000101452.9	DHX35	DEAH (Asp-Glu-Ala-His) box polypeptide 35	60625	Downsteam of trait	0.123305	0.0143208	0.0320676	0.146667	2
ENSG00000101460.8	MAP1LC3A	microtubule-associated protein 1 light chain 3 alpha	84557	Downsteam of trait	0.148425	0.00314542	0.0118316	0.0346667	2
ENSG00000101546.8	RBFA	ribosome binding factor A (putative)	79863	Independent of trait	0.120772	0.0164658	0.034823	0.2	No path
ENSG00000102452.11	NALCN	sodium leak channel, non-selective	259232	Downsteam of trait	0.177997	0.000384797	0.00299402	0.0746667	2
ENSG00000102543.10	CDADC1	cytidine and dCMP deaminase domain containing 1	81602	Downsteam of trait	0.12377	0.0139549	0.0314441	0.0526667	2
ENSG00000102547.14	CAB39L	calcium binding protein 39-like	81617	Upstream of trait	-0.221985	8.67196e-06	0.000279299	0.993333	1
ENSG00000102678.6	FGF9	fibroblast growth factor 9	2254	Downsteam of trait	0.185692	0.000210174	0.00208679	0.366	2
ENSG00000102974.10	CTCF	CCCTC-binding factor (zinc finger protein)	10664	Downsteam of trait	-0.194976	9.80723e-05	0.00133942	0.144	2
ENSG00000103021.5	CCDC113	coiled-coil domain containing 113	29070	Downsteam of trait	0.225059	6.44906e-06	0.000237209	0	2
ENSG00000103126.10	AXIN1	axin 1	8312	Upstream of trait	-0.205755	3.86734e-05	0.000726348	0.858	1
ENSG00000103148.9	NPRL3	nitrogen permease regulator-like 3 (S. cerevisiae)	8131	Upstream of trait	-0.128343	0.0107727	0.0264481	0.625333	1
ENSG00000103202.7	NME4	NME/NM23 nucleoside diphosphate kinase 4	4833	Upstream of trait	-0.193045	0.000115265	0.00149548	0.642667	1
ENSG00000103249.12	CLCN7	chloride channel, voltage-sensitive 7	1186	Independent of trait	-0.140755	0.00512647	0.0161932	0.142667	No path
ENSG00000103326.6	CAPN15	calpain 15	6650	Downsteam of trait	-0.161941	0.00125734	0.00643877	0.298667	2
ENSG00000103356.10	EARS2	glutamyl-tRNA synthetase 2, mitochondrial	124454	Downsteam of trait	0.204254	4.41573e-05	0.000791849	0	2
ENSG00000103381.7	CPPED1	calcineurin-like phosphoesterase domain containing 1	55313	Downsteam of trait	-0.11897	0.0181582	0.037211	0.133333	2
ENSG00000103496.10	STX4	syntaxin 4	6810	Downsteam of trait	-0.171338	0.000636765	0.00414685	0	2
ENSG00000103510.14	KAT8	K(lysine) acetyltransferase 8	84148	Downsteam of trait	-0.14001	0.00536921	0.0166786	0	2
ENSG00000103591.8	AAGAB	alpha- and gamma-adaptin binding protein	79719	Downsteam of trait	0.221734	8.88243e-06	0.000284661	0.176667	2
ENSG00000103671.5	TRIP4	thyroid hormone receptor interactor 4	9325	Independent of trait	-0.123245	0.0143687	0.0320861	0.275333	No path
ENSG00000103811.11	CTSH	cathepsin H	1512	Independent of trait	-0.127476	0.0113209	0.0273359	0.288667	No path
ENSG00000104112.4	SCG3	secretogranin III	29106	Upstream of trait	0.205028	4.12427e-05	0.000758494	0.658667	1
ENSG00000104140.6	RHOV	ras homolog family member V	171177	Downsteam of trait	0.176015	0.000447867	0.00329095	0.221333	2
ENSG00000104228.8	TRIM35	tripartite motif containing 35	23087	Downsteam of trait	0.135773	0.0069555	0.019653	0	2
ENSG00000104231.6	ZFAND1	zinc finger, AN1-type domain 1	79752	Downsteam of trait	0.181387	0.000295676	0.00253188	0.12	2
ENSG00000104324.11	CPQ	carboxypeptidase Q	10404	Upstream of trait	-0.218052	1.259e-05	0.000349894	0.556667	1
ENSG00000104361.5	NIPAL2	NIPA-like domain containing 2	79815	Downsteam of trait	0.168955	0.000759219	0.00465867	0	2
ENSG00000104472.5	CHRAC1	chromatin accessibility complex 1	54108	Downsteam of trait	-0.196627	8.53193e-05	0.00122698	0	2
ENSG00000104518.6	GSDMD	gasdermin D	79792	Independent of trait	-0.119082	0.0180482	0.0370558	0.106	No path
ENSG00000104524.9	PYCRL	pyrroline-5-carboxylate reductase-like	65263	Independent of trait	0.17577	0.00045631	0.00331163	0.424667	No path
ENSG00000104763.12	ASAH1	N-acylsphingosine amidohydrolase (acid ceramidase) 1	427	Upstream of trait	0.155238	0.00199915	0.00887637	0.647333	1
ENSG00000104805.10	NUCB1	nucleobindin 1	4924	Downsteam of trait	0.18679	0.000192415	0.00197718	0	4
ENSG00000104825.12	NFKBIB	nuclear factor of kappa light polypeptide gene enhancer in B-cells inhibitor, beta	4793	Downsteam of trait	-0.115497	0.0218512	0.0421755	0.00333333	2
ENSG00000104859.10	CLASRP	CLK4-associating serine/arginine rich protein	11129	Upstream of trait	-0.265031	9.30531e-08	2.60514e-05	0.993333	1
ENSG00000104870.7	FCGRT	Fc fragment of IgG, receptor, transporter, alpha	2217	Independent of trait	-0.132868	0.00827352	0.0221138	0.146	No path
ENSG00000104885.11	DOT1L	DOT1-like histone H3K79 methyltransferase	84444	Downsteam of trait	-0.211711	2.26414e-05	0.00051249	0	2
ENSG00000104904.6	OAZ1	ornithine decarboxylase antizyme 1	4946	Downsteam of trait	0.12028	0.0169133	0.0354109	0.016	4
ENSG00000104936.11	DMPK	dystrophia myotonica-protein kinase	1760	Independent of trait	-0.125286	0.0128183	0.0297851	0.138	No path
ENSG00000104946.4	TBC1D17	TBC1 domain family, member 17	79735	Independent of trait	-0.161802	0.0012697	0.00646699	0.413333	No path
ENSG00000105088.4	OLFM2	olfactomedin 2	93145	Downsteam of trait	-0.116525	0.0206955	0.0405984	0.113333	2
ENSG00000105202.2	FBL	fibrillarin	2091	Upstream of trait	-0.220341	1.01424e-05	0.000308254	0.990667	1
ENSG00000105229.1	PIAS4	protein inhibitor of activated STAT, 4	51588	Independent of trait	-0.121348	0.0159544	0.0341677	0.332667	No path
ENSG00000105251.5	SHD	Src homology 2 domain containing transforming protein D	56961	Downsteam of trait	0.130689	0.0094038	0.0240933	0.324667	1
ENSG00000105323.11	HNRNPUL1	heterogeneous nuclear ribonucleoprotein U-like 1	11100	Downsteam of trait	-0.162558	0.00120374	0.00626917	0.0566667	2
ENSG00000105355.4	PLIN3	perilipin 3	10226	Downsteam of trait	-0.169426	0.000733407	0.00456959	0.423333	2
ENSG00000105402.2	NAPA	N-ethylmaleimide-sensitive factor attachment protein, alpha	8775	Independent of trait	0.172541	0.000582174	0.00392268	0.430667	No path
ENSG00000105419.11	MEIS3	Meis homeobox 3	56917	Downsteam of trait	0.201275	5.72775e-05	0.0009459	0.0346667	1
ENSG00000105559.5	PLEKHA4	pleckstrin homology domain containing, family A (phosphoinositide binding specific) member 4	57664	Upstream of trait	-0.146128	0.0036496	0.013082	0.482667	1
ENSG00000105568.12	PPP2R1A	protein phosphatase 2, regulatory subunit A, alpha	5518	Upstream of trait	0.176972	0.000416283	0.00312992	0.596	1
ENSG00000105619.8	TFPT	TCF3 (E2A) fusion partner (in childhood Leukemia)	29844	Upstream of trait	0.11921	0.0179239	0.0368708	0.524	1
ENSG00000105643.3	ARRDC2	arrestin domain containing 2	27106	Downsteam of trait	-0.27197	4.13382e-08	1.78405e-05	0	2
ENSG00000105649.3	RAB3A	RAB3A, member RAS oncogene family	5864	Independent of trait	0.128078	0.0109373	0.0266883	0.372667	No path
ENSG00000105698.9	USF2	upstream transcription factor 2, c-fos interacting	7392	Downsteam of trait	-0.172747	0.00057324	0.00388174	0.421333	2
ENSG00000105726.11	ATP13A1	ATPase type 13A1	57130	Downsteam of trait	-0.151077	0.00264236	0.0105656	0.0293333	2
ENSG00000105784.11	RUNDC3B	RUN domain containing 3B	154661	Upstream of trait	0.158584	0.00158957	0.00756639	0.448667	1
ENSG00000105792.15	C7orf63	chromosome 7 open reading frame 63	79846	Downsteam of trait	0.145015	0.00391932	0.0136923	0.000666667	2
ENSG00000106153.12	CHCHD2	coiled-coil-helix-coiled-coil-helix domain containing 2	51142	Upstream of trait	0.183078	0.000258815	0.00235982	0.834667	1
ENSG00000106367.9	AP1S1	adaptor-related protein complex 1, sigma 1 subunit	1174	Downsteam of trait	0.155057	0.00202386	0.00895531	0.366667	2
ENSG00000106404.9	CLDN15	claudin 15	24146	Downsteam of trait	-0.13295	0.00823364	0.0220577	0.188667	2
ENSG00000106477.12	CEP41	centrosomal protein 41kDa	95681	Downsteam of trait	0.184698	0.000227568	0.00218806	0	2
ENSG00000106484.8	MEST	mesoderm specific transcript	4232	Downsteam of trait	0.116859	0.020332	0.0401899	0.0286667	2
ENSG00000106524.4	ANKMY2	ankyrin repeat and MYND domain containing 2	57037	Downsteam of trait	0.12078	0.0164583	0.034823	0.0553333	2
ENSG00000106603.12	COA1	cytochrome c oxidase assembly factor 1 homolog (S. cerevisiae)	55744	Upstream of trait	0.211277	2.35546e-05	0.000531301	0.732	1
ENSG00000106665.11	CLIP2	CAP-GLY domain containing linker protein 2	7461	Downsteam of trait	-0.240053	1.43241e-06	0.000109093	0	2
ENSG00000106771.8	TMEM245	transmembrane protein 245	23731	Independent of trait	-0.133965	0.00775169	0.0212364	0.333333	No path
ENSG00000106868.12	SUSD1	sushi domain containing 1	64420	Downsteam of trait	0.132748	0.0083326	0.0222075	0.200667	2
ENSG00000107263.13	RAPGEF1	Rap guanine nucleotide exchange factor (GEF) 1	2889	Independent of trait	-0.140748	0.00512885	0.0161932	0.141333	No path
ENSG00000107338.8	SHB	Src homology 2 domain containing adaptor protein B	6461	Downsteam of trait	-0.138656	0.00583661	0.0176478	0.326667	2
ENSG00000107341.4	UBE2R2	ubiquitin-conjugating enzyme E2R 2	54926	Downsteam of trait	-0.116298	0.0209459	0.0409388	0.0473333	2
ENSG00000107551.14	RASSF4	Ras association (RalGDS/AF-6) domain family member 4	83937	Upstream of trait	-0.12451	0.0133895	0.0306385	0.586	1
ENSG00000107731.8	UNC5B	unc-5 homolog B (C. elegans)	219699	Independent of trait	-0.138905	0.0057479	0.0174776	0.323333	No path
ENSG00000107815.3	C10orf2	chromosome 10 open reading frame 2	56652	Independent of trait	-0.114355	0.0232008	0.0438264	0.0953333	No path
ENSG00000107833.6	NPM3	nucleophosmin/nucleoplasmin 3	10360	Upstream of trait	0.121698	0.0156515	0.0337965	0.512	1
ENSG00000107902.9	LHPP	phospholysine phosphohistidine inorganic pyrophosphate phosphatase	64077	Downsteam of trait	-0.166007	0.000940781	0.00532974	0.126	2
ENSG00000108272.9	DHRS11	dehydrogenase/reductase (SDR family) member 11	79154	Upstream of trait	0.169926	0.00070691	0.0044603	0.53	1
ENSG00000108296.6	CWC25	CWC25 spliceosome-associated protein homolog (S. cerevisiae)	54883	Independent of trait	-0.138834	0.00577291	0.0175207	0.361333	No path
ENSG00000108349.9	CASC3	cancer susceptibility candidate 3	22794	Upstream of trait	-0.237749	1.81679e-06	0.000120609	0.782	1
ENSG00000108381.6	ASPA	aspartoacylase	443	Independent of trait	-0.116988	0.0201928	0.0400566	0.328	No path
ENSG00000108384.10	RAD51C	RAD51 paralog C	5889	Downsteam of trait	0.129878	0.00985853	0.0249201	0.0333333	2
ENSG00000108433.10	GOSR2	golgi SNAP receptor complex member 2	9570	Downsteam of trait	0.12876	0.0105171	0.0260186	0.396667	2
ENSG00000108439.5	PNPO	pyridoxamine 5'-phosphate oxidase	55163	Downsteam of trait	0.133992	0.00773924	0.0212202	0.0506667	2
ENSG00000108528.9	SLC25A11	solute carrier family 25 (mitochondrial carrier; oxoglutarate carrier), member 11	8402	Downsteam of trait	0.179799	0.000334695	0.00272883	0.0846667	2
ENSG00000108592.10	FTSJ3	FtsJ homolog 3 (E. coli)	117246	Downsteam of trait	-0.150907	0.00267233	0.0106591	0.0386667	2
ENSG00000108622.6	ICAM2	intercellular adhesion molecule 2	3384	Downsteam of trait	-0.130595	0.0094555	0.0241754	0.0253333	2
ENSG00000108639.3	SYNGR2	synaptogyrin 2	9144	Independent of trait	-0.131313	0.00906723	0.0235262	0.302	No path
ENSG00000108641.10	B9D1	B9 protein domain 1	27077	Downsteam of trait	0.120324	0.0168734	0.0353501	0.138	2
ENSG00000108669.12	CYTH1	cytohesin 1	9267	Independent of trait	-0.140839	0.00509982	0.016136	0.266667	No path
ENSG00000108784.5	NAGLU	N-acetylglucosaminidase, alpha	4669	Downsteam of trait	-0.177257	0.000407301	0.00310825	0.264	2
ENSG00000108825.12	PTGES3L-AARSD1	PTGES3L-AARSD1 readthrough	100885848	Independent of trait	0.111676	0.0266498	0.048123	0.212667	No path
ENSG00000108826.11	MRPL27	mitochondrial ribosomal protein L27	51264	Downsteam of trait	-0.122659	0.0148432	0.0327397	0.0886667	4
ENSG00000108883.8	EFTUD2	elongation factor Tu GTP binding domain containing 2	9343	Downsteam of trait	0.140091	0.00534234	0.0166457	0.103333	2
ENSG00000109084.9	TMEM97	transmembrane protein 97	27346	Downsteam of trait	0.191014	0.000136374	0.00163806	0	2
ENSG00000109458.4	GAB1	GRB2-associated binding protein 1	2549	Upstream of trait	-0.16785	0.000823108	0.00491323	0.488667	1
ENSG00000109771.11	LRP2BP	LRP2 binding protein	55805	Independent of trait	0.128568	0.010634	0.0262309	0.147333	No path
ENSG00000109832.7	DDX25	DEAD (Asp-Glu-Ala-Asp) box helicase 25	29118	Downsteam of trait	0.157659	0.00169434	0.0079195	0.036	2
ENSG00000110047.12	EHD1	EH-domain containing 1	10938	Downsteam of trait	-0.131251	0.00910022	0.0235719	0.0333333	4
ENSG00000110104.6	CCDC86	coiled-coil domain containing 86	79080	Downsteam of trait	-0.114357	0.0231981	0.0438264	0.008	2
ENSG00000110107.4	PRPF19	pre-mRNA processing factor 19	27339	Independent of trait	0.124063	0.0137286	0.0310856	0.322667	No path
ENSG00000110492.10	MDK	midkine (neurite growth-promoting factor 2)	4192	Downsteam of trait	0.207097	3.43263e-05	0.00067141	0	2
ENSG00000110719.5	TCIRG1	T-cell, immune regulator 1, ATPase, H+ transporting, lysosomal V0 subunit A3	10312	Independent of trait	-0.12059	0.0166302	0.0350676	0.260667	No path
ENSG00000110881.6	ASIC1	acid-sensing (proton-gated) ion channel 1	41	Downsteam of trait	-0.151843	0.00251134	0.0102023	0.0946667	2
ENSG00000111218.7	PRMT8	protein arginine methyltransferase 8	56341	Downsteam of trait	0.218115	1.25156e-05	0.000349894	0.216667	2
ENSG00000111269.2	CREBL2	cAMP responsive element binding protein-like 2	1389	Upstream of trait	-0.171856	0.000612721	0.00404335	0.524	1
ENSG00000111328.2	CDK2AP1	cyclin-dependent kinase 2 associated protein 1	8099	Upstream of trait	-0.313305	2.01759e-10	9.12992e-07	0.993333	1
ENSG00000111358.8	GTF2H3	general transcription factor IIH, polypeptide 3, 34kDa	2967	Downsteam of trait	0.2416	1.21943e-06	9.99256e-05	0	2
ENSG00000111361.7	EIF2B1	eukaryotic translation initiation factor 2B, subunit 1 alpha, 26kDa	1967	Independent of trait	0.136299	0.00673822	0.019306	0.302	No path
ENSG00000111445.9	RFC5	replication factor C (activator 1) 5, 36.5kDa	5985	Upstream of trait	0.15215	0.00246054	0.0100687	0.629333	1
ENSG00000111652.4	COPS7A	COP9 signalosome subunit 7A	50813	Independent of trait	0.152614	0.00238561	0.0098744	0.44	No path
ENSG00000111670.9	GNPTAB	N-acetylglucosamine-1-phosphate transferase, alpha and beta subunits	79158	Downsteam of trait	0.122029	0.0153687	0.0333595	0.301333	4
ENSG00000111676.9	ATN1	atrophin 1	1822	Downsteam of trait	-0.192474	0.000120865	0.00153418	0.301333	2
ENSG00000111711.4	GOLT1B	golgi transport 1B	51026	Downsteam of trait	0.166967	0.000877698	0.00511881	0.103333	2
ENSG00000111907.16	TPD52L1	tumor protein D52-like 1	7164	Downsteam of trait	-0.145969	0.00368702	0.0131449	0.206	2
ENSG00000111961.12	SASH1	SAM and SH3 domain containing 1	23328	Downsteam of trait	-0.221371	9.19526e-06	0.000292867	0.436	2
ENSG00000112031.11	MTRF1L	mitochondrial translational release factor 1-like	54516	Downsteam of trait	-0.114281	0.0232901	0.0439566	0.150667	2
ENSG00000112079.8	STK38	serine/threonine kinase 38	11329	Downsteam of trait	-0.141171	0.00499528	0.0159435	0.092	2
ENSG00000112139.9	MDGA1	MAM domain containing glycosylphosphatidylinositol anchor 1	266727	Downsteam of trait	-0.191013	0.000136386	0.00163806	0.272667	2
ENSG00000112294.8	ALDH5A1	aldehyde dehydrogenase 5 family, member A1	7915	Upstream of trait	0.192919	0.000116478	0.00150206	0.674	1
ENSG00000112357.7	PEX7	peroxisomal biogenesis factor 7	5191	Downsteam of trait	0.133975	0.00774734	0.0212334	0.018	2
ENSG00000112796.4	ENPP5	ectonucleotide pyrophosphatase/phosphodiesterase 5 (putative)	59084	Downsteam of trait	0.140644	0.00516184	0.0162607	0.0373333	2
ENSG00000112812.11	PRSS16	protease, serine, 16 (thymus)	10279	Downsteam of trait	0.231637	3.37433e-06	0.000170156	0	2
ENSG00000112855.10	HARS2	histidyl-tRNA synthetase 2, mitochondrial	23438	Downsteam of trait	0.146708	0.00351572	0.0127719	0.142	2
ENSG00000113048.11	MRPS27	mitochondrial ribosomal protein S27	23107	Downsteam of trait	0.190748	0.000139397	0.0016525	0	2
ENSG00000113108.13	APBB3	amyloid beta (A4) precursor protein-binding, family B, member 3	10307	Downsteam of trait	0.186277	0.000200535	0.00202526	0	2
ENSG00000113269.7	RNF130	ring finger protein 130	55819	Upstream of trait	-0.199788	6.51282e-05	0.00103846	0.632	1
ENSG00000113578.13	FGF1	fibroblast growth factor 1 (acidic)	2246	Upstream of trait	-0.128354	0.0107654	0.0264481	0.43	1
ENSG00000113649.7	TCERG1	transcription elongation regulator 1	10915	Upstream of trait	0.137541	0.00624851	0.0184874	0.509333	1
ENSG00000113805.8	CNTN3	contactin 3 (plasmacytoma associated)	5067	Downsteam of trait	0.115554	0.021786	0.0420873	0.0253333	2
ENSG00000114279.8	FGF12	fibroblast growth factor 12	2257	Upstream of trait	0.168289	0.000797147	0.00481833	0.639333	1
ENSG00000114353.12	GNAI2	guanine nucleotide binding protein (G protein), alpha inhibiting activity polypeptide 2	2771	Downsteam of trait	-0.120574	0.0166451	0.0350877	0.204667	2
ENSG00000114544.11	SLC41A3	solute carrier family 41, member 3	54946	Upstream of trait	0.188202	0.00017165	0.00184279	0.776	1
ENSG00000114573.5	ATP6V1A	ATPase, H+ transporting, lysosomal 70kDa, V1 subunit A	523	Downsteam of trait	0.14318	0.00440358	0.0146944	0.27	2
ENSG00000114631.10	PODXL2	podocalyxin-like 2	50512	Upstream of trait	0.164309	0.00106284	0.00581114	0.633333	1
ENSG00000114850.2	SSR3	signal sequence receptor, gamma (translocon-associated protein gamma)	6747	Upstream of trait	0.154651	0.00208025	0.00909301	0.563333	1
ENSG00000114853.9	ZBTB47	zinc finger and BTB domain containing 47	92999	Downsteam of trait	-0.230543	3.76346e-06	0.000174828	0.324	2
ENSG00000114902.8	SPCS1	signal peptidase complex subunit 1 homolog (S. cerevisiae)	28972	Downsteam of trait	0.158988	0.00154578	0.00741242	0.084	2
ENSG00000115241.9	PPM1G	protein phosphatase, Mg2+/Mn2+ dependent, 1G	5496	Downsteam of trait	-0.157261	0.00174133	0.00805768	0.032	2
ENSG00000115464.10	USP34	ubiquitin specific peptidase 34	9736	Downsteam of trait	-0.179423	0.000344616	0.00277132	0	2
ENSG00000115468.7	EFHD1	EF-hand domain family, member D1	80303	Downsteam of trait	-0.151833	0.00251308	0.0102023	0.056	2
ENSG00000115548.12	KDM3A	lysine (K)-specific demethylase 3A	55818	Downsteam of trait	-0.117402	0.0197515	0.0394313	0.172667	2
ENSG00000115762.12	PLEKHB2	pleckstrin homology domain containing, family B (evectins) member 2	55041	Upstream of trait	0.214755	1.71193e-05	0.000411986	0.993333	1
ENSG00000115993.7	TRAK2	trafficking protein, kinesin binding 2	66008	Downsteam of trait	-0.122025	0.0153718	0.0333595	0.178667	2
ENSG00000116005.7	PCYOX1	prenylcysteine oxidase 1	51449	Downsteam of trait	0.124968	0.0130497	0.0301602	0.244667	2
ENSG00000116151.8	MORN1	MORN repeat containing 1	79906	Upstream of trait	0.159733	0.00146774	0.00716022	0.522667	1
ENSG00000116221.10	MRPL37	mitochondrial ribosomal protein L37	51253	Downsteam of trait	0.144634	0.00401575	0.0138574	0.018	2
ENSG00000116661.9	FBXO2	F-box protein 2	26232	Upstream of trait	-0.278987	1.77766e-08	9.5899e-06	0.993333	1
ENSG00000116786.7	PLEKHM2	pleckstrin homology domain containing, family M (with RUN domain) member 2	23207	Downsteam of trait	-0.230353	3.83488e-06	0.000174828	0	2
ENSG00000116857.11	TMEM9	transmembrane protein 9	252839	Upstream of trait	0.112654	0.0253435	0.0466304	0.454667	1
ENSG00000116984.8	MTR	5-methyltetrahydrofolate-homocysteine methyltransferase	4548	Independent of trait	0.137404	0.00630103	0.0185445	0.354	No path
ENSG00000117115.8	PADI2	peptidyl arginine deiminase, type II	11240	Upstream of trait	-0.247722	6.37997e-07	7.28148e-05	0.969333	1
ENSG00000117266.11	CDK18	cyclin-dependent kinase 18	5129	Downsteam of trait	-0.216428	1.46565e-05	0.000378945	0.373333	2
ENSG00000117280.8	RAB7L1	RAB7, member RAS oncogene family-like 1	8934	Downsteam of trait	-0.126544	0.0119384	0.0284343	0.0986667	2
ENSG00000117298.10	ECE1	endothelin converting enzyme 1	1889	Upstream of trait	-0.191027	0.000136226	0.00163806	0.555333	1
ENSG00000117461.10	PIK3R3	phosphoinositide-3-kinase, regulatory subunit 3 (gamma)	8503	Independent of trait	-0.122525	0.0149537	0.0328731	0.34	No path
ENSG00000117682.11	DHDDS	dehydrodolichyl diphosphate synthase	79947	Independent of trait	0.138556	0.00587242	0.017733	0.272667	No path
ENSG00000117697.10	NSL1	NSL1, MIS12 kinetochore complex component	25936	Downsteam of trait	-0.152594	0.0023887	0.00988074	0.0506667	2
ENSG00000117713.13	ARID1A	AT rich interactive domain 1A (SWI-like)	8289	Downsteam of trait	-0.150485	0.00274787	0.0108799	0.446	2
ENSG00000118007.8	STAG1	stromal antigen 1	10274	Downsteam of trait	-0.216939	1.39735e-05	0.000372415	0	2
ENSG00000118162.8	KPTN	kaptin (actin binding protein)	11133	Independent of trait	-0.146773	0.00350109	0.012756	0.450667	No path
ENSG00000118181.5	RPS25	ribosomal protein S25	6230	Independent of trait	-0.117762	0.0193758	0.0389661	0.243333	No path
ENSG00000118785.9	SPP1	secreted phosphoprotein 1	6696	Independent of trait	-0.148272	0.00317688	0.0119154	0.282	No path
ENSG00000119185.8	ITGB1BP1	integrin beta 1 binding protein 1	9270	Downsteam of trait	0.147086	0.003431	0.0126056	0	2
ENSG00000119227.3	PIGZ	phosphatidylinositol glycan anchor biosynthesis, class Z	80235	Downsteam of trait	0.159278	0.00151496	0.00729165	0.426667	2
ENSG00000119396.6	RAB14	RAB14, member RAS oncogene family	51552	Independent of trait	0.123265	0.0143525	0.0320793	0.286667	No path
ENSG00000119397.11	CNTRL	centriolin	11064	Independent of trait	-0.122977	0.0145839	0.0323969	0.232667	No path
ENSG00000119403.9	PHF19	PHD finger protein 19	26147	Upstream of trait	-0.250884	4.53532e-07	6.06165e-05	0.993333	1
ENSG00000119636.11	CCDC176	coiled-coil domain containing 176	80127	Downsteam of trait	0.12294	0.0146136	0.0324114	0.0333333	2
ENSG00000119922.7	IFIT2	interferon-induced protein with tetratricopeptide repeats 2	3433	Upstream of trait	-0.188445	0.000168291	0.00183085	0.7	1
ENSG00000119977.14	TCTN3	tectonic family member 3	26123	Downsteam of trait	0.182191	0.000277584	0.00245417	0	2
ENSG00000120071.8	KANSL1	KAT8 regulatory NSL complex subunit 1	284058	Upstream of trait	-0.181446	0.000294306	0.00252348	0.870667	1
ENSG00000120129.5	DUSP1	dual specificity phosphatase 1	1843	Downsteam of trait	-0.181284	0.000298069	0.00254227	0.134	2
ENSG00000120708.10	TGFBI	transforming growth factor, beta-induced, 68kDa	7045	Upstream of trait	-0.157454	0.00171839	0.00800301	0.548667	1
ENSG00000120733.9	KDM3B	lysine (K)-specific demethylase 3B	51780	Downsteam of trait	-0.116185	0.0210715	0.041087	0.210667	2
ENSG00000120896.9	SORBS3	sorbin and SH3 domain containing 3	10174	Independent of trait	-0.111187	0.0273259	0.0489074	0.272667	No path
ENSG00000120910.10	PPP3CC	protein phosphatase 3, catalytic subunit, gamma isozyme	5533	Independent of trait	-0.112509	0.0255334	0.046852	0.406667	No path
ENSG00000120913.18	PDLIM2	PDZ and LIM domain 2 (mystique)	64236	Independent of trait	-0.120559	0.0166587	0.0351048	0.392667	No path
ENSG00000121413.7	ZSCAN18	zinc finger and SCAN domain containing 18	65982	Downsteam of trait	0.235431	2.3023e-06	0.000133265	0	2
ENSG00000121680.11	PEX16	peroxisomal biogenesis factor 16	9409	Upstream of trait	0.152907	0.00233926	0.0097323	0.668667	1
ENSG00000121766.10	ZCCHC17	zinc finger, CCHC domain containing 17	51538	Upstream of trait	0.161494	0.00129754	0.00655722	0.683333	1
ENSG00000121897.9	LIAS	lipoic acid synthetase	11019	Downsteam of trait	0.257692	2.1412e-07	3.85037e-05	0	2
ENSG00000121905.5	HPCA	hippocalcin	3208	Downsteam of trait	0.158053	0.00164905	0.00776939	0.225333	4
ENSG00000122386.6	ZNF205	zinc finger protein 205	7755	Independent of trait	-0.142966	0.00446344	0.0147874	0.0866667	No path
ENSG00000122512.9	PMS2	PMS2 postmeiotic segregation increased 2 (S. cerevisiae)	5395	Upstream of trait	0.212583	2.09064e-05	0.000479929	0.834	1
ENSG00000123094.10	RASSF8	Ras association (RalGDS/AF-6) domain family (N-terminal) member 8	11228	Downsteam of trait	-0.125799	0.0124527	0.0292919	0.0573333	2
ENSG00000123143.8	PKN1	protein kinase N1	5585	Downsteam of trait	-0.142601	0.00456745	0.0150167	0.423333	2
ENSG00000123178.9	SPRYD7	SPRY domain containing 7	57213	Downsteam of trait	0.133025	0.00819694	0.0219999	0.235333	2
ENSG00000123416.10	TUBA1B	tubulin, alpha 1b	10376	Upstream of trait	0.204952	4.1523e-05	0.000761486	0.992667	1
ENSG00000123505.9	AMD1	adenosylmethionine decarboxylase 1	262	Upstream of trait	-0.168556	0.000781751	0.0047552	0.713333	1
ENSG00000123983.9	ACSL3	acyl-CoA synthetase long-chain family member 3	2181	Downsteam of trait	0.135669	0.00699943	0.0197351	0	2
ENSG00000124126.9	PREX1	phosphatidylinositol-3,4,5-trisphosphate-dependent Rac exchange factor 1	57580	Downsteam of trait	-0.231483	3.42691e-06	0.00017065	0	2
ENSG00000124214.14	STAU1	staufen double-stranded RNA binding protein 1	6780	Upstream of trait	-0.132601	0.00840534	0.0223462	0.463333	1
ENSG00000124440.10	HIF3A	hypoxia inducible factor 3, alpha subunit	64344	Upstream of trait	-0.1726	0.000579591	0.00391247	0.718667	1
ENSG00000124523.9	SIRT5	sirtuin 5	23408	Downsteam of trait	0.198744	7.12348e-05	0.00110587	0.104667	2
ENSG00000124532.9	MRS2	MRS2 magnesium transporter	57380	Downsteam of trait	0.148907	0.00304783	0.0116118	0.086	2
ENSG00000124613.4	ZNF391	zinc finger protein 391	346157	Downsteam of trait	0.117908	0.0192244	0.0387669	0.159333	4
ENSG00000124785.4	NRN1	neuritin 1	51299	Downsteam of trait	0.231096	3.56172e-06	0.000174212	0	2
ENSG00000125457.9	MIF4GD	MIF4G domain containing	57409	Downsteam of trait	-0.153669	0.00222272	0.00944162	0.347333	2
ENSG00000125534.4	PPDPF	pancreatic progenitor cell differentiation and proliferation factor	79144	Downsteam of trait	0.29483	2.42003e-09	2.61106e-06	0	1
ENSG00000125686.7	MED1	mediator complex subunit 1	5469	Downsteam of trait	-0.127044	0.0116037	0.0278319	0.112	2
ENSG00000125703.9	ATG4C	autophagy related 4C, cysteine peptidase	84938	Independent of trait	-0.120806	0.0164349	0.034823	0.318667	No path
ENSG00000125753.9	VASP	vasodilator-stimulated phosphoprotein	7408	Upstream of trait	-0.178696	0.000364572	0.00288521	0.787333	1
ENSG00000125817.7	CENPB	centromere protein B, 80kDa	1059	Downsteam of trait	-0.228558	4.58036e-06	0.000190219	0.126667	2
ENSG00000125821.7	DTD1	D-tyrosyl-tRNA deacylase 1	92675	Downsteam of trait	0.121078	0.0161929	0.0344996	0.0813333	2
ENSG00000125895.5	TMEM74B	transmembrane protein 74B	55321	Downsteam of trait	0.114393	0.0231536	0.0437785	0.0153333	2
ENSG00000125952.14	MAX	MYC associated factor X	4149	Downsteam of trait	-0.197372	8.00835e-05	0.00117825	0.074	2
ENSG00000126067.7	PSMB2	proteasome (prosome, macropain) subunit, beta type, 2	5690	Downsteam of trait	0.169464	0.000731358	0.00456121	0.444	2
ENSG00000126091.15	ST3GAL3	ST3 beta-galactoside alpha-2,3-sialyltransferase 3	6487	Downsteam of trait	0.218981	1.15353e-05	0.000336907	0.279333	2
ENSG00000126214.15	KLC1	kinesin light chain 1	3831	Downsteam of trait	0.114869	0.0225848	0.0430775	0.066	2
ENSG00000126602.6	TRAP1	TNF receptor-associated protein 1	10131	Upstream of trait	0.213739	1.88022e-05	0.000436968	0.924	1
ENSG00000126777.13	KTN1	kinectin 1 (kinesin receptor)	3895	Upstream of trait	-0.254634	3.00771e-07	4.52809e-05	0.83	1
ENSG00000126803.8	HSPA2	heat shock 70kDa protein 2	3306	Downsteam of trait	-0.233736	2.73322e-06	0.000150043	0	2
ENSG00000126822.11	PLEKHG3	pleckstrin homology domain containing, family G (with RhoGef domain) member 3	26030	Independent of trait	-0.125293	0.012814	0.0297851	0.192667	No path
ENSG00000126860.6	EVI2A	ecotropic viral integration site 2A	2123	Independent of trait	-0.137959	0.00609097	0.018196	0.264	No path
ENSG00000126878.8	AIF1L	allograft inflammatory factor 1-like	83543	Downsteam of trait	-0.182619	0.000268366	0.00241627	0.149333	2
ENSG00000127191.12	TRAF2	TNF receptor-associated factor 2	7186	Independent of trait	0.111548	0.0268252	0.0483453	0.202667	No path
ENSG00000127445.9	PIN1	peptidylprolyl cis/trans isomerase, NIMA-interacting 1	5300	Downsteam of trait	0.188363	0.000169419	0.00183085	0.351333	2
ENSG00000127463.8	EMC1	ER membrane protein complex subunit 1	23065	Upstream of trait	0.217483	1.32806e-05	0.000364192	0.614	1
ENSG00000127564.12	PKMYT1	protein kinase, membrane associated tyrosine/threonine 1	9088	Downsteam of trait	0.179303	0.000347857	0.00278011	0.048	2
ENSG00000127884.4	ECHS1	enoyl CoA hydratase, short chain, 1, mitochondrial	1892	Downsteam of trait	0.1463	0.00360953	0.0129815	0.00733333	2
ENSG00000128039.6	SRD5A3	steroid 5 alpha-reductase 3	79644	Upstream of trait	0.180604	0.000314361	0.00262249	0.774	1
ENSG00000128271.12	ADORA2A	adenosine A2a receptor	135	Upstream of trait	-0.189964	0.000148664	0.0017155	0.632667	1
ENSG00000128298.12	BAIAP2L2	BAI1-associated protein 2-like 2	80115	Downsteam of trait	0.144934	0.00393967	0.0137118	0	4
ENSG00000128578.5	STRIP2	striatin interacting protein 2	57464	Downsteam of trait	0.149833	0.0028685	0.0111865	0	2
ENSG00000128581.11	RABL5	RAB, member RAS oncogene family-like 5	64792	Downsteam of trait	0.122712	0.0147996	0.0326875	0.008	2
ENSG00000128609.10	NDUFA5	NADH dehydrogenase (ubiquinone) 1 alpha subcomplex, 5	4698	Downsteam of trait	0.177216	0.00040859	0.00310825	0.269333	2
ENSG00000128891.11	C15orf57	chromosome 15 open reading frame 57	90416	Downsteam of trait	0.178007	0.000384486	0.00299402	0.188	2
ENSG00000128928.4	IVD	isovaleryl-CoA dehydrogenase	3712	Downsteam of trait	0.144101	0.00415429	0.0141886	0.320667	2
ENSG00000129128.8	SPCS3	signal peptidase complex subunit 3 homolog (S. cerevisiae)	60559	Downsteam of trait	0.149089	0.00301194	0.0115488	0.0153333	2
ENSG00000129197.10	RPAIN	RPA interacting protein	84268	Downsteam of trait	0.133439	0.00799809	0.0217002	0.15	2
ENSG00000129596.4	CDO1	cysteine dioxygenase type 1	1036	Downsteam of trait	0.13372	0.00786574	0.021467	0.00266667	2
ENSG00000129946.5	SHC2	SHC (Src homology 2 domain containing) transforming protein 2	25759	Independent of trait	-0.135645	0.00700929	0.0197542	0.341333	No path
ENSG00000129990.9	SYT5	synaptotagmin V	6861	Upstream of trait	0.196321	8.75537e-05	0.00124303	0.655333	1
ENSG00000130204.8	TOMM40	translocase of outer mitochondrial membrane 40 homolog (yeast)	10452	Independent of trait	0.118212	0.0189139	0.0383829	0.385333	No path
ENSG00000130244.8	FAM98C	family with sequence similarity 98, member C	147965	Upstream of trait	0.147619	0.00331451	0.0123245	0.661333	1
ENSG00000130312.1	MRPL34	mitochondrial ribosomal protein L34	64981	Upstream of trait	-0.128255	0.0108268	0.0264985	0.488667	1
ENSG00000130475.9	FCHO1	FCH domain only 1	23149	Upstream of trait	-0.204336	4.38371e-05	0.000790488	0.837333	1
ENSG00000130517.5	PGPEP1	pyroglutamyl-peptidase I	54858	Downsteam of trait	-0.189549	0.000153803	0.00174066	0.0286667	2
ENSG00000130520.3	LSM4	LSM4 homolog, U6 small nuclear RNA associated (S. cerevisiae)	25804	Upstream of trait	0.182025	0.000281242	0.00247708	0.478667	1
ENSG00000130522.3	JUND	jun D proto-oncogene	3727	Upstream of trait	-0.236142	2.14159e-06	0.000130791	0.993333	1
ENSG00000130560.4	UBAC1	UBA domain containing 1	10422	Downsteam of trait	-0.138073	0.00604891	0.0181121	0.122	2
ENSG00000130669.12	PAK4	p21 protein (Cdc42/Rac)-activated kinase 4	10298	Upstream of trait	-0.210624	2.49946e-05	0.000552237	0.647333	1
ENSG00000130702.9	LAMA5	laminin, alpha 5	3911	Downsteam of trait	-0.120054	0.0171226	0.0357334	0.203333	2
ENSG00000130703.10	OSBPL2	oxysterol binding protein-like 2	9885	Downsteam of trait	-0.161437	0.00130274	0.00656813	0.223333	2
ENSG00000130707.12	ASS1	argininosuccinate synthase 1	445	Downsteam of trait	0.136975	0.00646748	0.0188802	0.0366667	2
ENSG00000130717.8	UCK1	uridine-cytidine kinase 1	83549	Downsteam of trait	-0.121526	0.0157996	0.034003	0.048	2
ENSG00000130787.9	HIP1R	huntingtin interacting protein 1 related	9026	Upstream of trait	-0.163735	0.00110725	0.00597049	0.602667	1
ENSG00000130956.9	HABP4	hyaluronan binding protein 4	22927	Downsteam of trait	0.191707	0.000128791	0.00159722	0.128667	2
ENSG00000131069.14	ACSS2	acyl-CoA synthetase short-chain family member 2	55902	Downsteam of trait	-0.129008	0.0103677	0.025804	0.168667	2
ENSG00000131097.2	HIGD1B	HIG1 hypoxia inducible domain family, member 1B	51751	Downsteam of trait	-0.183735	0.000245681	0.00228907	0.194667	2
ENSG00000131100.8	ATP6V1E1	ATPase, H+ transporting, lysosomal 31kDa, V1 subunit E1	529	Upstream of trait	0.194383	0.000103072	0.00139011	0.799333	1
ENSG00000131389.12	SLC6A6	solute carrier family 6 (neurotransmitter transporter), member 6	6533	Downsteam of trait	-0.139431	0.00556459	0.0170969	0.354	2
ENSG00000131409.7	LRRC4B	leucine rich repeat containing 4B	94030	Upstream of trait	-0.1834	0.000252304	0.00232336	0.55	1
ENSG00000131435.8	PDLIM4	PDZ and LIM domain 4	8572	Upstream of trait	-0.125661	0.0125505	0.0293948	0.432667	1
ENSG00000131475.2	VPS25	vacuolar protein sorting 25 homolog (S. cerevisiae)	84313	Downsteam of trait	0.216358	1.47513e-05	0.000378945	0	2
ENSG00000131507.8	NDFIP1	Nedd4 family interacting protein 1	80762	Upstream of trait	0.180026	0.000328852	0.00271193	0.687333	1
ENSG00000131591.13	C1orf159	chromosome 1 open reading frame 159	54991	Upstream of trait	0.16411	0.00107804	0.00587442	0.496	1
ENSG00000131778.13	CHD1L	chromodomain helicase DNA binding protein 1-like	9557	Downsteam of trait	-0.140841	0.00509914	0.016136	0.098	2
ENSG00000131873.5	CHSY1	chondroitin sulfate synthase 1	22856	Independent of trait	-0.113512	0.0242412	0.0452243	0.242667	No path
ENSG00000132155.7	RAF1	v-raf-1 murine leukemia viral oncogene homolog 1	5894	Upstream of trait	-0.247753	6.3592e-07	7.28148e-05	0.566	1
ENSG00000132305.16	IMMT	inner membrane protein, mitochondrial	10989	Downsteam of trait	0.187431	0.00018272	0.00192649	0.0926667	2
ENSG00000132471.7	WBP2	WW domain binding protein 2	23558	Upstream of trait	0.236615	2.0407e-06	0.000126854	0.990667	1
ENSG00000132481.2	TRIM47	tripartite motif containing 47	91107	Downsteam of trait	-0.129428	0.0101191	0.0254398	0.0466667	2
ENSG00000132510.6	KDM6B	lysine (K)-specific demethylase 6B	23135	Upstream of trait	-0.146164	0.00364105	0.0130586	0.657333	1
ENSG00000132541.5	HRSP12	heat-responsive protein 12	10247	Downsteam of trait	0.11736	0.0197966	0.0394975	0.153333	3
ENSG00000132561.8	MATN2	matrilin 2	4147	Downsteam of trait	-0.129704	0.00995845	0.0251432	0.0606667	4
ENSG00000132613.10	MTSS1L	metastasis suppressor 1-like	92154	Upstream of trait	-0.229109	4.33799e-06	0.000184754	0.573333	1
ENSG00000132664.7	POLR3F	polymerase (RNA) III (DNA directed) polypeptide F, 39 kDa	10621	Downsteam of trait	0.137788	0.00615501	0.0183028	0.241333	2
ENSG00000132688.10	NES	nestin	10763	Upstream of trait	-0.167795	0.000826428	0.00492632	0.522	1
ENSG00000132824.9	SERINC3	serine incorporator 3	10955	Independent of trait	0.113321	0.0244835	0.0455034	0.454	No path
ENSG00000132906.13	CASP9	caspase 9, apoptosis-related cysteine peptidase	842	Upstream of trait	0.218263	1.2343e-05	0.000347505	0.648	1
ENSG00000133056.9	PIK3C2B	phosphatidylinositol-4-phosphate 3-kinase, catalytic subunit type 2 beta	5287	Downsteam of trait	-0.172249	0.000595022	0.0039834	0.236667	2
ENSG00000133069.10	TMCC2	transmembrane and coiled-coil domain family 2	9911	Upstream of trait	-0.240465	1.37241e-06	0.000109093	0.992667	1
ENSG00000133275.11	CSNK1G2	casein kinase 1, gamma 2	1455	Independent of trait	-0.117199	0.0199671	0.0397355	0.0826667	No path
ENSG00000133318.9	RTN3	reticulon 3	10313	Independent of trait	0.12244	0.0150241	0.0329175	0.372667	No path
ENSG00000133393.8	FOPNL	FGFR1OP N-terminal like	123811	Downsteam of trait	0.212924	2.02631e-05	0.000466817	0	2
ENSG00000133661.9	SFTPD	surfactant protein D	6441	Downsteam of trait	0.138777	0.00579337	0.0175663	0.0153333	2
ENSG00000133789.10	SWAP70	SWAP switching B-cell complex 70kDa subunit	23075	Downsteam of trait	-0.172038	0.00060443	0.0040021	0.278667	2
ENSG00000133958.9	UNC79	unc-79 homolog (C. elegans)	57578	Downsteam of trait	0.186213	0.000201579	0.00203262	0.434	2
ENSG00000134077.10	THUMPD3	THUMP domain containing 3	25917	Downsteam of trait	0.161202	0.00132446	0.00662088	0.004	2
ENSG00000134253.5	TRIM45	tripartite motif containing 45	80263	Upstream of trait	0.123893	0.0138595	0.0313054	0.501333	1
ENSG00000134278.10	SPIRE1	spire-type actin nucleation factor 1	56907	Independent of trait	-0.118108	0.0190201	0.0385019	0.221333	No path
ENSG00000134294.9	SLC38A2	solute carrier family 38, member 2	54407	Upstream of trait	-0.21533	1.62308e-05	0.000400376	0.924667	1
ENSG00000134330.14	IAH1	isoamyl acetate-hydrolyzing esterase 1 homolog (S. cerevisiae)	285148	Downsteam of trait	0.112479	0.0255723	0.0468899	0.0846667	2
ENSG00000134461.9	ANKRD16	ankyrin repeat domain 16	54522	Downsteam of trait	0.128925	0.0104174	0.0258782	0.00533333	2
ENSG00000134574.7	DDB2	damage-specific DNA binding protein 2, 48kDa	1643	Upstream of trait	-0.151034	0.00264991	0.0105892	0.596667	1
ENSG00000134575.5	ACP2	acid phosphatase 2, lysosomal	53	Independent of trait	0.125651	0.0125576	0.0294009	0.176	No path
ENSG00000134874.13	DZIP1	DAZ interacting zinc finger protein 1	22873	Independent of trait	0.130186	0.0096837	0.0245934	0.337333	No path
ENSG00000134986.9	NREP	neuronal regeneration related protein	9315	Downsteam of trait	0.117145	0.0200245	0.0398252	0.0586667	2
ENSG00000135441.3	BLOC1S1	biogenesis of lysosomal organelles complex-1, subunit 1	2647	Upstream of trait	-0.172346	0.000590688	0.00396258	0.735333	1
ENSG00000135447.11	PPP1R1A	protein phosphatase 1, regulatory (inhibitor) subunit 1A	5502	Downsteam of trait	-0.216579	1.44507e-05	0.000377314	0	2
ENSG00000135473.10	PAN2	PAN2 poly(A) specific ribonuclease subunit homolog (S. cerevisiae)	9924	Downsteam of trait	-0.132328	0.00854204	0.0225798	0.076	2
ENSG00000135622.8	SEMA4F	sema domain, immunoglobulin domain (Ig), transmembrane domain (TM) and short cytoplasmic domain, (semaphorin) 4F	10505	Upstream of trait	0.222802	8.0183e-06	0.00026349	0.701333	1
ENSG00000135632.7	SMYD5	SMYD family member 5	10322	Downsteam of trait	0.143996	0.00418211	0.0142567	0.16	2
ENSG00000135678.6	CPM	carboxypeptidase M	1368	Downsteam of trait	-0.24139	1.24647e-06	0.000100864	0	2
ENSG00000135968.14	GCC2	GRIP and coiled-coil domain containing 2	9648	Independent of trait	0.118164	0.0189628	0.0384338	0.314	No path
ENSG00000136003.11	ISCU	iron-sulfur cluster assembly enzyme	23479	Downsteam of trait	0.119087	0.0180433	0.0370558	0.327333	2
ENSG00000136237.13	RAPGEF5	Rap guanine nucleotide exchange factor (GEF) 5	9771	Independent of trait	-0.119974	0.0171974	0.0358287	0.216	No path
ENSG00000136279.13	DBNL	drebrin-like	28988	Downsteam of trait	0.129574	0.0100339	0.0252845	0	2
ENSG00000136319.7	TTC5	tetratricopeptide repeat domain 5	91875	Downsteam of trait	0.113189	0.0246511	0.0457517	0.00866667	2
ENSG00000136463.7	TACO1	translational activator of mitochondrially encoded cytochrome c oxidase I	51204	Upstream of trait	0.14025	0.00528969	0.0165667	0.548	1
ENSG00000136521.8	NDUFB5	NADH dehydrogenase (ubiquinone) 1 beta subcomplex, 5, 16kDa	4711	Downsteam of trait	0.24983	5.08442e-07	6.56502e-05	0	2
ENSG00000136699.14	SMPD4	sphingomyelin phosphodiesterase 4, neutral membrane (neutral sphingomyelinase-3)	55627	Downsteam of trait	-0.143001	0.00445381	0.0147871	0.108	2
ENSG00000136710.5	CCDC115	coiled-coil domain containing 115	84317	Downsteam of trait	0.198548	7.244e-05	0.00110894	0.397333	2
ENSG00000136732.10	GYPC	glycophorin C (Gerbich blood group)	2995	Upstream of trait	-0.13892	0.0057427	0.0174752	0.441333	1
ENSG00000136830.6	FAM129B	family with sequence similarity 129, member B	64855	Downsteam of trait	-0.140743	0.00513042	0.0161932	0.172	2
ENSG00000136854.13	STXBP1	syntaxin binding protein 1	6812	Independent of trait	0.1367	0.00657644	0.0190741	0.427333	No path
ENSG00000136867.6	SLC31A2	solute carrier family 31 (copper transporter), member 2	1318	Independent of trait	-0.117088	0.0200853	0.0399093	0.0633333	No path
ENSG00000136875.7	PRPF4	pre-mRNA processing factor 4	9128	Downsteam of trait	0.179554	0.000341131	0.0027595	0.022	2
ENSG00000136888.6	ATP6V1G1	ATPase, H+ transporting, lysosomal 13kDa, V1 subunit G1	9550	Downsteam of trait	0.115772	0.0215365	0.041655	0.006	2
ENSG00000136908.13	DPM2	dolichyl-phosphate mannosyltransferase polypeptide 2, regulatory subunit	8818	Downsteam of trait	0.127364	0.0113939	0.0274609	0.166667	2
ENSG00000136999.4	NOV	nephroblastoma overexpressed	4856	Upstream of trait	0.127331	0.0114149	0.0274997	0.538	1
ENSG00000137074.13	APTX	aprataxin	54840	Downsteam of trait	0.176504	0.000431456	0.00319934	0	2
ENSG00000137266.10	SLC22A23	solute carrier family 22, member 23	63027	Independent of trait	-0.134053	0.00771122	0.0212026	0.232	No path
ENSG00000137312.10	FLOT1	flotillin 1	10211	Upstream of trait	-0.181924	0.000283479	0.00248633	0.811333	1
ENSG00000137478.9	FCHSD2	FCH and double SH3 domains 2	9873	Downsteam of trait	-0.181899	0.000284042	0.00248633	0.319333	2
ENSG00000137497.13	NUMA1	nuclear mitotic apparatus protein 1	4926	Downsteam of trait	-0.152031	0.0024802	0.0101258	0.367333	2
ENSG00000137726.11	FXYD6	FXYD domain containing ion transport regulator 6	53826	Independent of trait	0.11787	0.0192642	0.0388139	0.331333	No path
ENSG00000137822.8	TUBGCP4	tubulin, gamma complex associated protein 4	27229	Upstream of trait	0.115033	0.0223915	0.0427971	0.475333	1
ENSG00000137992.9	DBT	dihydrolipoamide branched chain transacylase E2	1629	Upstream of trait	0.238194	1.73556e-06	0.000117035	0.746667	1
ENSG00000138028.10	CGREF1	cell growth regulator with EF-hand domain 1	10669	Upstream of trait	0.18992	0.000149198	0.0017186	0.754667	1
ENSG00000138035.9	PNPT1	polyribonucleotide nucleotidyltransferase 1	87178	Downsteam of trait	-0.121339	0.0159629	0.0341726	0	2
ENSG00000138036.12	DYNC2LI1	dynein, cytoplasmic 2, light intermediate chain 1	51626	Upstream of trait	0.184089	0.000238881	0.00225098	0.491333	1
ENSG00000138100.9	TRIM54	tripartite motif containing 54	57159	Downsteam of trait	0.159735	0.00146754	0.00716022	0.15	2
ENSG00000138115.8	CYP2C8	cytochrome P450, family 2, subfamily C, polypeptide 8	1558	Independent of trait	0.14231	0.00465164	0.0152163	0.0693333	No path
ENSG00000138134.7	STAMBPL1	STAM binding protein-like 1	57559	Downsteam of trait	0.16271	0.00119087	0.00621127	0.0106667	2
ENSG00000138193.8	PLCE1	phospholipase C, epsilon 1	51196	Upstream of trait	-0.161775	0.00127218	0.00647456	0.802	1
ENSG00000138279.10	ANXA7	annexin A7	310	Independent of trait	0.112292	0.0258197	0.0471303	0.160667	No path
ENSG00000138496.11	PARP9	poly (ADP-ribose) polymerase family, member 9	83666	Independent of trait	-0.113337	0.0244632	0.0455002	0.192667	No path
ENSG00000138834.8	MAPK8IP3	mitogen-activated protein kinase 8 interacting protein 3	23162	Independent of trait	0.165705	0.000961529	0.00541739	0.356667	No path
ENSG00000138835.17	RGS3	regulator of G-protein signaling 3	5998	Downsteam of trait	-0.129755	0.00992903	0.0250806	0.0893333	2
ENSG00000138867.12	GUCD1	guanylyl cyclase domain containing 1	83606	Downsteam of trait	-0.11679	0.0204069	0.0402861	0.196667	4
ENSG00000139112.6	GABARAPL1	GABA(A) receptor-associated protein like 1	23710	Downsteam of trait	0.167536	0.000842129	0.00496505	0.364667	2
ENSG00000139182.9	CLSTN3	calsyntenin 3	9746	Independent of trait	0.115085	0.0223303	0.042734	0.279333	No path
ENSG00000139197.5	PEX5	peroxisomal biogenesis factor 5	5830	Independent of trait	-0.116695	0.0205097	0.0403458	0.101333	No path
ENSG00000139410.10	SDSL	serine dehydratase-like	113675	Downsteam of trait	0.276037	2.54215e-08	1.17652e-05	0	2
ENSG00000139433.4	GLTP	glycolipid transfer protein	51228	Downsteam of trait	-0.175432	0.000468189	0.00338179	0.00266667	2
ENSG00000139574.6	NPFF	neuropeptide FF-amide peptide precursor	8620	Downsteam of trait	-0.190459	0.000142743	0.00167812	0.116	2
ENSG00000139737.15	SLAIN1	SLAIN motif family, member 1	122060	Independent of trait	-0.12893	0.0104147	0.0258782	0.216667	No path
ENSG00000140416.14	TPM1	tropomyosin 1 (alpha)	7168	Downsteam of trait	0.178143	0.000380477	0.00297831	0	2
ENSG00000140451.8	PIF1	PIF1 5'-to-3' DNA helicase	80119	Upstream of trait	-0.137023	0.00644869	0.0188577	0.578	1
ENSG00000140474.8	ULK3	unc-51 like kinase 3	25989	Independent of trait	-0.133482	0.00797789	0.0216544	0.276667	No path
ENSG00000140479.12	PCSK6	proprotein convertase subtilisin/kexin type 6	5046	Downsteam of trait	-0.16382	0.00110054	0.00595694	0.195333	2
ENSG00000140521.6	POLG	polymerase (DNA directed), gamma	5428	Downsteam of trait	-0.133568	0.00793697	0.0215905	0.168667	2
ENSG00000140564.6	FURIN	furin (paired basic amino acid cleaving enzyme)	5045	Downsteam of trait	-0.251208	4.37845e-07	6.03073e-05	0	2
ENSG00000140575.8	IQGAP1	IQ motif containing GTPase activating protein 1	8826	Downsteam of trait	-0.237145	1.93298e-06	0.000123895	0	2
ENSG00000140600.12	SH3GL3	SH3-domain GRB2-like 3	6457	Downsteam of trait	-0.112389	0.0256919	0.0470096	0.0273333	4
ENSG00000140682.14	TGFB1I1	transforming growth factor beta 1 induced transcript 1	7041	Upstream of trait	-0.154662	0.00207872	0.00909301	0.454	1
ENSG00000140694.12	PARN	poly(A)-specific ribonuclease	5073	Downsteam of trait	0.129441	0.0101113	0.0254354	0	4
ENSG00000140829.7	DHX38	DEAH (Asp-Glu-Ala-His) box polypeptide 38	9785	Downsteam of trait	-0.14102	0.00504264	0.0160413	0	2
ENSG00000140848.12	CPNE2	copine II	221184	Downsteam of trait	-0.2021	5.33177e-05	0.000898851	0.438	2
ENSG00000140876.7	NUDT7	nudix (nucleoside diphosphate linked moiety X)-type motif 7	283927	Downsteam of trait	0.128976	0.010387	0.0258423	0.0673333	2
ENSG00000140931.15	CMTM3	CKLF-like MARVEL transmembrane domain containing 3	123920	Upstream of trait	-0.259292	1.7894e-07	3.51027e-05	0.822667	1
ENSG00000140950.11	TLDC1	TBC/LysM-associated domain containing 1	57707	Downsteam of trait	0.135246	0.00717966	0.0201451	0.000666667	2
ENSG00000140988.10	RPS2	ribosomal protein S2	6187	Upstream of trait	0.141539	0.00488173	0.0156992	0.575333	1
ENSG00000140993.6	TIGD7	tigger transposable element derived 7	91151	Downsteam of trait	0.171297	0.000638712	0.00415139	0.406	2
ENSG00000141504.7	SAT2	spermidine/spermine N1-acetyltransferase family member 2	112483	Independent of trait	-0.114222	0.023362	0.044041	0.251333	No path
ENSG00000141519.10	CCDC40	coiled-coil domain containing 40	55036	Downsteam of trait	-0.154461	0.00210725	0.00914312	0	2
ENSG00000141524.11	TMC6	transmembrane channel-like 6	11322	Downsteam of trait	-0.152158	0.00245927	0.0100687	0.132	2
ENSG00000141540.6	TTYH2	tweety family member 2	94015	Downsteam of trait	-0.136893	0.00649996	0.0189447	0.13	3
ENSG00000141568.14	FOXK2	forkhead box K2	3607	Independent of trait	-0.111327	0.0271311	0.0487339	0.256667	No path
ENSG00000141580.11	WDR45B	WD repeat domain 45B	56270	Downsteam of trait	-0.188469	0.000167957	0.00183085	0.31	2
ENSG00000141934.4	PPAP2C	phosphatidic acid phosphatase type 2C	8612	Downsteam of trait	-0.183022	0.00025997	0.00236421	0.118	2
ENSG00000141971.7	MVB12A	multivesicular body subunit 12A	93343	Downsteam of trait	-0.226129	5.81195e-06	0.000217482	0.306667	2
ENSG00000142039.2	CCDC97	coiled-coil domain containing 97	90324	Upstream of trait	-0.179166	0.000351563	0.00279937	0.594667	1
ENSG00000142156.10	COL6A1	collagen, type VI, alpha 1	1291	Downsteam of trait	-0.156948	0.00177912	0.00816256	0	2
ENSG00000142173.10	COL6A2	collagen, type VI, alpha 2	1292	Downsteam of trait	-0.146837	0.00348666	0.0127391	0	2
ENSG00000142208.11	AKT1	v-akt murine thymoma viral oncogene homolog 1	207	Downsteam of trait	-0.185461	0.000214099	0.0021128	0.0686667	2
ENSG00000142409.4	ZNF787	zinc finger protein 787	126208	Downsteam of trait	-0.186079	0.000203755	0.00204501	0	2
ENSG00000142599.13	RERE	arginine-glutamic acid dipeptide (RE) repeats	473	Downsteam of trait	-0.177979	0.00038532	0.0029945	0.289333	2
ENSG00000142920.12	ADC	arginine decarboxylase	113451	Downsteam of trait	0.158184	0.00163415	0.00771617	0.336	2
ENSG00000143126.6	CELSR2	cadherin, EGF LAG seven-pass G-type receptor 2	1952	Independent of trait	-0.111602	0.0267513	0.048239	0.336	No path
ENSG00000143303.7	RRNAD1	ribosomal RNA adenine dimethylase domain containing 1	51093	Downsteam of trait	-0.157962	0.00165936	0.0077844	0.258	2
ENSG00000143374.9	TARS2	threonyl-tRNA synthetase 2, mitochondrial (putative)	80222	Downsteam of trait	0.121016	0.0162475	0.0345305	0.121333	2
ENSG00000143376.8	SNX27	sorting nexin family member 27	81609	Independent of trait	-0.134404	0.00755132	0.020891	0.444	No path
ENSG00000143418.14	CERS2	ceramide synthase 2	29956	Downsteam of trait	-0.15957	0.00148449	0.00719957	0.151333	2
ENSG00000143545.4	RAB13	RAB13, member RAS oncogene family	5872	Downsteam of trait	-0.167308	0.000856249	0.00502541	0.327333	2
ENSG00000143727.11	ACP1	acid phosphatase 1, soluble	52	Independent of trait	0.150718	0.00270594	0.0107651	0.471333	No path
ENSG00000143801.12	PSEN2	presenilin 2 (Alzheimer disease 4)	5664	Downsteam of trait	0.153068	0.00231414	0.00968383	0.367333	6
ENSG00000143811.12	PYCR2	pyrroline-5-carboxylate reductase family, member 2	29920	Downsteam of trait	0.111711	0.0266026	0.0480645	0.0846667	3
ENSG00000144057.11	ST6GAL2	ST6 beta-galactosamide alpha-2,6-sialyltranferase 2	84620	Upstream of trait	0.208171	3.11818e-05	0.000632788	0.836	1
ENSG00000144152.8	FBLN7	fibulin 7	129804	Downsteam of trait	0.13875	0.00580295	0.0175871	0.00466667	2
ENSG00000144320.9	KIAA1715	KIAA1715	80856	Downsteam of trait	0.191497	0.000131051	0.00160983	0.0686667	2
ENSG00000144674.12	GOLGA4	golgin A4	2803	Downsteam of trait	-0.143913	0.00420393	0.0142779	0.188667	2
ENSG00000144909.7	OSBPL11	oxysterol binding protein-like 11	114885	Independent of trait	-0.137174	0.00638985	0.0187089	0.244667	No path
ENSG00000145029.7	NICN1	nicolin 1	84276	Downsteam of trait	0.120525	0.0166889	0.0351286	0.09	4
ENSG00000145506.9	NKD2	naked cuticle homolog 2 (Drosophila)	85409	Independent of trait	0.115035	0.0223888	0.0427971	0.335333	No path
ENSG00000145545.7	SRD5A1	steroid-5-alpha-reductase, alpha polypeptide 1 (3-oxo-5 alpha-steroid delta 4-dehydrogenase alpha 1)	6715	Downsteam of trait	0.242425	1.11855e-06	9.40399e-05	0	2
ENSG00000145725.13	PPIP5K2	diphosphoinositol pentakisphosphate kinase 2	23262	Downsteam of trait	0.157126	0.00175753	0.00810449	0.00133333	2
ENSG00000145730.16	PAM	peptidylglycine alpha-amidating monooxygenase	5066	Downsteam of trait	0.118069	0.0190595	0.0385144	0.179333	2
ENSG00000145882.6	PCYOX1L	prenylcysteine oxidase 1 like	78991	Upstream of trait	0.231589	3.39071e-06	0.000170156	0.816667	1
ENSG00000145907.10	G3BP1	GTPase activating protein (SH3 domain) binding protein 1	10146	Upstream of trait	-0.146664	0.00352581	0.012787	0.736667	1
ENSG00000146005.3	PSD2	pleckstrin and Sec7 domain containing 2	84249	Independent of trait	-0.14443	0.00406813	0.014001	0.242667	No path
ENSG00000146122.12	DAAM2	dishevelled associated activator of morphogenesis 2	23500	Independent of trait	-0.127654	0.0112064	0.0271235	0.354667	No path
ENSG00000146242.5	TPBG	trophoblast glycoprotein	7162	Upstream of trait	0.166979	0.00087693	0.00511881	0.678667	1
ENSG00000146386.7	ABRACL	ABRA C-terminal like	58527	Downsteam of trait	0.111274	0.027204	0.0488241	0.0206667	2
ENSG00000146540.9	C7orf50	chromosome 7 open reading frame 50	84310	Downsteam of trait	0.151286	0.00260606	0.0104724	0	2
ENSG00000146701.6	MDH2	malate dehydrogenase 2, NAD (mitochondrial)	4191	Downsteam of trait	0.177676	0.000394421	0.0030433	0.181333	2
ENSG00000146731.6	CCT6A	chaperonin containing TCP1, subunit 6A (zeta 1)	908	Upstream of trait	0.114071	0.0235465	0.0442856	0.660667	1
ENSG00000146834.8	MEPCE	methylphosphate capping enzyme	56257	Downsteam of trait	-0.236005	2.17157e-06	0.000131019	0.0646667	2
ENSG00000146966.8	DENND2A	DENN/MADD domain containing 2A	27147	Upstream of trait	-0.186348	0.000199398	0.00201737	0.582667	1
ENSG00000147421.12	HMBOX1	homeobox containing 1	79618	Downsteam of trait	-0.200059	6.36284e-05	0.00103235	0	2
ENSG00000147459.12	DOCK5	dedicator of cytokinesis 5	80005	Downsteam of trait	-0.187001	0.00018918	0.00195324	0.247333	2
ENSG00000147676.9	MAL2	mal, T-cell differentiation protein 2 (gene/pseudogene)	114569	Downsteam of trait	0.19718	8.1402e-05	0.00118954	0.118	2
ENSG00000147874.6	HAUS6	HAUS augmin-like complex, subunit 6	54801	Independent of trait	-0.132499	0.00845624	0.0224263	0.328667	No path
ENSG00000148090.7	AUH	AU RNA binding protein/enoyl-CoA hydratase	549	Downsteam of trait	0.140144	0.00532464	0.0166282	0.000666667	2
ENSG00000148308.12	GTF3C5	general transcription factor IIIC, polypeptide 5, 63kDa	9328	Downsteam of trait	-0.117	0.0201793	0.0400566	0.0506667	2
ENSG00000148362.6	C9orf142	chromosome 9 open reading frame 142	286257	Downsteam of trait	-0.151762	0.00252506	0.0102356	0.209333	4
ENSG00000148396.13	SEC16A	SEC16 homolog A (S. cerevisiae)	9919	Independent of trait	-0.122659	0.0148434	0.0327397	0.483333	No path
ENSG00000148408.8	CACNA1B	calcium channel, voltage-dependent, N type, alpha 1B subunit	774	Downsteam of trait	0.12384	0.013901	0.0313662	0.0506667	2
ENSG00000148468.12	FAM171A1	family with sequence similarity 171, member A1	221061	Downsteam of trait	-0.19277	0.000117928	0.00150877	0.292667	2
ENSG00000148606.7	POLR3A	polymerase (RNA) III (DNA directed) polypeptide A, 155kDa	11128	Downsteam of trait	0.166578	0.000902784	0.00519954	0.197333	2
ENSG00000148660.14	CAMK2G	calcium/calmodulin-dependent protein kinase II gamma	818	Downsteam of trait	-0.136351	0.00671694	0.0192716	0.101333	2
ENSG00000148671.8	ADIRF	adipogenesis regulatory factor	10974	Upstream of trait	-0.156157	0.00187806	0.0084901	0.87	1
ENSG00000148824.13	MTG1	mitochondrial ribosome-associated GTPase 1	92170	Downsteam of trait	-0.218985	1.15311e-05	0.000336907	0.0873333	2
ENSG00000148826.6	NKX6-2	NK6 homeobox 2	84504	Upstream of trait	-0.204757	4.22422e-05	0.000768147	0.872	1
ENSG00000148832.10	PAOX	polyamine oxidase (exo-N4-amino)	196743	Downsteam of trait	-0.167622	0.000836915	0.00494815	0	2
ENSG00000149243.10	KLHL35	kelch-like family member 35	283212	Downsteam of trait	0.152727	0.00236761	0.00981244	0.122	2
ENSG00000149451.12	ADAM33	ADAM metallopeptidase domain 33	80332	Downsteam of trait	-0.242828	1.07235e-06	9.20232e-05	0	2
ENSG00000149557.7	FEZ1	fasciculation and elongation protein zeta 1 (zygin I)	9638	Upstream of trait	-0.195573	9.32655e-05	0.0012901	0.884	1
ENSG00000149636.10	DSN1	DSN1, MIS12 kinetochore complex component	79980	Independent of trait	0.116991	0.0201891	0.0400566	0.351333	No path
ENSG00000149679.7	CABLES2	Cdk5 and Abl enzyme substrate 2	81928	Independent of trait	0.129896	0.00984798	0.024905	0.246	No path
ENSG00000149782.7	PLCB3	phospholipase C, beta 3 (phosphatidylinositol-specific)	5331	Downsteam of trait	-0.161245	0.00132051	0.0066136	0.0473333	2
ENSG00000149798.3	CDC42EP2	CDC42 effector protein (Rho GTPase binding) 2	10435	Downsteam of trait	-0.118048	0.019081	0.0385394	0.194	2
ENSG00000149927.13	DOC2A	double C2-like domains, alpha	8448	Downsteam of trait	0.123418	0.0142313	0.0319114	0.161333	4
ENSG00000150510.9	FAM124A	family with sequence similarity 124A	220108	Downsteam of trait	-0.188735	0.000164359	0.00182118	0	2
ENSG00000150764.9	DIXDC1	DIX domain containing 1	85458	Independent of trait	-0.140213	0.00530183	0.0165967	0.326	No path
ENSG00000150867.8	PIP4K2A	phosphatidylinositol-5-phosphate 4-kinase, type II, alpha	5305	Independent of trait	-0.114419	0.023123	0.0437433	0.132	No path
ENSG00000151208.11	DLG5	discs, large homolog 5 (Drosophila)	9231	Independent of trait	-0.146644	0.00353039	0.0127893	0.382	No path
ENSG00000151303.10	AGAP11	ankyrin repeat and GTPase domain Arf GTPase activating protein 11		Upstream of trait	-0.121047	0.0162198	0.0344996	0.538667	1
ENSG00000151348.9	EXT2	exostosin glycosyltransferase 2	2132	Upstream of trait	0.125387	0.0127458	0.0296804	0.596667	1
ENSG00000151376.11	ME3	malic enzyme 3, NADP(+)-dependent, mitochondrial	10873	Downsteam of trait	0.174129	0.000516705	0.00359816	0	2
ENSG00000151445.10	VIPAS39	VPS33B interacting protein, apical-basolateral polarity regulator, spe-39 homolog	63894	Downsteam of trait	0.15664	0.00181709	0.00828977	0	2
ENSG00000151465.7	CDC123	cell division cycle 123	8872	Downsteam of trait	0.194496	0.000102107	0.00137997	0.244	2
ENSG00000151552.7	QDPR	quinoid dihydropteridine reductase	5860	Downsteam of trait	-0.248534	5.84744e-07	7.01002e-05	0.448667	2
ENSG00000151689.8	INPP1	inositol polyphosphate-1-phosphatase	3628	Upstream of trait	-0.187585	0.000180456	0.00190883	0.992667	1
ENSG00000151726.8	ACSL1	acyl-CoA synthetase long-chain family member 1	2180	Independent of trait	-0.180512	0.000316629	0.00262787	0.441333	No path
ENSG00000151743.6	AMN1	antagonist of mitotic exit network 1 homolog (S. cerevisiae)	196394	Downsteam of trait	0.144719	0.00399399	0.0138191	0.0933333	2
ENSG00000152117.12	AC093838.4		150776	Independent of trait	-0.125632	0.0125712	0.0294114	0.434667	No path
ENSG00000152128.13	TMEM163	transmembrane protein 163	81615	Downsteam of trait	0.131036	0.00921531	0.0237203	0.246667	3
ENSG00000152219.4	ARL14EP	ADP-ribosylation factor-like 14 effector protein	120534	Downsteam of trait	0.149385	0.00295397	0.0114032	0.0826667	2
ENSG00000152433.9	ZNF547	zinc finger protein 547	284306	Downsteam of trait	-0.121743	0.015612	0.0337563	0.016	2
ENSG00000152669.8	CCNO	cyclin O	10309	Downsteam of trait	0.188684	0.000165048	0.00182118	0.477333	2
ENSG00000152904.7	GGPS1	geranylgeranyl diphosphate synthase 1	9453	Downsteam of trait	-0.114722	0.0227594	0.0433358	0.05	4
ENSG00000152931.6	PART1	prostate androgen-regulated transcript 1 (non-protein coding)	25859	Downsteam of trait	0.23085	3.65003e-06	0.000174828	0.00133333	2
ENSG00000153048.6	CARHSP1	calcium regulated heat stable protein 1, 24kDa	23589	Downsteam of trait	-0.256186	2.53264e-07	4.15632e-05	0	2
ENSG00000154240.12	CEP112	centrosomal protein 112kDa	201134	Downsteam of trait	-0.191223	0.000134047	0.00163114	0	2
ENSG00000154358.14	OBSCN	obscurin, cytoskeletal calmodulin and titin-interacting RhoGEF	84033	Independent of trait	-0.118726	0.0183983	0.0375848	0.192667	No path
ENSG00000154493.12	C10orf90	chromosome 10 open reading frame 90	118611	Downsteam of trait	-0.166904	0.000881728	0.00513225	0.315333	2
ENSG00000154832.10	CXXC1	CXXC finger protein 1	30827	Downsteam of trait	-0.170561	0.000674525	0.00431911	0.304667	2
ENSG00000154945.6	ANKRD40	ankyrin repeat domain 40	91369	Upstream of trait	-0.243824	9.65594e-07	8.69266e-05	0.784	1
ENSG00000155097.7	ATP6V1C1	ATPase, H+ transporting, lysosomal 42kDa, V1 subunit C1	528	Independent of trait	0.114355	0.0232008	0.0438264	0.38	No path
ENSG00000155111.10	CDK19	cyclin-dependent kinase 19	23097	Upstream of trait	-0.205925	3.80952e-05	0.000725336	0.606667	1
ENSG00000155275.14	TRMT44	tRNA methyltransferase 44 homolog (S. cerevisiae)	152992	Downsteam of trait	0.13059	0.00945848	0.0241754	0.008	2
ENSG00000155906.12	RMND1	required for meiotic nuclear division 1 homolog (S. cerevisiae)	55005	Downsteam of trait	0.149697	0.00289415	0.0112594	0.104667	2
ENSG00000155926.9	SLA	Src-like-adaptor	6503	Independent of trait	-0.114392	0.0231551	0.0437785	0.298667	No path
ENSG00000156711.11	MAPK13	mitogen-activated protein kinase 13	5603	Upstream of trait	0.120545	0.016671	0.0351094	0.520667	1
ENSG00000156787.12	TBC1D31	TBC1 domain family, member 31	93594	Downsteam of trait	0.138177	0.00601047	0.0180304	0.03	2
ENSG00000157045.4	NTAN1	N-terminal asparagine amidase	123803	Downsteam of trait	-0.128825	0.0104779	0.0259736	0.00933333	4
ENSG00000157152.11	SYN2	synapsin II		Independent of trait	0.121362	0.0159426	0.0341677	0.364667	No path
ENSG00000157227.8	MMP14	matrix metallopeptidase 14 (membrane-inserted)	4323	Independent of trait	-0.128108	0.0109187	0.0266674	0.441333	No path
ENSG00000157978.6	LDLRAP1	low density lipoprotein receptor adaptor protein 1	26119	Downsteam of trait	-0.166106	0.000934118	0.0053157	0.054	2
ENSG00000158050.4	DUSP2	dual specificity phosphatase 2	1844	Downsteam of trait	0.124828	0.0131531	0.0303127	0.0413333	2
ENSG00000158109.9	TPRG1L	tumor protein p63 regulated 1-like	127262	Downsteam of trait	0.186826	0.000191871	0.00197718	0.398667	1
ENSG00000158186.8	MRAS	muscle RAS oncogene homolog	22808	Upstream of trait	-0.20546	3.9698e-05	0.000738477	0.571333	1
ENSG00000158373.7	HIST1H2BD	histone cluster 1, H2bd	3017	Independent of trait	-0.128056	0.0109511	0.0266918	0.328667	No path
ENSG00000158411.6	MITD1	MIT, microtubule interacting and transport, domain containing 1	129531	Upstream of trait	-0.184191	0.000236939	0.00224559	0.586667	1
ENSG00000158604.10	TMED4	transmembrane emp24 protein transport domain containing 4	222068	Independent of trait	0.175893	0.00045204	0.00330286	0.255333	No path
ENSG00000158715.5	SLC45A3	solute carrier family 45, member 3	85414	Upstream of trait	-0.21826	1.23464e-05	0.000347505	0.692	1
ENSG00000158747.9	NBL1	neuroblastoma 1, DAN family BMP antagonist	4681	Independent of trait	0.142394	0.00462719	0.0151669	0.218	No path
ENSG00000158805.7	ZNF276	zinc finger protein 276	92822	Upstream of trait	-0.166497	0.000908105	0.0052189	0.543333	1
ENSG00000158865.8	SLC5A11	solute carrier family 5 (sodium/inositol cotransporter), member 11	115584	Downsteam of trait	-0.189746	0.000151344	0.00172187	0	2
ENSG00000159433.7	STARD9	StAR-related lipid transfer (START) domain containing 9	57519	Downsteam of trait	-0.136541	0.00664018	0.019155	0.267333	2
ENSG00000159674.7	SPON2	spondin 2, extracellular matrix protein	10417	Upstream of trait	0.224017	7.13367e-06	0.000249331	0.693333	1
ENSG00000159871.9	LYPD5	LY6/PLAUR domain containing 5	284348	Downsteam of trait	0.115844	0.0214555	0.0415637	0.190667	4
ENSG00000160055.15	TMEM234	transmembrane protein 234	56063	Downsteam of trait	0.121051	0.0162163	0.0344996	0	2
ENSG00000160193.7	WDR4	WD repeat domain 4	10785	Downsteam of trait	0.137517	0.00625756	0.0184973	0.184	2
ENSG00000160200.13	CBS	cystathionine-beta-synthase	875	Downsteam of trait	-0.19851	7.2678e-05	0.00110965	0.159333	2
ENSG00000160201.7	U2AF1	U2 small nuclear RNA auxiliary factor 1	7307	Downsteam of trait	-0.215758	1.5599e-05	0.000394748	0	2
ENSG00000160223.12	ICOSLG	inducible T-cell co-stimulator ligand	23308	Independent of trait	-0.129966	0.00980851	0.0248422	0.288667	No path
ENSG00000160285.9	LSS	lanosterol synthase (2,3-oxidosqualene-lanosterol cyclase)	4047	Upstream of trait	-0.153075	0.00231317	0.00968383	0.507333	1
ENSG00000160360.7	GPSM1	G-protein signaling modulator 1	26086	Independent of trait	-0.143288	0.00437372	0.0146174	0.321333	No path
ENSG00000160410.9	SHKBP1	SH3KBP1 binding protein 1	92799	Downsteam of trait	-0.164852	0.00102229	0.0056515	0.0653333	2
ENSG00000160685.9	ZBTB7B	zinc finger and BTB domain containing 7B	51043	Downsteam of trait	-0.182557	0.000269688	0.00242303	0.0686667	2
ENSG00000160716.4	CHRNB2	cholinergic receptor, nicotinic, beta 2 (neuronal)	1141	Upstream of trait	0.184407	0.000232914	0.00222062	0.51	1
ENSG00000160796.11	NBEAL2	neurobeachin-like 2	23218	Downsteam of trait	-0.175812	0.000454837	0.00330546	0.198	2
ENSG00000160862.8	AZGP1	alpha-2-glycoprotein 1, zinc-binding	563	Downsteam of trait	-0.177594	0.000396903	0.00305881	0	2
ENSG00000160877.5	NACC1	nucleus accumbens associated 1, BEN and BTB (POZ) domain containing	112939	Downsteam of trait	-0.121422	0.0158897	0.0341448	0.0286667	4
ENSG00000160963.9	COL26A1	collagen, type XXVI, alpha 1	136227	Upstream of trait	0.220811	9.69952e-06	0.000300435	0.851333	1
ENSG00000160999.8	SH2B2	SH2B adaptor protein 2	10603	Independent of trait	-0.119711	0.017445	0.0361384	0.296	No path
ENSG00000161010.10	C5orf45	chromosome 5 open reading frame 45	51149	Downsteam of trait	-0.114659	0.022834	0.0434377	0.252	2
ENSG00000161243.3	FBXO27	F-box protein 27	126433	Upstream of trait	0.116788	0.0204082	0.0402861	0.638	1
ENSG00000161249.13	DMKN	dermokine	93099	Independent of trait	0.145015	0.00391927	0.0136923	0.390667	No path
ENSG00000161267.7	BDH1	3-hydroxybutyrate dehydrogenase, type 1	622	Downsteam of trait	0.133069	0.00817567	0.0219702	0.206667	2
ENSG00000161298.12	ZNF382	zinc finger protein 382	84911	Downsteam of trait	0.136546	0.00663817	0.019155	0.302	2
ENSG00000161328.10	LRRC56	leucine rich repeat containing 56	115399	Upstream of trait	-0.122052	0.0153495	0.0333595	0.475333	1
ENSG00000161395.8	PGAP3	post-GPI attachment to proteins 3	93210	Independent of trait	0.116661	0.0205464	0.0403793	0.338	No path
ENSG00000161533.6	ACOX1	acyl-CoA oxidase 1, palmitoyl	51	Downsteam of trait	0.125962	0.0123389	0.0291098	0.233333	4
ENSG00000161638.6	ITGA5	integrin, alpha 5 (fibronectin receptor, alpha polypeptide)	3678	Downsteam of trait	-0.157115	0.00175895	0.00810449	0.316667	2
ENSG00000161682.9	FAM171A2	family with sequence similarity 171, member A2	284069	Independent of trait	-0.11607	0.0211999	0.0413125	0.190667	No path
ENSG00000161692.12	DBF4B	DBF4 homolog B (S. cerevisiae)	80174	Independent of trait	0.152292	0.00243738	0.0100055	0.458667	No path
ENSG00000161791.9	FMNL3	formin-like 3	91010	Upstream of trait	-0.1534	0.00226319	0.00954609	0.621333	1
ENSG00000161980.5	POLR3K	polymerase (RNA) III (DNA directed) polypeptide K, 12.3 kDa	51728	Downsteam of trait	0.168426	0.000789241	0.00477947	0.0113333	2
ENSG00000161996.13	WDR90	WD repeat domain 90	197335	Upstream of trait	-0.134053	0.00771141	0.0212026	0.63	1
ENSG00000162076.8	FLYWCH2	FLYWCH family member 2	114984	Downsteam of trait	0.203783	4.60224e-05	0.000809597	0.266667	2
ENSG00000162174.8	ASRGL1	asparaginase like 1	80150	Downsteam of trait	-0.144258	0.00411289	0.0140949	0.366	2
ENSG00000162194.8	C11orf48	chromosome 11 open reading frame 48	79081	Downsteam of trait	0.144383	0.00408054	0.0140286	0.171333	2
ENSG00000162433.10	AK4	adenylate kinase 4	205	Upstream of trait	-0.228698	4.5178e-06	0.000189912	0.505333	1
ENSG00000162444.10	RBP7	retinol binding protein 7, cellular	116362	Upstream of trait	-0.131041	0.00921257	0.0237203	0.488667	1
ENSG00000162517.8	PEF1	penta-EF-hand domain containing 1	553115	Downsteam of trait	0.188236	0.000171164	0.00184062	0.302667	2
ENSG00000162585.11	C1orf86	chromosome 1 open reading frame 86	199990	Upstream of trait	-0.141993	0.00474501	0.0154406	0.58	1
ENSG00000162604.6	TM2D1	TM2 domain containing 1	83941	Downsteam of trait	0.113783	0.0239027	0.0447605	0.16	2
ENSG00000162636.11	FAM102B	family with sequence similarity 102, member B	284611	Upstream of trait	0.141814	0.00479847	0.015524	0.728667	1
ENSG00000162817.6	C1orf115	chromosome 1 open reading frame 115	79762	Upstream of trait	0.15292	0.00233731	0.00973044	0.594	1
ENSG00000162910.14	MRPL55	mitochondrial ribosomal protein L55	128308	Independent of trait	0.125401	0.0127355	0.0296671	0.268	No path
ENSG00000162944.5	RFTN2	raftlin family member 2	130132	Independent of trait	-0.15819	0.00163353	0.00771617	0.361333	No path
ENSG00000163126.10	ANKRD23	ankyrin repeat domain 23	200539	Downsteam of trait	-0.118098	0.0190301	0.0385101	0.134667	2
ENSG00000163346.11	PBXIP1	pre-B-cell leukemia homeobox interacting protein 1	57326	Independent of trait	-0.133645	0.00790098	0.021536	0.410667	No path
ENSG00000163531.11	NFASC	neurofascin	23114	Independent of trait	-0.11923	0.017905	0.0368437	0.286667	No path
ENSG00000163795.9	ZNF513	zinc finger protein 513	130557	Downsteam of trait	-0.126229	0.0121538	0.0288519	0.150667	2
ENSG00000163798.9	SLC4A1AP	solute carrier family 4 (anion exchanger), member 1, adaptor protein	22950	Downsteam of trait	0.170403	0.000682483	0.00435285	0.376667	2
ENSG00000163875.11	MEAF6	MYST/Esa1-associated factor 6	64769	Downsteam of trait	0.17559	0.000462604	0.00334606	0.214	2
ENSG00000163938.12	GNL3	guanine nucleotide binding protein-like 3 (nucleolar)	26354	Independent of trait	0.135923	0.00689297	0.019559	0.348	No path
ENSG00000163950.7	SLBP	stem-loop binding protein	7884	Downsteam of trait	0.127658	0.0112037	0.0271235	0.120667	2
ENSG00000164070.6	HSPA4L	heat shock 70kDa protein 4-like	22824	Upstream of trait	0.154672	0.00207734	0.00909301	0.615333	1
ENSG00000164347.12	GFM2	G elongation factor, mitochondrial 2	84340	Downsteam of trait	0.128348	0.0107693	0.0264481	0.038	2
ENSG00000164403.9	SHROOM1	shroom family member 1	134549	Downsteam of trait	-0.128362	0.0107605	0.0264481	0.004	2
ENSG00000164465.14	DCBLD1	discoidin, CUB and LCCL domain containing 1	285761	Downsteam of trait	0.11689	0.0202986	0.0401591	0.0866667	2
ENSG00000164543.5	STK17A	serine/threonine kinase 17a	9263	Independent of trait	-0.112633	0.0253698	0.0466311	0.0646667	No path
ENSG00000164649.15	CDCA7L	cell division cycle associated 7-like	55536	Downsteam of trait	-0.123298	0.0143267	0.0320681	0.0106667	2
ENSG00000164684.9	ZNF704	zinc finger protein 704	619279	Downsteam of trait	-0.157036	0.00176845	0.00812747	0.044	2
ENSG00000164708.5	PGAM2	phosphoglycerate mutase 2 (muscle)	5224	Downsteam of trait	-0.154262	0.00213569	0.00922323	0.184	4
ENSG00000164733.15	CTSB	cathepsin B	1508	Downsteam of trait	0.131454	0.0089922	0.0233784	0.122667	2
ENSG00000164818.11	HEATR2	HEAT repeat containing 2	54919	Downsteam of trait	-0.150701	0.00270889	0.0107651	0.230667	1
ENSG00000164889.8	SLC4A2	solute carrier family 4 (anion exchanger), member 2	6522	Downsteam of trait	-0.208523	3.02111e-05	0.000620873	0.196	2
ENSG00000164978.12	NUDT2	nudix (nucleoside diphosphate linked moiety X)-type motif 2	318	Downsteam of trait	0.190812	0.000138665	0.0016525	0.286667	2
ENSG00000165006.8	UBAP1	ubiquitin associated protein 1	51271	Upstream of trait	-0.177046	0.000413956	0.0031233	0.736	1
ENSG00000165097.8	KDM1B	lysine (K)-specific demethylase 1B	221656	Downsteam of trait	-0.129502	0.010076	0.0253708	0.294667	1
ENSG00000165156.8	ZHX1	zinc fingers and homeoboxes 1	11244	Upstream of trait	-0.141694	0.00483476	0.0156102	0.522667	1
ENSG00000165388.8	ZNF488	zinc finger protein 488	118738	Downsteam of trait	-0.201739	5.50167e-05	0.000915571	0	2
ENSG00000165424.6	ZCCHC24	zinc finger, CCHC domain containing 24	219654	Downsteam of trait	-0.189302	0.000156933	0.00176375	0.143333	2
ENSG00000165458.8	INPPL1	inositol polyphosphate phosphatase-like 1	3636	Upstream of trait	-0.238487	1.68404e-06	0.000115495	0.655333	1
ENSG00000165626.11	BEND7	BEN domain containing 7	222389	Downsteam of trait	-0.127018	0.0116207	0.0278622	0.103333	2
ENSG00000165714.6	LOH12CR1	loss of heterozygosity, 12, chromosomal region 1	118426	Downsteam of trait	0.112552	0.025477	0.0467883	0.00466667	2
ENSG00000165912.11	PACSIN3	protein kinase C and casein kinase substrate in neurons 3	29763	Downsteam of trait	-0.157271	0.00174021	0.00805768	0.109333	2
ENSG00000166169.11	POLL	polymerase (DNA directed), lambda	27343	Independent of trait	0.166857	0.000884693	0.00513647	0.458	No path
ENSG00000166173.9	LARP6	La ribonucleoprotein domain family, member 6	55323	Downsteam of trait	-0.133559	0.00794151	0.0215919	0.0173333	2
ENSG00000166257.4	SCN3B	sodium channel, voltage-gated, type III, beta subunit	55800	Upstream of trait	0.145138	0.00388857	0.013644	0.516	1
ENSG00000166272.12	WBP1L	WW domain binding protein 1-like	54838	Upstream of trait	-0.224455	6.8378e-06	0.00024456	0.609333	1
ENSG00000166387.7	PPFIBP2	PTPRF interacting protein, binding protein 2 (liprin beta 2)	8495	Downsteam of trait	-0.174119	0.000517107	0.00359816	0.002	2
ENSG00000166394.10	CYB5R2	cytochrome b5 reductase 2	51700	Downsteam of trait	-0.18152	0.000292619	0.00251903	0.008	2
ENSG00000166436.10	TRIM66	tripartite motif containing 66	9866	Downsteam of trait	0.174361	0.000507748	0.00356891	0.0526667	2
ENSG00000166508.13	MCM7	minichromosome maintenance complex component 7	4176	Downsteam of trait	-0.247497	6.53596e-07	7.28148e-05	0	2
ENSG00000166529.10	ZSCAN21	zinc finger and SCAN domain containing 21	7589	Downsteam of trait	-0.118042	0.0190877	0.0385394	0.00133333	2
ENSG00000166535.15	A2ML1	alpha-2-macroglobulin-like 1	144568	Upstream of trait	-0.238425	1.69488e-06	0.000115495	0.993333	1
ENSG00000166682.6	TMPRSS5	transmembrane protease, serine 5	80975	Downsteam of trait	-0.134504	0.00750632	0.0208197	0.28	2
ENSG00000166716.5	ZNF592	zinc finger protein 592	9640	Upstream of trait	-0.214072	1.82339e-05	0.0004308	0.63	1
ENSG00000166831.4	RBPMS2	RNA binding protein with multiple splicing 2	348093	Downsteam of trait	-0.229855	4.0292e-06	0.000179592	0.274667	2
ENSG00000166912.12	MTMR10	myotubularin related protein 10	54893	Downsteam of trait	-0.234236	2.59877e-06	0.000146291	0.336	2
ENSG00000167005.9	NUDT21	nudix (nucleoside diphosphate linked moiety X)-type motif 21	11051	Upstream of trait	0.216368	1.47378e-05	0.000378945	0.542	1
ENSG00000167264.13	DUS2	dihydrouridine synthase 2	54920	Downsteam of trait	0.183573	0.000248877	0.00231063	0.189333	2
ENSG00000167325.10	RRM1	ribonucleotide reductase M1	6240	Upstream of trait	0.184294	0.000235018	0.00223738	0.553333	1
ENSG00000167515.6	TRAPPC2L	trafficking protein particle complex 2-like	51693	Independent of trait	0.125517	0.0126526	0.0295484	0.04	No path
ENSG00000167525.9	PROCA1	protein interacting with cyclin A1	147011	Upstream of trait	-0.1489	0.00304931	0.0116118	0.701333	1
ENSG00000167526.9	RPL13	ribosomal protein L13	6137	Independent of trait	0.116299	0.0209452	0.0409388	0.242	No path
ENSG00000167555.8	ZNF528	zinc finger protein 528	84436	Downsteam of trait	0.163667	0.00111261	0.0059872	0.0633333	2
ENSG00000167566.12	NCKAP5L	NCK-associated protein 5-like	57701	Downsteam of trait	-0.163559	0.00112118	0.00599984	0	2
ENSG00000167632.10	TRAPPC9	trafficking protein particle complex 9	83696	Downsteam of trait	0.246931	6.94396e-07	7.28148e-05	0.024	2
ENSG00000167699.9	GLOD4	glyoxalase domain containing 4	51031	Downsteam of trait	0.134221	0.00763452	0.0210651	0.0326667	2
ENSG00000167747.8	C19orf48	chromosome 19 open reading frame 48	84798	Upstream of trait	0.154914	0.00204365	0.00900599	0.493333	1
ENSG00000167770.7	OTUB1	OTU domain, ubiquitin aldehyde binding 1	55611	Downsteam of trait	0.16672	0.000893547	0.00516549	0.260667	4
ENSG00000167774.1	NDUFA7	NDUFA7 protein	4701	Downsteam of trait	0.178597	0.000367374	0.00289042	0.100667	2
ENSG00000167792.7	NDUFV1	NADH dehydrogenase (ubiquinone) flavoprotein 1, 51kDa	4723	Downsteam of trait	0.143324	0.00436368	0.0145976	0.308	2
ENSG00000167815.7	PRDX2	peroxiredoxin 2	7001	Independent of trait	0.114242	0.023337	0.0440195	0.198667	No path
ENSG00000167861.11	HID1	HID1 domain containing	283987	Independent of trait	-0.131634	0.00889787	0.0232077	0.421333	No path
ENSG00000167978.11	SRRM2	serine/arginine repetitive matrix 2	23524	Downsteam of trait	-0.19038	0.000143674	0.00168367	0.214	2
ENSG00000167996.11	FTH1	ferritin, heavy polypeptide 1	2495	Downsteam of trait	0.171709	0.000619468	0.00407541	0.359333	2
ENSG00000168056.10	LTBP3	latent transforming growth factor beta binding protein 3	4054	Independent of trait	-0.140137	0.0053271	0.0166282	0.262	No path
ENSG00000168077.8	SCARA3	scavenger receptor class A, member 3	51435	Independent of trait	-0.122794	0.0147326	0.0325729	0.321333	No path
ENSG00000168159.7	RNF187	ring finger protein 187	149603	Downsteam of trait	0.128862	0.0104552	0.0259619	0.212	2
ENSG00000168243.6	GNG4	guanine nucleotide binding protein (G protein), gamma 4	2786	Downsteam of trait	0.188957	0.000161423	0.00180171	0.002	2
ENSG00000168264.6	IRF2BP2	interferon regulatory factor 2 binding protein 2	359948	Upstream of trait	-0.166447	0.000911359	0.00522636	0.391333	1
ENSG00000168268.6	NT5DC2	5'-nucleotidase domain containing 2	64943	Downsteam of trait	-0.137531	0.00625247	0.0184907	0.0246667	2
ENSG00000168309.12	FAM107A	family with sequence similarity 107, member A	11170	Upstream of trait	-0.181107	0.000302245	0.00255767	0.75	1
ENSG00000168397.12	ATG4B	autophagy related 4B, cysteine peptidase	23192	Downsteam of trait	-0.153529	0.00224379	0.00950617	0.256667	2
ENSG00000168487.13	BMP1	bone morphogenetic protein 1	649	Downsteam of trait	-0.16332	0.00114044	0.00606141	0	1
ENSG00000168591.11	TMUB2	transmembrane and ubiquitin-like domain containing 2	79089	Upstream of trait	0.131676	0.00887606	0.0231601	0.480667	1
ENSG00000168661.9	ZNF30	zinc finger protein 30	90075	Upstream of trait	-0.115011	0.0224168	0.0428204	0.408667	1
ENSG00000168884.10	TNIP2	TNFAIP3 interacting protein 2	79155	Downsteam of trait	-0.143977	0.00418701	0.0142625	0.328	2
ENSG00000168916.10	ZNF608	zinc finger protein 608	57507	Downsteam of trait	-0.154477	0.00210492	0.00914312	0.0493333	2
ENSG00000168918.9	INPP5D	inositol polyphosphate-5-phosphatase, 145kDa	3635	Downsteam of trait	-0.153085	0.00231151	0.00968383	0.212667	2
ENSG00000168994.8	PXDC1	PX domain containing 1	221749	Downsteam of trait	-0.133195	0.00811513	0.0218802	0.19	2
ENSG00000169062.9	UPF3A	UPF3 regulator of nonsense transcripts homolog A (yeast)	65110	Upstream of trait	-0.166894	0.00088238	0.00513225	0.87	1
ENSG00000169255.9	B3GALNT1	beta-1,3-N-acetylgalactosaminyltransferase 1 (globoside blood group)	8706	Downsteam of trait	0.214461	1.75905e-05	0.000418655	0	2
ENSG00000169660.11	HEXDC	hexosaminidase (glycosyl hydrolase family 20, catalytic domain) containing	284004	Downsteam of trait	-0.169564	0.000726036	0.00453671	0	2
ENSG00000169715.10	MT1E	metallothionein 1E	4493	Downsteam of trait	-0.136444	0.00667939	0.0192007	0	2
ENSG00000169740.8	ZNF32	zinc finger protein 32	7580	Downsteam of trait	-0.171757	0.000617255	0.00406498	0.315333	2
ENSG00000169762.12	TAPT1	transmembrane anterior posterior transformation 1	202018	Downsteam of trait	-0.144949	0.00393582	0.0137118	0.251333	2
ENSG00000169871.8	TRIM56	tripartite motif containing 56	81844	Downsteam of trait	-0.139415	0.00557028	0.0171062	0.0873333	2
ENSG00000169884.9	WNT10B	wingless-type MMTV integration site family, member 10B	7480	Upstream of trait	0.224928	6.53186e-06	0.000238897	0.664	1
ENSG00000169925.11	BRD3	bromodomain containing 3	8019	Upstream of trait	-0.175622	0.000461466	0.00334309	0.596	1
ENSG00000169957.8	ZNF768	zinc finger protein 768	79724	Upstream of trait	-0.188411	0.00016875	0.00183085	0.56	1
ENSG00000170113.11	NIPA1	non imprinted in Prader-Willi/Angelman syndrome 1	123606	Downsteam of trait	-0.136028	0.00684927	0.0194728	0.225333	2
ENSG00000170260.4	ZNF212	zinc finger protein 212	7988	Downsteam of trait	-0.129021	0.01036	0.0258029	0.211333	1
ENSG00000170364.8	SETMAR	SET domain and mariner transposase fusion gene	6419	Downsteam of trait	0.128802	0.0104913	0.025982	0.000666667	2
ENSG00000170638.5	TRABD	TraB domain containing	80305	Downsteam of trait	-0.182936	0.000261734	0.00237522	0.348667	2
ENSG00000170667.9	RASA4B	RAS p21 protein activator 4B	100271927	Downsteam of trait	-0.141937	0.00476185	0.0154622	0.0466667	2
ENSG00000170775.2	GPR37	G protein-coupled receptor 37 (endothelin receptor type B-like)	2861	Upstream of trait	-0.161481	0.00129871	0.00655799	0.628	1
ENSG00000170899.6	GSTA4	glutathione S-transferase alpha 4	2941	Upstream of trait	0.175839	0.000453911	0.00330534	0.564667	1
ENSG00000170946.10	DNAJC24	DnaJ (Hsp40) homolog, subfamily C, member 24	120526	Upstream of trait	0.127108	0.0115613	0.027761	0.579333	1
ENSG00000171130.12	ATP6V0E2	ATPase, H+ transporting V0 subunit e2	155066	Upstream of trait	0.187229	0.000185716	0.00194831	0.697333	1
ENSG00000171148.9	TADA3	transcriptional adaptor 3	10474	Upstream of trait	-0.17474	0.000493386	0.00350354	0.536667	1
ENSG00000171206.7	TRIM8	tripartite motif containing 8	81603	Upstream of trait	-0.199913	6.44321e-05	0.00103631	0.664667	1
ENSG00000171476.16	HOPX	HOP homeobox	84525	Downsteam of trait	0.198068	7.54768e-05	0.00114192	0	2
ENSG00000171552.8	BCL2L1	BCL2-like 1	598	Downsteam of trait	-0.179323	0.000347309	0.00278011	0.0813333	2
ENSG00000171714.10	ANO5	anoctamin 5	203859	Downsteam of trait	0.192958	0.000116098	0.00150015	0	2
ENSG00000171772.10	SYCE1	synaptonemal complex central element protein 1	93426	Independent of trait	0.16871	0.000772998	0.00472977	0.158667	No path
ENSG00000171840.7	NINJ2	ninjurin 2	4815	Downsteam of trait	-0.162493	0.00120927	0.00628783	0.351333	2
ENSG00000172037.9	LAMB2	laminin, beta 2 (laminin S)	3913	Downsteam of trait	-0.175407	0.00046908	0.00338179	0.249333	2
ENSG00000172183.10	ISG20	interferon stimulated exonuclease gene 20kDa	3669	Independent of trait	-0.116485	0.0207398	0.0406361	0.212	No path
ENSG00000172247.3	C1QTNF4	C1q and tumor necrosis factor related protein 4	114900	Upstream of trait	0.134219	0.00763506	0.0210651	0.558	1
ENSG00000172331.7	BPGM	2,3-bisphosphoglycerate mutase	669	Upstream of trait	0.125601	0.0125934	0.0294526	0.605333	1
ENSG00000172339.7	ALG14	ALG14, UDP-N-acetylglucosaminyltransferase subunit	199857	Downsteam of trait	0.140088	0.00534318	0.0166457	0.01	2
ENSG00000172830.8	SSH3	slingshot protein phosphatase 3	54961	Downsteam of trait	-0.136249	0.00675844	0.0193334	0.03	2
ENSG00000172893.10	DHCR7	7-dehydrocholesterol reductase	1717	Downsteam of trait	-0.139741	0.00545924	0.0168854	0.00733333	2
ENSG00000172922.4	RNASEH2C	ribonuclease H2, subunit C	84153	Independent of trait	-0.145187	0.00387649	0.0136353	0.14	No path
ENSG00000173457.6	PPP1R14B	protein phosphatase 1, regulatory (inhibitor) subunit 14B	26472	Upstream of trait	-0.170487	0.000678225	0.00433851	0.536667	1
ENSG00000173511.5	VEGFB	vascular endothelial growth factor B	7423	Upstream of trait	-0.197723	7.77299e-05	0.00115948	0.844	1
ENSG00000173545.4	ZNF622	zinc finger protein 622	90441	Independent of trait	0.11672	0.0204824	0.0403394	0.333333	No path
ENSG00000173548.8	SNX33	sorting nexin 33	257364	Downsteam of trait	-0.115086	0.0223287	0.042734	0.126	2
ENSG00000173588.9	CCDC41	coiled-coil domain containing 41	51134	Upstream of trait	0.255029	2.87903e-07	4.43756e-05	0.993333	1
ENSG00000173801.12	JUP	junction plakoglobin	3728	Upstream of trait	-0.180661	0.000312953	0.00261749	0.579333	1
ENSG00000173805.11	HAP1	huntingtin-associated protein 1	9001	Independent of trait	-0.11588	0.0214147	0.0415312	0.167333	No path
ENSG00000173821.15	RNF213	ring finger protein 213	57674	Downsteam of trait	-0.138678	0.00582863	0.0176402	0.214667	2
ENSG00000174238.10	PITPNA	phosphatidylinositol transfer protein, alpha	5306	Downsteam of trait	0.116197	0.0210587	0.0410817	0.292667	1
ENSG00000174243.4	DDX23	DEAD (Asp-Glu-Ala-Asp) box polypeptide 23	9416	Upstream of trait	-0.161268	0.00131832	0.0066136	0.608667	1
ENSG00000174446.7	SNAPC5	small nuclear RNA activating complex, polypeptide 5, 19kDa	10302	Downsteam of trait	0.112624	0.0253815	0.0466394	0.054	2
ENSG00000174456.7	C12orf76	chromosome 12 open reading frame 76	400073	Independent of trait	0.132297	0.00855747	0.0226114	0.402	No path
ENSG00000174684.6	B3GNT1	UDP-GlcNAc:betaGal beta-1,3-N-acetylglucosaminyltransferase 1	11041	Independent of trait	0.152464	0.00240955	0.00992906	0.343333	No path
ENSG00000174938.10	SEZ6L2	seizure related 6 homolog (mouse)-like 2	26470	Downsteam of trait	0.17181	0.000614824	0.0040531	0.314	2
ENSG00000174943.5	KCTD13	potassium channel tetramerization domain containing 13	253980	Downsteam of trait	0.111199	0.0273095	0.0489064	0.0673333	2
ENSG00000175137.9	SH3BP5L	SH3-binding domain protein 5-like	80851	Downsteam of trait	0.117209	0.0199569	0.0397273	0.195333	1
ENSG00000175197.5	DDIT3	DNA-damage-inducible transcript 3	1649	Downsteam of trait	0.131149	0.00915474	0.0236031	0	4
ENSG00000175287.14	PHYHD1	phytanoyl-CoA dioxygenase domain containing 1	254295	Upstream of trait	-0.213937	1.84613e-05	0.000434587	0.993333	1
ENSG00000175575.8	PAAF1	proteasomal ATPase-associated factor 1	80227	Independent of trait	0.134057	0.00770951	0.0212026	0.473333	No path
ENSG00000175662.13	TOM1L2	target of myb1-like 2 (chicken)	146691	Independent of trait	0.116628	0.0205826	0.0404191	0.393333	No path
ENSG00000175785.8	PRIMA1	proline rich membrane anchor 1	145270	Downsteam of trait	-0.156224	0.00186951	0.00846331	0.156	2
ENSG00000175826.7	CTDNEP1	CTD nuclear envelope phosphatase 1	23399	Downsteam of trait	-0.154468	0.00210624	0.00914312	0.0233333	6
ENSG00000175873.3	AC004840.9		101927181	Downsteam of trait	-0.121573	0.0157591	0.0339779	0	2
ENSG00000175970.6	UNC119B	unc-119 homolog B (C. elegans)	84747	Independent of trait	-0.133567	0.00793766	0.0215905	0.224667	No path
ENSG00000176046.7	NUPR1	nuclear protein, transcriptional regulator, 1	26471	Upstream of trait	-0.158048	0.0016496	0.00776939	0.81	1
ENSG00000176049.11	JAKMIP2	janus kinase and microtubule interacting protein 2	9832	Downsteam of trait	-0.124596	0.0133253	0.0305247	0.13	2
ENSG00000176222.7	ZNF404	zinc finger protein 404	342908	Independent of trait	0.112148	0.0260123	0.0473815	0.174	No path
ENSG00000176386.4	CDC26	cell division cycle 26	246184	Upstream of trait	-0.149461	0.00293928	0.0113734	0.601333	1
ENSG00000176387.6	HSD11B2	hydroxysteroid (11-beta) dehydrogenase 2	3291	Upstream of trait	-0.175616	0.000461676	0.00334309	0.552	1
ENSG00000176396.9	EID2	EP300 interacting inhibitor of differentiation 2	163126	Independent of trait	0.113056	0.0248213	0.0459621	0.295333	No path
ENSG00000176401.4	EID2B	EP300 interacting inhibitor of differentiation 2B	126272	Upstream of trait	0.196099	8.92159e-05	0.00125554	0.582667	1
ENSG00000176406.16	RIMS2	regulating synaptic membrane exocytosis 2	9699	Upstream of trait	0.13729	0.00634496	0.0186027	0.569333	1
ENSG00000176410.6	DNAJC30	DnaJ (Hsp40) homolog, subfamily C, member 30	84277	Upstream of trait	0.16336	0.00113717	0.00604958	0.481333	1
ENSG00000176463.8	SLCO3A1	solute carrier organic anion transporter family, member 3A1	28232	Upstream of trait	-0.222955	7.9016e-06	0.000261516	0.648	1
ENSG00000176485.6	PLA2G16	phospholipase A2, group XVI	11145	Independent of trait	-0.12532	0.0127944	0.0297686	0.428667	No path
ENSG00000176490.4	DIRAS1	DIRAS family, GTP-binding RAS-like 1	148252	Upstream of trait	0.201549	5.59328e-05	0.00092843	0.906667	1
ENSG00000176531.5	PHLDB3	pleckstrin homology-like domain, family B, member 3	653583	Downsteam of trait	-0.129494	0.0100804	0.0253721	0.034	2
ENSG00000176533.8	GNG7	guanine nucleotide binding protein (G protein), gamma 7	2788	Independent of trait	-0.146975	0.00345563	0.0126745	0.152667	No path
ENSG00000176720.3	BOK	BCL2-related ovarian killer	666	Downsteam of trait	-0.13659	0.00662047	0.0191291	0.145333	2
ENSG00000176840.7	MIR7-3HG	MIR7-3 host gene (non-protein coding)	284424	Upstream of trait	0.213729	1.88186e-05	0.000436968	0.992	1
ENSG00000176907.3	C8orf4	chromosome 8 open reading frame 4	56892	Downsteam of trait	0.128758	0.0105182	0.0260186	0	2
ENSG00000177000.6	MTHFR	methylenetetrahydrofolate reductase (NAD(P)H)	4524	Upstream of trait	0.122401	0.0150568	0.0329549	0.570667	1
ENSG00000177303.5	CASKIN2	CASK interacting protein 2	57513	Independent of trait	-0.135152	0.00722056	0.0202264	0.474	No path
ENSG00000177432.6	NAP1L5	nucleosome assembly protein 1-like 5	266812	Downsteam of trait	0.197576	7.87108e-05	0.00116601	0.396	2
ENSG00000177469.12	PTRF	polymerase I and transcript release factor	284119	Independent of trait	-0.142188	0.00468742	0.0153024	0.194667	No path
ENSG00000177548.8	RABEP2	rabaptin, RAB GTPase binding effector protein 2	79874	Independent of trait	-0.130351	0.00959083	0.0244246	0.298	No path
ENSG00000177556.7	ATOX1	antioxidant 1 copper chaperone	475	Downsteam of trait	0.123998	0.0137788	0.0311648	0.00133333	2
ENSG00000177595.12	PIDD	p53-induced death domain protein	55367	Upstream of trait	-0.170161	0.000694759	0.00439649	0.532667	1
ENSG00000177646.13	ACAD9	acyl-CoA dehydrogenase family, member 9	28976	Downsteam of trait	0.162209	0.00123377	0.00635626	0	2
ENSG00000177697.12	CD151	CD151 molecule (Raph blood group)	977	Independent of trait	-0.11442	0.0231213	0.0437433	0.116	No path
ENSG00000177807.5	KCNJ10	potassium inwardly-rectifying channel, subfamily J, member 10	3766	Downsteam of trait	-0.235215	2.3534e-06	0.000133641	0	2
ENSG00000177853.10	ZNF518A	zinc finger protein 518A	9849	Upstream of trait	0.202063	5.34897e-05	0.000899408	0.82	1
ENSG00000177917.5	ARL6IP6	ADP-ribosylation-like factor 6 interacting protein 6	151188	Independent of trait	-0.142115	0.00470896	0.0153495	0.334667	No path
ENSG00000177990.7	DPY19L2	dpy-19-like 2 (C. elegans)	283417	Downsteam of trait	0.140162	0.00531875	0.0166282	0	2
ENSG00000178038.12	ALS2CL	ALS2 C-terminal like	259173	Downsteam of trait	0.138791	0.00578824	0.017559	0.0506667	2
ENSG00000178162.4	FAR2P2	fatty acyl CoA reductase 2 pseudogene 2	100216479	Downsteam of trait	0.135723	0.00697667	0.0196966	0.0973333	2
ENSG00000178209.10	PLEC	plectin	5339	Upstream of trait	-0.141988	0.00474647	0.0154406	0.544	1
ENSG00000178234.7	GALNT11	UDP-N-acetyl-alpha-D-galactosamine:polypeptide N-acetylgalactosaminyltransferase 11 (GalNAc-T11)	63917	Downsteam of trait	0.182377	0.000273556	0.00242789	0.0306667	2
ENSG00000178252.11	WDR6	WD repeat domain 6	11180	Independent of trait	-0.125816	0.0124409	0.0292919	0.184	No path
ENSG00000178796.8	RIIAD1	regulatory subunit of type II PKA R-subunit (RIIa) domain containing 1	284485	Upstream of trait	0.165866	0.000950434	0.00536889	0.713333	1
ENSG00000178802.13	MPI	mannose phosphate isomerase	4351	Downsteam of trait	0.117592	0.019553	0.0391885	0.032	2
ENSG00000178921.9	PFAS	phosphoribosylformylglycinamidine synthase	5198	Downsteam of trait	0.118037	0.0190922	0.0385394	0.008	2
ENSG00000178922.12	HYI	hydroxypyruvate isomerase (putative)	81888	Downsteam of trait	-0.174893	0.000487735	0.00348116	0.354	2
ENSG00000179029.10	TMEM107	transmembrane protein 107	84314	Downsteam of trait	0.257937	2.08325e-07	3.85037e-05	0	2
ENSG00000179115.6	FARSA	phenylalanyl-tRNA synthetase, alpha subunit	2193	Downsteam of trait	0.165653	0.000965102	0.00542807	0.422667	2
ENSG00000179241.8	LDLRAD3	low density lipoprotein receptor class A domain containing 3	143458	Downsteam of trait	-0.229663	4.10694e-06	0.000179592	0	2
ENSG00000179598.5	PLD6	phospholipase D family, member 6	201164	Downsteam of trait	0.120446	0.0167608	0.0352284	0.188667	2
ENSG00000179632.5	MAF1	MAF1 homolog (S. cerevisiae)	84232	Downsteam of trait	-0.18912	0.000159279	0.00178702	0.0766667	2
ENSG00000179818.6	PCBP1-AS1	PCBP1 antisense RNA 1	400960	Downsteam of trait	-0.169674	0.000720158	0.00452171	0.153333	2
ENSG00000179943.6	FIZ1	FLT3-interacting zinc finger 1	84922	Downsteam of trait	-0.182888	0.000262728	0.00237875	0.354667	4
ENSG00000180011.6	ZADH2	zinc binding alcohol dehydrogenase domain containing 2	284273	Upstream of trait	0.11197	0.0262513	0.0476842	0.499333	1
ENSG00000180354.11	MTURN	maturin, neural progenitor differentiation regulator homolog (Xenopus)	222166	Independent of trait	-0.125312	0.0127998	0.0297686	0.279333	No path
ENSG00000180488.8	FAM73A	family with sequence similarity 73, member A	374986	Downsteam of trait	0.215364	1.61803e-05	0.000400376	0.347333	2
ENSG00000180543.3	TSPYL5	TSPY-like 5	85453	Downsteam of trait	0.130853	0.00931418	0.0239177	0.211333	2
ENSG00000180777.9	ANKRD30B	ankyrin repeat domain 30B	374860	Upstream of trait	0.197633	7.83303e-05	0.00116303	0.916667	1
ENSG00000180834.3	MAP6D1	MAP6 domain containing 1	79929	Downsteam of trait	-0.205238	4.04838e-05	0.00074879	0.188667	2
ENSG00000180900.12	SCRIB	scribbled planar cell polarity protein	23513	Downsteam of trait	-0.169768	0.000715186	0.00449499	0.23	4
ENSG00000180902.12	D2HGDH	D-2-hydroxyglutarate dehydrogenase	728294	Upstream of trait	-0.119733	0.0174234	0.0361077	0.568	1
ENSG00000180921.6	FAM83H	family with sequence similarity 83, member H	286077	Downsteam of trait	0.122353	0.0150966	0.0330056	0.132	2
ENSG00000181274.5	FRAT2	frequently rearranged in advanced T-cell lymphomas 2	23401	Independent of trait	-0.118565	0.0185585	0.0378395	0.448667	No path
ENSG00000181350.7	FAM211A	family with sequence similarity 211, member A	388341	Downsteam of trait	0.124715	0.0132365	0.0304396	0.26	2
ENSG00000181396.8	OGFOD3	2-oxoglutarate and iron-dependent oxygenase domain containing 3	79701	Independent of trait	0.116193	0.0210624	0.0410817	0.324	No path
ENSG00000181409.7	AATK	apoptosis-associated tyrosine kinase	9625	Downsteam of trait	-0.212278	2.14995e-05	0.000490069	0.211333	2
ENSG00000181444.8	ZNF467	zinc finger protein 467	168544	Downsteam of trait	-0.161254	0.00131959	0.0066136	0.0946667	2
ENSG00000181588.14	MEX3D	mex-3 RNA binding family member D	399664	Independent of trait	-0.129094	0.0103165	0.0257605	0.147333	No path
ENSG00000181638.13	ZFP41	ZFP41 zinc finger protein	286128	Independent of trait	-0.132178	0.0086176	0.0227295	0.381333	No path
ENSG00000181649.5	PHLDA2	pleckstrin homology-like domain, family A, member 2	7262	Downsteam of trait	0.175869	0.000452888	0.00330533	0.0613333	2
ENSG00000181929.6	PRKAG1	protein kinase, AMP-activated, gamma 1 non-catalytic subunit	5571	Independent of trait	0.132211	0.00860108	0.0226988	0.272667	No path
ENSG00000182013.12	PNMAL1	paraneoplastic Ma antigen family-like 1	55228	Downsteam of trait	0.140944	0.00506654	0.0160858	0.113333	2
ENSG00000182118.5	FAM89A	family with sequence similarity 89, member A	375061	Downsteam of trait	-0.113001	0.0248921	0.045972	0	2
ENSG00000182173.8	TSEN54	TSEN54 tRNA splicing endonuclease subunit	283989	Downsteam of trait	-0.12697	0.0116526	0.0279284	0.234	2
ENSG00000182272.7	B4GALNT4	beta-1,4-N-acetyl-galactosaminyl transferase 4	338707	Independent of trait	-0.134729	0.00740599	0.020612	0.207333	No path
ENSG00000182310.7	SPACA6P	sperm acrosome associated 6, pseudogene	147650	Downsteam of trait	-0.214832	1.69975e-05	0.00041058	0	2
ENSG00000182319.5	SGK223	Tyrosine-protein kinase SgK223	157285	Upstream of trait	0.18125	0.000298862	0.00254234	0.708	1
ENSG00000182372.6	CLN8	ceroid-lipofuscinosis, neuronal 8 (epilepsy, progressive with mental retardation)	2055	Downsteam of trait	-0.126759	0.0117932	0.0281716	0.052	2
ENSG00000182500.7	ORAI1	ORAI calcium release-activated calcium modulator 1	84876	Downsteam of trait	-0.121369	0.0159367	0.0341677	0.152667	2
ENSG00000182902.8	SLC25A18	solute carrier family 25 (glutamate carrier), member 18	83733	Independent of trait	-0.227084	5.29404e-06	0.000210255	0.494	No path
ENSG00000182952.3	HMGN4	high mobility group nucleosomal binding domain 4	10473	Downsteam of trait	0.130687	0.00940488	0.0240933	0.209333	2
ENSG00000182963.5	GJC1	gap junction protein, gamma 1, 45kDa	10052	Independent of trait	-0.117891	0.0192427	0.0387827	0.302	No path
ENSG00000183066.10	WBP2NL	WBP2 N-terminal like	164684	Independent of trait	0.152191	0.00245395	0.0100608	0.43	No path
ENSG00000183111.7	ARHGEF37	Rho guanine nucleotide exchange factor (GEF) 37	389337	Downsteam of trait	-0.158186	0.00163388	0.00771617	0.038	2
ENSG00000183401.7	CCDC159	coiled-coil domain containing 159	126075	Upstream of trait	-0.169574	0.000725497	0.00453671	0.606	1
ENSG00000183426.11	NPIPA1	nuclear pore complex interacting protein family, member A1	9284	Downsteam of trait	-0.177057	0.000413579	0.0031233	0.163333	2
ENSG00000183527.6	PSMG1	proteasome (prosome, macropain) assembly chaperone 1	8624	Independent of trait	0.140033	0.00536133	0.0166701	0.216667	No path
ENSG00000183569.13	SERHL2	serine hydrolase-like 2	253190	Downsteam of trait	-0.219877	1.05984e-05	0.00031764	0.0873333	2
ENSG00000183688.4	FAM101B	family with sequence similarity 101, member B	359845	Downsteam of trait	-0.148713	0.00308675	0.0117268	0.0346667	2
ENSG00000183963.13	SMTN	smoothelin	6525	Downsteam of trait	-0.229631	4.11981e-06	0.000179592	0	2
ENSG00000184009.4	ACTG1	actin, gamma 1	60	Downsteam of trait	0.190268	0.000144999	0.00168729	0.184	2
ENSG00000184117.7	NIPSNAP1	nipsnap homolog 1 (C. elegans)	8508	Downsteam of trait	0.207304	3.36971e-05	0.000663047	0.338667	2
ENSG00000184261.3	KCNK12	potassium channel, subfamily K, member 12	56660	Independent of trait	-0.151611	0.00255044	0.0103256	0.35	No path
ENSG00000184428.7	TOP1MT	topoisomerase (DNA) I, mitochondrial	116447	Upstream of trait	-0.179818	0.000334226	0.00272844	0.885333	1
ENSG00000184497.8	TMEM255B	transmembrane protein 255B	348013	Downsteam of trait	-0.138534	0.00588042	0.017733	0.014	2
ENSG00000184887.9	BTBD6	BTB (POZ) domain containing 6	90135	Independent of trait	-0.141509	0.00489114	0.0157138	0.323333	No path
ENSG00000184897.4	H1FX	H1 histone family, member X	8971	Independent of trait	-0.122651	0.0148496	0.0327422	0.412667	No path
ENSG00000185105.4	MYADML2	myeloid-associated differentiation marker-like 2	255275	Upstream of trait	0.184973	0.000222637	0.00215758	0.638667	1
ENSG00000185129.4	PURA	purine-rich element binding protein A	5813	Upstream of trait	-0.136813	0.00653147	0.0189862	0.778	1
ENSG00000185163.5	DDX51	DEAD (Asp-Glu-Ala-Asp) box polypeptide 51	317781	Downsteam of trait	0.1401	0.00533929	0.0166457	0.136	2
ENSG00000185290.3	NUPR1L	nuclear protein, transcriptional regulator, 1-like	389493	Downsteam of trait	0.174093	0.000518118	0.00359816	0.216	2
ENSG00000185340.11	GAS2L1	growth arrest-specific 2 like 1	10634	Downsteam of trait	-0.189749	0.000151306	0.00172187	0.084	2
ENSG00000185519.8	FAM131C	family with sequence similarity 131, member C	348487	Downsteam of trait	-0.144956	0.00393415	0.0137118	0.36	2
ENSG00000185591.5	SP1	Sp1 transcription factor	6667	Upstream of trait	-0.208966	2.90315e-05	0.000602368	0.539333	1
ENSG00000185684.8	EP400NL	EP400 N-terminal like	347918	Independent of trait	0.117593	0.0195518	0.0391885	0.384667	No path
ENSG00000185988.7	PLK5	polo-like kinase 5	126520	Downsteam of trait	-0.116626	0.0205853	0.0404191	0.146667	2
ENSG00000186001.8	LRCH3	leucine-rich repeats and calponin homology (CH) domain containing 3	84859	Downsteam of trait	-0.165867	0.000950373	0.00536889	0.121333	2
ENSG00000186020.8	ZNF529	zinc finger protein 529	57711	Downsteam of trait	0.112359	0.0257318	0.0470427	0.000666667	2
ENSG00000186162.6	CIDECP	cell death-inducing DFFA-like effector c pseudogene	152302	Independent of trait	0.11399	0.0236469	0.0444357	0.309333	No path
ENSG00000186635.10	ARAP1	ArfGAP with RhoGAP domain, ankyrin repeat and PH domain 1	116985	Downsteam of trait	-0.222073	8.59909e-06	0.000278336	0	2
ENSG00000186660.14	ZFP91	ZFP91 zinc finger protein	80829	Downsteam of trait	-0.133097	0.00816237	0.0219525	0.124	2
ENSG00000186665.8	C17orf58	chromosome 17 open reading frame 58	284018	Downsteam of trait	0.137723	0.00617942	0.0183585	0.0226667	2
ENSG00000186834.2	HEXIM1	hexamethylene bis-acetamide inducible 1	10614	Downsteam of trait	-0.178632	0.000366387	0.00289042	0.0466667	2
ENSG00000186891.9	TNFRSF18	tumor necrosis factor receptor superfamily, member 18	8784	Upstream of trait	0.226739	5.47567e-06	0.000212149	0.988	1
ENSG00000186951.12	PPARA	peroxisome proliferator-activated receptor alpha	5465	Downsteam of trait	-0.11878	0.0183452	0.037511	0	4
ENSG00000187024.8	PTRH1	peptidyl-tRNA hydrolase 1 homolog (S. cerevisiae)	138428	Downsteam of trait	0.178787	0.000362034	0.00286863	0.036	2
ENSG00000187231.8	SESTD1	SEC14 and spectrin domains 1	91404	Independent of trait	-0.111193	0.0273179	0.0489064	0.207333	No path
ENSG00000187239.11	FNBP1	formin binding protein 1	23048	Upstream of trait	-0.115178	0.0222211	0.0426226	0.533333	1
ENSG00000187244.5	BCAM	basal cell adhesion molecule (Lutheran blood group)	4059	Downsteam of trait	-0.147371	0.00336824	0.0124385	0.0153333	1
ENSG00000187260.10	WDR86	WD repeat domain 86	349136	Downsteam of trait	0.148352	0.00316023	0.01186	0.0973333	4
ENSG00000187446.7	CHP1	calcineurin-like EF-hand protein 1	11261	Upstream of trait	0.213865	1.85842e-05	0.000435895	0.944	1
ENSG00000187535.9	IFT140	intraflagellar transport 140 homolog (Chlamydomonas)	9742	Upstream of trait	-0.202981	4.93691e-05	0.000855466	0.598	1
ENSG00000187676.6	B3GALTL	beta 1,3-galactosyltransferase-like	145173	Downsteam of trait	-0.149264	0.00297759	0.0114532	0.138	2
ENSG00000187764.7	SEMA4D	sema domain, immunoglobulin domain (Ig), transmembrane domain (TM) and short cytoplasmic domain, (semaphorin) 4D	10507	Independent of trait	-0.12016	0.0170247	0.035552	0.225333	No path
ENSG00000188004.5	C1orf204	chromosome 1 open reading frame 204	284677	Upstream of trait	0.210187	2.60019e-05	0.000562336	0.495333	1
ENSG00000188039.9	NWD1	NACHT and WD repeat domain containing 1	284434	Upstream of trait	-0.21513	1.65359e-05	0.000403952	0.776	1
ENSG00000188385.7	JAKMIP3	Janus kinase and microtubule interacting protein 3	282973	Downsteam of trait	-0.142691	0.00454161	0.0149622	0	2
ENSG00000188493.8	C19orf54	chromosome 19 open reading frame 54	284325	Downsteam of trait	-0.179889	0.00033238	0.0027242	0.198667	2
ENSG00000188542.5	DUSP28	dual specificity phosphatase 28	285193	Upstream of trait	0.233456	2.81145e-06	0.000152944	0.648667	1
ENSG00000188549.8	C15orf52	chromosome 15 open reading frame 52	388115	Downsteam of trait	-0.185129	0.000219863	0.00215002	0.00266667	2
ENSG00000188599.12	NPIPP1	nuclear pore complex interacting protein pseudogene 1		Downsteam of trait	-0.230793	3.67091e-06	0.000174828	0	2
ENSG00000188763.3	FZD9	frizzled family receptor 9	8326	Downsteam of trait	-0.165083	0.00100551	0.00558737	0	2
ENSG00000188811.7	NHLRC3	NHL repeat containing 3	387921	Upstream of trait	0.160754	0.00136675	0.00676958	0.75	1
ENSG00000189060.4	H1F0	H1 histone family, member 0	3005	Upstream of trait	-0.211937	2.21794e-05	0.000503792	0.61	1
ENSG00000189077.6	TMEM120A	transmembrane protein 120A	83862	Downsteam of trait	-0.197297	8.05976e-05	0.00118313	0	2
ENSG00000189241.6	TSPYL1	TSPY-like 1	7259	Downsteam of trait	0.157819	0.00167582	0.00784996	0.388667	2
ENSG00000189319.9	FAM53B	family with sequence similarity 53, member B	9679	Downsteam of trait	-0.15273	0.00236719	0.00981244	0.0606667	2
ENSG00000196123.8	KIAA0895L	KIAA0895-like	653319	Downsteam of trait	0.14638	0.00359077	0.0129645	0.302	2
ENSG00000196169.10	KIF19	kinesin family member 19	124602	Downsteam of trait	-0.128326	0.0107828	0.0264507	0.0873333	2
ENSG00000196177.7	ACADSB	acyl-CoA dehydrogenase, short/branched chain	36	Independent of trait	0.133776	0.00783947	0.0214224	0.221333	No path
ENSG00000196187.7	TMEM63A	transmembrane protein 63A	9725	Independent of trait	-0.171611	0.000623971	0.00409255	0.417333	No path
ENSG00000196189.7	SEMA4A	sema domain, immunoglobulin domain (Ig), transmembrane domain (TM) and short cytoplasmic domain, (semaphorin) 4A	64218	Independent of trait	-0.121721	0.0156318	0.0337651	0.355333	No path
ENSG00000196263.3	ZNF471	zinc finger protein 471	57573	Independent of trait	0.128748	0.0105245	0.0260243	0.388	No path
ENSG00000196268.6	ZNF493	zinc finger protein 493	284443	Downsteam of trait	0.135403	0.00711227	0.0199992	0.123333	2
ENSG00000196295.5	AC005154.6		401320	Downsteam of trait	0.117401	0.0197534	0.0394313	0.227333	2
ENSG00000196329.6	GIMAP5	GTPase, IMAP family member 5	55340	Downsteam of trait	-0.120544	0.0166717	0.0351094	0.006	2
ENSG00000196419.7	XRCC6	X-ray repair complementing defective repair in Chinese hamster cells 6	2547	Independent of trait	0.115294	0.0220861	0.042439	0.0833333	No path
ENSG00000196422.5	PPP1R26	protein phosphatase 1, regulatory subunit 26	9858	Downsteam of trait	-0.140883	0.0050857	0.0161071	0.369333	2
ENSG00000196428.7	TSC22D2	TSC22 domain family, member 2	9819	Downsteam of trait	0.112927	0.024988	0.0461258	0.0153333	4
ENSG00000196476.7	C20orf96	chromosome 20 open reading frame 96	140680	Downsteam of trait	-0.146423	0.00358103	0.0129365	0.112667	2
ENSG00000196502.7	SULT1A1	sulfotransferase family, cytosolic, 1A, phenol-preferring, member 1	6817	Downsteam of trait	0.179973	0.000330205	0.00271617	0	2
ENSG00000196542.4	SPTSSB	serine palmitoyltransferase, small subunit B	165679	Downsteam of trait	0.131588	0.00892199	0.0232518	0.0266667	2
ENSG00000196655.5	TRAPPC4	trafficking protein particle complex 4	51399	Downsteam of trait	0.117845	0.0192895	0.0388476	0.0413333	2
ENSG00000196739.9	COL27A1	collagen, type XXVII, alpha 1	85301	Downsteam of trait	-0.2648	9.55699e-08	2.60514e-05	0.004	2
ENSG00000196839.8	ADA	adenosine deaminase	100	Downsteam of trait	-0.125136	0.0129277	0.029993	0.00933333	2
ENSG00000197013.4	ZNF429	zinc finger protein 429	353088	Upstream of trait	0.125467	0.0126883	0.029589	0.659333	1
ENSG00000197019.4	SERTAD1	SERTA domain containing 1	29950	Independent of trait	-0.112195	0.0259494	0.0472935	0.128	No path
ENSG00000197062.6	RP5-874C20.3			Upstream of trait	0.140352	0.00525641	0.0164864	0.520667	1
ENSG00000197111.9	PCBP2	poly(rC) binding protein 2	5094	Downsteam of trait	-0.135329	0.00714389	0.0200637	0.218667	4
ENSG00000197147.7	LRRC8B	leucine rich repeat containing 8 family, member B	23507	Downsteam of trait	0.187038	0.000188617	0.00195324	0.238	2
ENSG00000197150.8	ABCB8	ATP-binding cassette, sub-family B (MDR/TAP), member 8	11194	Upstream of trait	0.15492	0.00204271	0.00900599	0.496667	1
ENSG00000197157.6	SND1	staphylococcal nuclease and tudor domain containing 1	27044	Independent of trait	0.12391	0.0138462	0.0312863	0.123333	No path
ENSG00000197177.9	GPR123	G protein-coupled receptor 123	84435	Independent of trait	0.180574	0.000315103	0.0026253	0.260667	No path
ENSG00000197256.6	KANK2	KN motif and ankyrin repeat domains 2	25959	Downsteam of trait	-0.196881	8.34973e-05	0.00120654	0.0673333	2
ENSG00000197548.7	ATG7	autophagy related 7	10533	Downsteam of trait	0.151477	0.00257318	0.0103917	0.0133333	2
ENSG00000197858.6	GPAA1	glycosylphosphatidylinositol anchor attachment 1	8733	Independent of trait	0.125965	0.0123369	0.0291098	0.135333	No path
ENSG00000197879.9	MYO1C	myosin IC	4641	Downsteam of trait	-0.126603	0.0118988	0.0283714	0.100667	2
ENSG00000197885.6	NKIRAS1	NFKB inhibitor interacting Ras-like 1	28512	Downsteam of trait	0.16026	0.00141484	0.00697014	0.177333	2
ENSG00000198046.7	ZNF667	zinc finger protein 667	63934	Downsteam of trait	0.118648	0.0184758	0.0376948	0.00333333	4
ENSG00000198053.7	SIRPA	signal-regulatory protein alpha	140885	Independent of trait	-0.136193	0.00678125	0.0193816	0.312667	No path
ENSG00000198064.8	RP11-347C12.1	Putative NPIP-like protein LOC613037	101929910	Downsteam of trait	-0.142825	0.00450349	0.0148593	0.277333	2
ENSG00000198160.10	MIER1	mesoderm induction early response 1, transcriptional regulator	57708	Downsteam of trait	-0.12259	0.0148999	0.0328083	0.124667	2
ENSG00000198185.6	ZNF334	zinc finger protein 334	55713	Upstream of trait	0.226684	5.50557e-06	0.000212149	0.891333	1
ENSG00000198198.9	SZT2	seizure threshold 2 homolog (mouse)	23334	Independent of trait	-0.112048	0.0261459	0.0475714	0.354	No path
ENSG00000198276.8	UCKL1	uridine-cytidine kinase 1-like 1	54963	Upstream of trait	-0.211074	2.39936e-05	0.000538476	0.732667	1
ENSG00000198300.7	PEG3	paternally expressed 3	5178	Independent of trait	0.124195	0.0136279	0.0309985	0.44	No path
ENSG00000198301.7	SDAD1	SDA1 domain containing 1	55153	Downsteam of trait	0.154593	0.00208851	0.00910453	0.072	2
ENSG00000198355.4	PIM3	pim-3 oncogene	415116	Downsteam of trait	-0.134485	0.00751478	0.0208342	0.229333	2
ENSG00000198363.10	ASPH	aspartate beta-hydroxylase	444	Independent of trait	0.140048	0.00535635	0.0166626	0.356	No path
ENSG00000198556.9	ZNF789	zinc finger protein 789	285989	Downsteam of trait	0.133214	0.00810588	0.0218738	0	4
ENSG00000198740.4	ZNF652	zinc finger protein 652	22834	Downsteam of trait	-0.125696	0.0125256	0.0293701	0.221333	2
ENSG00000198743.5	SLC5A3	solute carrier family 5 (sodium/myo-inositol cotransporter), member 3	6526	Downsteam of trait	-0.135069	0.00725633	0.0202843	0.327333	2
ENSG00000198792.7	TMEM184B	transmembrane protein 184B	25829	Downsteam of trait	-0.243084	1.04381e-06	9.20232e-05	0.396667	2
ENSG00000198830.6	HMGN2	high mobility group nucleosomal binding domain 2	3151	Upstream of trait	0.239049	1.58921e-06	0.000113054	0.99	1
ENSG00000198835.3	GJC2	gap junction protein, gamma 2, 47kDa	57165	Downsteam of trait	-0.136061	0.00683589	0.0194627	0.164667	2
ENSG00000198894.3	CIPC	CLOCK-interacting pacemaker	85457	Upstream of trait	-0.167689	0.000832801	0.00494074	0.540667	1
ENSG00000198914.2	POU3F3	POU class 3 homeobox 3	5455	Downsteam of trait	-0.167844	0.000823473	0.00491323	0.15	2
ENSG00000198917.7	C9orf114	chromosome 9 open reading frame 114	51490	Independent of trait	-0.135708	0.00698303	0.0197025	0.349333	No path
ENSG00000198931.6	APRT	adenine phosphoribosyltransferase	353	Independent of trait	0.146679	0.00352234	0.012787	0.396	No path
ENSG00000198952.5	SMG5	SMG5 nonsense mediated mRNA decay factor	23381	Downsteam of trait	-0.141656	0.00484644	0.0156323	0.223333	2
ENSG00000203705.5	TATDN3	TatD DNase domain containing 3	128387	Independent of trait	0.122181	0.0152405	0.0332046	0.352	No path
ENSG00000203706.4	SERTAD4-AS1	SERTAD4 antisense RNA 1	574036	Downsteam of trait	-0.121569	0.0157621	0.0339779	0.13	2
ENSG00000203772.6	SPRN	shadow of prion protein homolog (zebrafish)	503542	Independent of trait	0.137706	0.00618608	0.0183669	0.203333	No path
ENSG00000203778.2	FAM229B	family with sequence similarity 229, member B	619208	Independent of trait	0.113169	0.0246773	0.0457795	0.246667	No path
ENSG00000203791.7	METTL10	methyltransferase like 10	399818	Downsteam of trait	0.123227	0.0143834	0.0320968	0.024	2
ENSG00000203965.7	EFCAB7	EF-hand calcium binding domain 7	84455	Downsteam of trait	0.119426	0.0177157	0.0365238	0.064	2
ENSG00000204209.6	DAXX	death-domain associated protein	1616	Downsteam of trait	-0.146344	0.00359926	0.0129807	0.0373333	2
ENSG00000204219.5	TCEA3	transcription elongation factor A (SII), 3	6920	Upstream of trait	-0.154427	0.00211196	0.0091513	0.534	1
ENSG00000204228.3	HSD17B8	hydroxysteroid (17-beta) dehydrogenase 8	7923	Independent of trait	0.115995	0.0212845	0.0413902	0.0873333	No path
ENSG00000204231.6	RXRB	retinoid X receptor, beta	6257	Downsteam of trait	0.162326	0.00122365	0.00631692	0.000666667	2
ENSG00000204256.7	BRD2	bromodomain containing 2	6046	Downsteam of trait	-0.165779	0.000956392	0.00539784	0.196667	2
ENSG00000204282.3	TNRC6C-AS1	TNRC6C antisense RNA 1	100131096	Downsteam of trait	-0.157022	0.00177016	0.00812747	0.114667	2
ENSG00000204301.5	NOTCH4	notch 4	4855	Downsteam of trait	-0.195653	9.26366e-05	0.0012869	0	2
ENSG00000204310.6	AGPAT1	1-acylglycerol-3-phosphate O-acyltransferase 1	10554	Downsteam of trait	0.250777	4.58817e-07	6.06165e-05	0	2
ENSG00000204386.5	NEU1	sialidase 1 (lysosomal sialidase)	4758	Downsteam of trait	0.16137	0.0013089	0.0065838	0.288	2
ENSG00000204428.7	LY6G5C	lymphocyte antigen 6 complex, locus G5C	80741	Downsteam of trait	-0.191666	0.000129234	0.00159964	0.114	2
ENSG00000204525.8	HLA-C	major histocompatibility complex, class I, C	3107	Independent of trait	-0.120456	0.0167523	0.0352219	0.149333	No path
ENSG00000204851.4	PNMAL2	paraneoplastic Ma antigen family-like 2	57469	Independent of trait	0.122628	0.0148685	0.0327615	0.168667	No path
ENSG00000204946.5	ZNF783	zinc finger family member 783	100289678	Downsteam of trait	0.122997	0.0145678	0.0323854	0.0406667	4
ENSG00000205106.2	CTD-2210P24.4	Uncharacterized protein		Upstream of trait	0.191948	0.000126251	0.0015778	0.648667	1
ENSG00000205138.2	SDHAF1	succinate dehydrogenase complex assembly factor 1	644096	Downsteam of trait	0.179553	0.000341178	0.0027595	0.352	2
ENSG00000205250.4	E2F4	E2F transcription factor 4, p107/p130-binding	1874	Downsteam of trait	-0.147359	0.00337085	0.0124411	0.240667	2
ENSG00000205352.6	PRR13	proline rich 13	54458	Downsteam of trait	0.279871	1.59569e-08	9.5899e-06	0	2
ENSG00000205485.9	AC004980.7		100133091	Downsteam of trait	0.113579	0.024157	0.0451322	0.024	2
ENSG00000205560.8	CPT1B	carnitine palmitoyltransferase 1B (muscle)	1375	Downsteam of trait	-0.161448	0.0013018	0.00656813	0.139333	2
ENSG00000205959.3	RP11-689P11.2			Downsteam of trait	0.181924	0.000283464	0.00248633	0.036	2
ENSG00000206053.8	HN1L	hematological and neurological expressed 1-like	90861	Downsteam of trait	-0.154088	0.00216087	0.00926474	0.242	5
ENSG00000212694.4	AC084018.1		338799	Downsteam of trait	-0.139088	0.00568356	0.0173389	0.369333	2
ENSG00000213015.4	ZNF580	zinc finger protein 580	51157	Upstream of trait	-0.148486	0.00313283	0.0118049	0.684667	1
ENSG00000213424.4	KRT222	keratin 222	125113	Upstream of trait	0.175973	0.000449309	0.0032922	0.799333	1
ENSG00000213462.4	ERV3-1	endogenous retrovirus group 3, member 1	2086	Downsteam of trait	0.126108	0.0122372	0.0289333	0.0566667	2
ENSG00000213760.5	ATP6V1G2	ATPase, H+ transporting, lysosomal 13kDa, V1 subunit G2	534	Independent of trait	0.124419	0.013458	0.0307418	0.269333	No path
ENSG00000213859.3	KCTD11	potassium channel tetramerization domain containing 11	147040	Downsteam of trait	-0.167407	0.000850086	0.00499723	0	2
ENSG00000213977.3	TAX1BP3	Tax1 (human T-cell leukemia virus type I) binding protein 3	30851	Upstream of trait	-0.133018	0.00820046	0.0220003	0.691333	1
ENSG00000214087.4	ARL16	ADP-ribosylation factor-like 16	339231	Downsteam of trait	0.126659	0.0118604	0.0283112	0	2
ENSG00000214100.4	AC079776.2		389033	Downsteam of trait	0.110977	0.0276201	0.0493246	0.0713333	6
ENSG00000214353.3	VAC14-AS1	VAC14 antisense RNA 1	100130894	Downsteam of trait	-0.144665	0.0040077	0.013837	0.006	2
ENSG00000214530.2	STARD10	StAR-related lipid transfer (START) domain containing 10	10809	Downsteam of trait	-0.194136	0.000105228	0.00141036	0	2
ENSG00000214595.6	EML6	echinoderm microtubule associated protein like 6	400954	Downsteam of trait	0.139896	0.00540716	0.0167643	0.004	2
ENSG00000214719.5	AC005562.1			Downsteam of trait	-0.125868	0.0124048	0.0292439	0.144	2
ENSG00000214941.3	ZSWIM7	zinc finger, SWIM-type containing 7	125150	Downsteam of trait	-0.112295	0.0258167	0.0471303	0.0106667	2
ENSG00000215039.2	CD27-AS1	CD27 antisense RNA 1	678655	Downsteam of trait	0.130634	0.00943421	0.0241493	0.0386667	2
ENSG00000215218.3	UBE2QL1	ubiquitin-conjugating enzyme E2Q family-like 1	134111	Upstream of trait	0.117691	0.0194493	0.0390411	0.510667	1
ENSG00000216895.4	AC009403.2	Protein LOC100506302	100506302	Downsteam of trait	0.118443	0.0186807	0.0380194	0.108667	2
ENSG00000220008.2	LINGO3	leucine rich repeat and Ig domain containing 3	645191	Downsteam of trait	0.171474	0.000630372	0.00411785	0.316667	1
ENSG00000221890.2	NPTXR	neuronal pentraxin receptor	23467	Upstream of trait	0.139022	0.00570666	0.017393	0.740667	1
ENSG00000221983.2	UBA52	ubiquitin A-52 residue ribosomal protein fusion product 1	7311	Downsteam of trait	0.164361	0.00105886	0.00579432	0.0153333	2
ENSG00000223496.1	EXOSC6	exosome component 6	118460	Downsteam of trait	0.127908	0.0110448	0.0268696	0.00733333	2
ENSG00000223768.1	LINC00205	long intergenic non-protein coding RNA 205		Downsteam of trait	0.123438	0.0142153	0.0318866	0.098	2
ENSG00000223774.1	RP11-307B6.3			Downsteam of trait	0.135096	0.00724476	0.0202679	0.233333	2
ENSG00000223802.2	CERS1	ceramide synthase 1	2657	Downsteam of trait	-0.19981	6.50045e-05	0.00103846	0.228667	2
ENSG00000223953.3	C1QTNF5	C1q and tumor necrosis factor related protein 5	83552	Downsteam of trait	-0.193313	0.000112714	0.00147365	0.11	2
ENSG00000224597.3	PTCHD3P1	patched domain containing 3 pseudogene 1	387647	Independent of trait	0.123527	0.0141452	0.0317623	0.413333	No path
ENSG00000225151.5	GOLGA2P7	golgin A2 pseudogene 7	388152	Upstream of trait	0.133302	0.00806334	0.0217996	0.732	1
ENSG00000225177.1	RP11-390P2.4		441172	Upstream of trait	-0.17921	0.000350355	0.00279663	0.570667	1
ENSG00000225465.4	RFPL1S	RFPL1 antisense RNA 1	10740	Downsteam of trait	0.141719	0.00482723	0.0155936	0.104667	2
ENSG00000225792.1	AC004540.4			Downsteam of trait	-0.1258	0.0124521	0.0292919	0.0966667	2
ENSG00000225978.1	HAR1A	highly accelerated region 1A (non-protein coding)	768096	Downsteam of trait	0.165443	0.000979834	0.00548235	0.308	1
ENSG00000226328.1	CTA-217C2.1		100506714	Downsteam of trait	0.126143	0.012213	0.0289187	0.212667	2
ENSG00000227053.1	RP11-395B7.4			Upstream of trait	0.131562	0.00893561	0.0232712	0.61	1
ENSG00000228058.1	RP11-552D4.1		101927532	Upstream of trait	-0.148637	0.00310205	0.0117642	0.617333	1
ENSG00000228436.1	RP5-864K19.4			Downsteam of trait	-0.118527	0.0185962	0.0378926	0.157333	2
ENSG00000228716.2	DHFR	dihydrofolate reductase	1719	Downsteam of trait	-0.111876	0.0263778	0.0477917	0.108	2
ENSG00000229180.3	GS1-124K5.11			Independent of trait	-0.124143	0.0136675	0.0310341	0.404667	No path
ENSG00000231439.3	WASIR2	WASH and IL9R antisense RNA 2		Downsteam of trait	0.131236	0.00910786	0.0235749	0.000666667	2
ENSG00000231920.1	NEBL-AS1	NEBL antisense RNA 1	100128511	Downsteam of trait	0.112518	0.0255218	0.0468439	0.0233333	4
ENSG00000232044.3	LINC01105	long intergenic non-protein coding RNA 1105	400940	Downsteam of trait	-0.132577	0.00841704	0.0223589	0.0433333	4
ENSG00000232859.4	LYRM9	LYR motif containing 9	201229	Downsteam of trait	0.139829	0.00542959	0.0168178	0.0373333	2
ENSG00000232956.3	SNHG15	small nucleolar RNA host gene 15 (non-protein coding)	285958	Independent of trait	0.135961	0.00687707	0.0195433	0.122	No path
ENSG00000233006.1	AC034220.3		553103	Downsteam of trait	0.132155	0.00862936	0.0227364	0.008	2
ENSG00000233137.2	RP11-220I1.1		100506710	Upstream of trait	0.175809	0.000454949	0.00330546	0.7	1
ENSG00000234127.3	TRIM26	tripartite motif containing 26	7726	Downsteam of trait	-0.129994	0.00979203	0.0248102	0.0406667	2
ENSG00000234420.2	ZNF37BP	zinc finger protein 37B, pseudogene	100129482	Upstream of trait	0.139798	0.00543998	0.0168338	0.642667	1
ENSG00000234465.4	PINLYP	phospholipase A2 inhibitor and LY6/PLAUR domain containing	390940	Downsteam of trait	-0.197865	7.67931e-05	0.00115343	0	2
ENSG00000234531.2	RP11-288G11.3			Downsteam of trait	-0.184148	0.000237759	0.00224559	0.00266667	2
ENSG00000235257.2	AC093415.2		101928153	Downsteam of trait	0.119193	0.0179409	0.0368941	0.108667	2
ENSG00000235823.1	LINC00263	long intergenic non-protein coding RNA 263		Downsteam of trait	-0.243831	9.64885e-07	8.69266e-05	0.014	2
ENSG00000235863.1	B3GALT4	UDP-Gal:betaGlcNAc beta 1,3-galactosyltransferase, polypeptide 4	8705	Upstream of trait	-0.139973	0.00538142	0.0167085	0.586	1
ENSG00000236537.1	RP11-732M18.3		101930415	Independent of trait	-0.120004	0.0171689	0.0358071	0.451333	No path
ENSG00000236790.1	LINC00299	long intergenic non-protein coding RNA 299	339789	Downsteam of trait	-0.130422	0.00955173	0.0243442	0.00533333	2
ENSG00000236939.2	C8orf56	chromosome 8 open reading frame 56		Downsteam of trait	0.121726	0.0156274	0.0337651	0.103333	3
ENSG00000239857.1	GET4	golgi to ER traffic protein 4 homolog (S. cerevisiae)	51608	Downsteam of trait	0.126569	0.0119218	0.0284052	0.239333	2
ENSG00000240370.1	RPL13P5	ribosomal protein L13 pseudogene 5	283345	Independent of trait	-0.154279	0.00213321	0.00921871	0.472667	No path
ENSG00000242110.3	AMACR	alpha-methylacyl-CoA racemase	23600	Upstream of trait	0.155533	0.00195951	0.00876651	0.504	1
ENSG00000242114.1	MTFP1	mitochondrial fission process 1	51537	Downsteam of trait	-0.172224	0.000596104	0.00398531	0.124667	2
ENSG00000242252.1	BGLAP	bone gamma-carboxyglutamate (gla) protein	632	Downsteam of trait	0.15146	0.0025762	0.0103973	0	2
ENSG00000244187.2	TMEM141	transmembrane protein 141	85014	Downsteam of trait	0.147746	0.00328738	0.0122447	0	2
ENSG00000244480.1	AC005154.7			Independent of trait	0.11265	0.025348	0.0466304	0.266667	No path
ENSG00000245526.2	LINC00461	long intergenic non-protein coding RNA 461	407047	Downsteam of trait	0.144352	0.00408852	0.0140485	0.335333	2
ENSG00000245532.2	NEAT1	nuclear paraspeckle assembly transcript 1 (non-protein coding)	283131	Downsteam of trait	-0.154328	0.00212622	0.00919462	0.0966667	2
ENSG00000247317.3	RP11-273G15.2		100133669	Upstream of trait	0.148494	0.00313115	0.0118049	0.536667	1
ENSG00000247596.3	TWF2	twinfilin actin-binding protein 2	11344	Downsteam of trait	0.164561	0.00104384	0.00573587	0.440667	2
ENSG00000249087.3	C1orf213	chromosome 1 open reading frame 213	148898	Downsteam of trait	0.157307	0.00173582	0.00804969	0.382667	3
ENSG00000249915.2	PDCD6	programmed cell death 6	10016	Upstream of trait	0.168145	0.000805598	0.00484228	0.806	1
ENSG00000250021.2	C15orf38-AP3S2	C15orf38-AP3S2 readthrough	100526783	Upstream of trait	0.122836	0.0146983	0.032523	0.644667	1
ENSG00000250571.2	GLI4	GLI family zinc finger 4	2738	Independent of trait	-0.114623	0.0228779	0.0434956	0.424	No path
ENSG00000250722.1	SEPP1	selenoprotein P, plasma, 1	6414	Upstream of trait	-0.184667	0.000228126	0.00218806	0.628667	1
ENSG00000251372.1	LINC00499	long intergenic non-protein coding RNA 499	100874047	Downsteam of trait	-0.202964	4.94441e-05	0.000855466	0.0426667	2
ENSG00000253200.1	RP11-582J16.5			Independent of trait	-0.118864	0.0182622	0.0373666	0.414	No path
ENSG00000254413.4	CHKB-CPT1B	CHKB-CPT1B readthrough (NMD candidate)		Downsteam of trait	-0.135767	0.00695817	0.019653	0.0906667	2
ENSG00000254788.1	CKLF-CMTM1	CKLF-CMTM1 readthrough	100529251	Downsteam of trait	0.129015	0.0103632	0.0258029	0.368	1
ENSG00000254858.2	MPV17L2	MPV17 mitochondrial membrane protein-like 2	84769	Upstream of trait	0.178842	0.000360502	0.00286229	0.525333	1
ENSG00000256060.1	TRAPPC2P1	trafficking protein particle complex 2 pseudogene 1	6399	Independent of trait	0.126641	0.011873	0.0283204	0.434667	No path
ENSG00000256453.1	DND1	DND microRNA-mediated repression inhibitor 1	373863	Independent of trait	-0.121378	0.0159287	0.0341677	0.238	No path
ENSG00000256604.1	AC093668.2			Downsteam of trait	-0.112997	0.0248976	0.045972	0.000666667	2
ENSG00000257727.1	CNPY2	canopy FGF signaling regulator 2	10330	Upstream of trait	0.157875	0.00166936	0.00782533	0.655333	1
ENSG00000257949.2	TEN1	TEN1 CST complex subunit	100134934	Downsteam of trait	-0.139207	0.00564206	0.0172693	0.16	2
ENSG00000258301.2	RP11-488C13.5		100506603	Downsteam of trait	-0.127045	0.011603	0.0278319	0.28	2
ENSG00000258947.2	TUBB3	Tubulin beta-3 chain	10381	Upstream of trait	0.189817	0.000150459	0.00172087	0.958667	1
ENSG00000259976.1	RP11-553L6.5			Downsteam of trait	-0.138681	0.00582772	0.0176402	0.112667	2
ENSG00000260032.1	LINC00657	long intergenic non-protein coding RNA 657	647979	Downsteam of trait	0.179858	0.000333169	0.0027242	0.247333	2
ENSG00000260077.1	RP11-254F7.2			Downsteam of trait	0.125788	0.0124605	0.0292919	0.176667	2
ENSG00000260328.1	RP11-416I2.1			Downsteam of trait	0.235851	2.20604e-06	0.000131019	0	2
ENSG00000260336.1	RP11-395B7.7			Downsteam of trait	-0.17372	0.000532899	0.00367781	0.127333	2
ENSG00000260418.1	RP3-406A7.7			Downsteam of trait	-0.192799	0.000117647	0.00150877	0.118	2
ENSG00000260549.1	MT1L	metallothionein 1L (gene/pseudogene)	4500	Downsteam of trait	-0.114583	0.0229258	0.0435357	0	2
ENSG00000260583.1	LINC00515	long intergenic non-protein coding RNA 515	282566	Downsteam of trait	0.153913	0.00218648	0.00933056	0.0593333	2
ENSG00000260664.1	AC004158.3			Downsteam of trait	-0.136066	0.00683371	0.0194627	0.208	2
ENSG00000260766.1	RP11-226L15.5			Downsteam of trait	-0.199435	6.71361e-05	0.00106402	0	2
ENSG00000260788.1	RP11-298D21.1			Downsteam of trait	-0.195286	9.55466e-05	0.00131323	0	2
ENSG00000260911.1	RP11-196G11.2			Downsteam of trait	-0.154416	0.00211363	0.00915239	0.00533333	2
ENSG00000260987.1	RP11-423G4.7			Upstream of trait	0.180758	0.000310592	0.00260167	0.554	1
ENSG00000261195.1	CTD-2380F24.1			Downsteam of trait	-0.192633	0.000119275	0.00151698	0.086	2
ENSG00000261220.1	RP11-629O1.2			Downsteam of trait	0.125633	0.0125705	0.0294114	0.0393333	4
ENSG00000261355.1	RP11-698N11.4			Upstream of trait	0.18246	0.00027177	0.00242333	0.678667	1
ENSG00000261452.1	RP11-509E16.1			Upstream of trait	0.134049	0.00771316	0.0212026	0.622	1
ENSG00000261496.1	RP13-514E23.1			Independent of trait	0.127054	0.0115972	0.0278319	0.35	No path
ENSG00000261701.2	HPR	haptoglobin-related protein	3250	Downsteam of trait	-0.119634	0.0175177	0.0362048	0.0993333	2
ENSG00000261827.1	RP11-340F14.5			Downsteam of trait	-0.17943	0.000344448	0.00277132	0	2
ENSG00000261829.1	RP11-223I10.1			Downsteam of trait	-0.145148	0.00388608	0.013644	0.327333	2
ENSG00000262814.2	MRPL12	mitochondrial ribosomal protein L12	6182	Independent of trait	0.129606	0.0100153	0.0252474	0.231333	No path
ENSG00000263874.1	LINC00672	long intergenic non-protein coding RNA 672	100505576	Downsteam of trait	0.141526	0.00488596	0.015705	0.168667	2
ENSG00000263878.1	DLGAP1-AS4	DLGAP1 antisense RNA 4	101410534	Upstream of trait	0.145905	0.00370233	0.0131762	0.642667	1
ENSG00000264364.1	DYNLL2	dynein, light chain, LC8-type 2	140735	Independent of trait	-0.151965	0.00249106	0.0101423	0.12	No path
ENSG00000266173.1	STRADA	STE20-related kinase adaptor alpha	92335	Downsteam of trait	0.146444	0.00357613	0.012926	0.262	2
ENSG00000266903.1	CTB-171A8.1			Downsteam of trait	-0.216112	1.50942e-05	0.000386221	0	2

## Sheet: Amyloid
gene	symbol	description	geneid	group	DEG_cor	DEG_p	DEG_adj.p	LRN_PP_mRNA_to_trait	LRN_path_length_from_mRNA_to_trait
ENSG00000000938.7	FGR	feline Gardner-Rasheed sarcoma viral oncogene homolog	2268	Independent of trait	0.144254	0.00337962	0.0196895	0.44	No path
ENSG00000002933.3	TMEM176A	transmembrane protein 176A	55365	Independent of trait	0.122964	0.0126049	0.0395285	0.434667	No path
ENSG00000003137.4	CYP26B1	cytochrome P450, family 26, subfamily B, polypeptide 1	56603	Downsteam of trait	-0.128182	0.00928221	0.0337052	0.234667	2
ENSG00000003147.13	ICA1	islet cell autoantigen 1, 69kDa	3382	Independent of trait	-0.134576	0.0062873	0.0274897	0.419333	No path
ENSG00000005194.10	CIAPIN1	cytokine induced apoptosis inhibitor 1	57019	Independent of trait	-0.180653	0.000231794	0.00616358	0.443333	No path
ENSG00000006747.10	SCIN	scinderin	85477	Upstream of trait	0.126021	0.0105502	0.0361819	0.494	1
ENSG00000008128.16	CDK11A	cyclin-dependent kinase 11A	984	Independent of trait	0.132555	0.00712369	0.0293524	0.0866667	No path
ENSG00000008277.10	ADAM22	ADAM metallopeptidase domain 22	53616	Upstream of trait	-0.170703	0.000509531	0.00866182	0.728667	1
ENSG00000008382.10	MPND	MPN domain containing	84954	Upstream of trait	-0.155568	0.00155875	0.0141768	0.506667	1
ENSG00000009844.10	VTA1	vesicle (multivesicular body) trafficking 1	51534	Upstream of trait	-0.144344	0.00335957	0.0196622	0.602	1
ENSG00000010278.7	CD9	CD9 molecule	928	Independent of trait	0.143847	0.00347162	0.0200207	0.329333	No path
ENSG00000010292.8	NCAPD2	non-SMC condensin I complex, subunit D2	9918	Independent of trait	0.15464	0.00166412	0.0145702	0.445333	No path
ENSG00000010310.4	GIPR	gastric inhibitory polypeptide receptor	2696	Independent of trait	0.120062	0.0148735	0.04368	0.129333	No path
ENSG00000011426.6	ANLN	anillin, actin binding protein	54443	Upstream of trait	0.216658	9.34896e-06	0.00236627	0.585333	1
ENSG00000012171.13	SEMA3B	sema domain, immunoglobulin domain (Ig), short basic domain, secreted, (semaphorin) 3B	7869	Upstream of trait	0.156366	0.00147301	0.0139037	0.416667	1
ENSG00000019144.12	PHLDB1	pleckstrin homology-like domain, family B, member 1	23187	Independent of trait	0.137884	0.0051069	0.024699	0.443333	No path
ENSG00000021300.7	PLEKHB1	pleckstrin homology domain containing, family B (evectins) member 1	58473	Upstream of trait	0.176302	0.000328809	0.00746522	0.640667	1
ENSG00000023902.8	PLEKHO1	pleckstrin homology domain containing, family O member 1	51177	Independent of trait	0.129147	0.00876146	0.032743	0.267333	No path
ENSG00000024422.6	EHD2	EH-domain containing 2	30846	Downsteam of trait	0.143622	0.00352343	0.0202171	0.0226667	2
ENSG00000026297.11	RNASET2	ribonuclease T2	8635	Independent of trait	0.140308	0.00437284	0.0227615	0.167333	No path
ENSG00000028310.13	BRD9	bromodomain containing 9	65980	Upstream of trait	-0.128062	0.00934899	0.0338757	0.594	1
ENSG00000028528.10	SNX1	sorting nexin 1	6642	Upstream of trait	0.182077	0.000206357	0.0059944	0.671333	1
ENSG00000030582.12	GRN	granulin	2896	Upstream of trait	0.134163	0.0064507	0.0278302	0.545333	1
ENSG00000031698.8	SARS	seryl-tRNA synthetase	6301	Independent of trait	-0.15238	0.00194878	0.0153985	0.216	No path
ENSG00000035141.3	FAM136A	family with sequence similarity 136, member A	84908	Downsteam of trait	-0.129867	0.00839009	0.0319747	0.012	2
ENSG00000037042.8	TUBG2	tubulin, gamma 2	27175	Downsteam of trait	-0.186177	0.000146965	0.00541301	0.245333	2
ENSG00000042062.7	FAM65C	family with sequence similarity 65, member C	140876	Downsteam of trait	0.172123	0.000456555	0.00832007	0.3	2
ENSG00000047932.9	GOPC	golgi-associated PDZ and coiled-coil motif containing	57120	Downsteam of trait	-0.126522	0.0102434	0.0355698	0.120667	2
ENSG00000049089.9	COL9A2	collagen, type IX, alpha 2	1298	Upstream of trait	0.139607	0.00457481	0.023369	0.586	1
ENSG00000050405.8	LIMA1	LIM domain and actin binding 1	51474	Downsteam of trait	0.141635	0.00401285	0.0218144	0.157333	2
ENSG00000050426.10	LETMD1	LETM1 domain containing 1	25875	Independent of trait	-0.127331	0.00976424	0.0346564	0.196	No path
ENSG00000050820.12	BCAR1	breast cancer anti-estrogen resistance 1	9564	Independent of trait	0.122007	0.0133171	0.0407817	0.336	No path
ENSG00000051128.13	HOMER3	homer homolog 3 (Drosophila)	9454	Downsteam of trait	0.163564	0.000873767	0.0108567	0.260667	2
ENSG00000053372.4	MRTO4	mRNA turnover 4 homolog (S. cerevisiae)	51154	Independent of trait	-0.134881	0.00616912	0.0271817	0.290667	No path
ENSG00000053900.6	ANAPC4	anaphase promoting complex subunit 4	29945	Upstream of trait	-0.128703	0.0089977	0.0331604	0.498667	1
ENSG00000054690.9	PLEKHH1	pleckstrin homology domain containing, family H (with MyTH4 domain) member 1	57475	Upstream of trait	0.129686	0.00848196	0.0321488	0.502667	1
ENSG00000055070.12	SZRD1	SUZ RNA binding domain containing 1	26099	Upstream of trait	0.202643	3.49254e-05	0.00378746	0.735333	1
ENSG00000055208.12	TAB2	TGF-beta activated kinase 1/MAP3K7 binding protein 2	23118	Upstream of trait	0.15533	0.00158516	0.0142414	0.784	1
ENSG00000057704.6	TMCC3	transmembrane and coiled-coil domain family 3	57458	Independent of trait	0.142338	0.00383308	0.0212102	0.359333	No path
ENSG00000060140.4	STYK1	serine/threonine/tyrosine kinase 1	55359	Downsteam of trait	-0.151328	0.00209593	0.0158118	0.116667	2
ENSG00000062822.7	POLD1	polymerase (DNA directed), delta 1, catalytic subunit	5424	Upstream of trait	0.147381	0.00274312	0.0178351	0.545333	1
ENSG00000064961.14	HMG20B	high mobility group 20B	10362	Upstream of trait	0.187207	0.000134801	0.0052943	0.518667	1
ENSG00000065361.8	ERBB3	v-erb-b2 avian erythroblastic leukemia viral oncogene homolog 3	2065	Upstream of trait	0.173808	0.000400298	0.00801923	0.615333	1
ENSG00000067221.9	STOML1	stomatin (EPB72)-like 1	9399	Independent of trait	-0.146882	0.00283669	0.0179649	0.402667	No path
ENSG00000068745.10	IP6K2	inositol hexakisphosphate kinase 2	51447	Independent of trait	0.142394	0.00381894	0.0211835	0.386	No path
ENSG00000068903.15	SIRT2	sirtuin 2	22933	Upstream of trait	0.180834	0.000228399	0.00616358	0.550667	1
ENSG00000070087.9	PFN2	profilin 2	5217	Upstream of trait	-0.196437	6.08738e-05	0.00459113	0.855333	1
ENSG00000070785.12	EIF2B3	eukaryotic translation initiation factor 2B, subunit 3 gamma, 58kDa	8891	Downsteam of trait	-0.136751	0.00548645	0.0255928	0.150667	2
ENSG00000071127.12	WDR1	WD repeat domain 1	9948	Upstream of trait	0.151094	0.00213012	0.0158672	0.487333	1
ENSG00000072736.14	NFATC3	nuclear factor of activated T-cells, cytoplasmic, calcineurin-dependent 3	4775	Downsteam of trait	0.153358	0.00182051	0.0150619	0.210667	2
ENSG00000072778.14	ACADVL	acyl-CoA dehydrogenase, very long chain	37	Independent of trait	0.140589	0.00429431	0.022644	0.406	No path
ENSG00000072832.9	CRMP1	collapsin response mediator protein 1	1400	Downsteam of trait	-0.137721	0.00515999	0.0248153	0.0246667	2
ENSG00000072858.6	SIDT1	SID1 transmembrane family, member 1	54847	Downsteam of trait	-0.138381	0.00494801	0.0242567	0.0526667	2
ENSG00000072864.8	NDE1	nudE neurodevelopment protein 1	54820	Downsteam of trait	0.196261	6.18243e-05	0.00459113	0.29	2
ENSG00000074219.8	TEAD2	TEA domain family member 2	8463	Downsteam of trait	0.120361	0.0146247	0.0432841	0.06	2
ENSG00000074527.7	NTN4	netrin 4	59277	Independent of trait	-0.136384	0.00561489	0.0260005	0.259333	No path
ENSG00000075415.8	SLC25A3	solute carrier family 25 (mitochondrial carrier; phosphate carrier), member 3	5250	Independent of trait	-0.12972	0.00846443	0.0321106	0.284	No path
ENSG00000076984.12	MAP2K7	mitogen-activated protein kinase kinase 7	5609	Independent of trait	0.124167	0.0117577	0.0383862	0.284	No path
ENSG00000077348.3	EXOSC5	exosome component 5	56915	Downsteam of trait	-0.14778	0.0026703	0.0177341	0.228	2
ENSG00000077454.11	LRCH4	leucine-rich repeats and calponin homology (CH) domain containing 4	4034	Independent of trait	0.130414	0.00811709	0.0314105	0.317333	No path
ENSG00000079101.11	CLUL1	clusterin-like 1 (retinal)	27098	Downsteam of trait	-0.119624	0.0152459	0.0441991	0.0993333	2
ENSG00000079931.10	MOXD1	monooxygenase, DBH-like 1	26002	Independent of trait	-0.122947	0.0126172	0.0395285	0.383333	No path
ENSG00000080200.5	CRYBG3	beta-gamma crystallin domain containing 3	131544	Downsteam of trait	0.147058	0.0028034	0.0179649	0.0226667	2
ENSG00000080573.6	COL5A3	collagen, type V, alpha 3	50509	Downsteam of trait	0.131221	0.00772881	0.0306366	0.236	2
ENSG00000081692.8	JMJD4	jumonji domain containing 4	65094	Upstream of trait	-0.147589	0.00270489	0.0177739	0.645333	1
ENSG00000082996.14	RNF13	ring finger protein 13	11342	Upstream of trait	0.175267	0.000356883	0.00771799	0.837333	1
ENSG00000083097.9	DOPEY1	dopey family member 1	23033	Upstream of trait	-0.159077	0.00121306	0.0125035	0.688667	1
ENSG00000084070.6	SMAP2	small ArfGAP2	64744	Downsteam of trait	-0.11619	0.0184555	0.0487515	0.0353333	2
ENSG00000084073.4	ZMPSTE24	zinc metallopeptidase STE24	10269	Upstream of trait	0.140311	0.00437199	0.0227615	0.560667	1
ENSG00000084090.9	STARD7	StAR-related lipid transfer (START) domain containing 7	56910	Independent of trait	0.131185	0.00774582	0.0306528	0.378667	No path
ENSG00000084444.9	KIAA1467	KIAA1467	57613	Downsteam of trait	-0.125089	0.0111426	0.0371267	0.0686667	2
ENSG00000085117.7	CD82	CD82 molecule	3732	Downsteam of trait	0.11836	0.0163657	0.0455496	0.0373333	2
ENSG00000085382.7	HACE1	HECT domain and ankyrin repeat containing E3 ubiquitin protein ligase 1	57531	Independent of trait	-0.146272	0.00295527	0.0182388	0.462667	No path
ENSG00000085465.11	OVGP1	oviductal glycoprotein 1, 120kDa	5016	Independent of trait	-0.120882	0.0141992	0.0424105	0.338	No path
ENSG00000086015.14	MAST2	microtubule associated serine/threonine kinase 2	23139	Upstream of trait	-0.135263	0.00602364	0.0269923	0.580667	1
ENSG00000087085.9	ACHE	acetylcholinesterase (Yt blood group)	43	Independent of trait	-0.116474	0.0181697	0.0482208	0.362	No path
ENSG00000087087.14	SRRT	serrate RNA effector molecule homolog (Arabidopsis)	51593	Upstream of trait	0.2013	3.94446e-05	0.00392362	0.812667	1
ENSG00000087095.8	NLK	nemo-like kinase	51701	Downsteam of trait	-0.143304	0.00359809	0.0203718	0.272	2
ENSG00000087263.12	OGFOD1	2-oxoglutarate and iron-dependent oxygenase domain containing 1	55239	Upstream of trait	-0.175359	0.000354318	0.00771132	0.75	1
ENSG00000088836.7	SLC4A11	solute carrier family 4, sodium borate transporter, member 11	83959	Downsteam of trait	0.144528	0.00331893	0.0195457	0.141333	2
ENSG00000089041.11	P2RX7	purinergic receptor P2X, ligand-gated ion channel, 7	5027	Downsteam of trait	0.132098	0.00732604	0.0297497	0.141333	2
ENSG00000089091.11	DZANK1	double zinc ribbon and ankyrin repeat domains 1	55184	Downsteam of trait	-0.137106	0.00536504	0.025461	0.394667	2
ENSG00000089327.9	FXYD5	FXYD domain containing ion transport regulator 5	53827	Downsteam of trait	0.151841	0.00202293	0.0156622	0.199333	2
ENSG00000089818.11	NECAP1	NECAP endocytosis associated 1	25977	Upstream of trait	-0.176768	0.000316853	0.0073114	0.690667	1
ENSG00000090487.6	SPG21	spastic paraplegia 21 (autosomal recessive, Mast syndrome)	51324	Downsteam of trait	0.117492	0.0171753	0.0467561	0.203333	2
ENSG00000090534.13	THPO	thrombopoietin	7066	Upstream of trait	-0.155556	0.00156003	0.0141768	0.551333	1
ENSG00000090661.6	CERS4	ceramide synthase 4	79603	Downsteam of trait	0.117964	0.0167305	0.0461581	0.00466667	2
ENSG00000091536.12	MYO15A	myosin XVA	51168	Downsteam of trait	-0.116183	0.0184624	0.0487515	0.146667	2
ENSG00000091664.7	SLC17A6	solute carrier family 17 (vesicular glutamate transporter), member 6	57084	Upstream of trait	-0.137918	0.0050958	0.0246803	0.510667	1
ENSG00000091986.10	CCDC80	coiled-coil domain containing 80	151887	Downsteam of trait	0.13804	0.0050565	0.024577	0.0146667	1
ENSG00000092068.14	SLC7A8	solute carrier family 7 (amino acid transporter light chain, L system), member 8	23428	Independent of trait	-0.124414	0.0115898	0.03806	0.338667	No path
ENSG00000092820.13	EZR	ezrin	7430	Independent of trait	0.160285	0.0011114	0.0119421	0.344	No path
ENSG00000092871.12	RFFL	ring finger and FYVE-like domain containing E3 ubiquitin protein ligase	117584	Upstream of trait	0.195975	6.34018e-05	0.00459113	0.508667	1
ENSG00000095002.8	MSH2	mutS homolog 2	4436	Downsteam of trait	-0.159717	0.00115815	0.0122128	0.208667	2
ENSG00000095059.10	DHPS	deoxyhypusine synthase	1725	Independent of trait	-0.115983	0.0186666	0.0491011	0.348667	No path
ENSG00000095319.9	NUP188	nucleoporin 188kDa	23511	Downsteam of trait	0.127321	0.00977043	0.0346564	0.369333	2
ENSG00000095397.9	DFNB31	deafness, autosomal recessive 31	25861	Downsteam of trait	0.148041	0.00262365	0.0175953	0.118667	4
ENSG00000095970.12	TREM2	triggering receptor expressed on myeloid cells 2	54209	Upstream of trait	0.156807	0.00142745	0.0137782	0.454667	1
ENSG00000099308.4	MAST3	microtubule associated serine/threonine kinase 3	23031	Downsteam of trait	-0.118952	0.0158326	0.0448662	0.135333	4
ENSG00000099331.8	MYO9B	myosin IXB	4650	Downsteam of trait	0.163404	0.000884189	0.0109464	0.414	2
ENSG00000099365.5	STX1B	syntaxin 1B	112755	Independent of trait	-0.134021	0.00650763	0.0279699	0.284667	No path
ENSG00000099901.12	RANBP1	RAN binding protein 1	5902	Upstream of trait	-0.138504	0.00490916	0.0241703	0.677333	1
ENSG00000100003.12	SEC14L2	SEC14-like 2 (S. cerevisiae)	23541	Independent of trait	0.139226	0.004688	0.0236087	0.476667	No path
ENSG00000100014.14	SPECC1L	sperm antigen with calponin homology and coiled-coil domains 1-like	23384	Upstream of trait	0.177421	0.000300768	0.0071121	0.794	1
ENSG00000100084.10	HIRA	histone cell cycle regulator	7290	Downsteam of trait	0.124122	0.0117884	0.0384352	0.387333	4
ENSG00000100106.15	TRIOBP	TRIO and F-actin binding protein	11078	Upstream of trait	0.141233	0.00411891	0.0220942	0.728	1
ENSG00000100138.9	NHP2L1	NHP2 non-histone chromosome protein 2-like 1 (S. cerevisiae)	4809	Downsteam of trait	-0.117209	0.0174465	0.0471065	0.0873333	2
ENSG00000100139.9	MICALL1	MICAL-like 1	85377	Downsteam of trait	0.168137	0.000620052	0.00928779	0.098	2
ENSG00000100146.12	SOX10	SRY (sex determining region Y)-box 10	6663	Downsteam of trait	0.190428	0.000102572	0.00510505	0.283333	2
ENSG00000100227.13	POLDIP3	polymerase (DNA-directed), delta interacting protein 3	84271	Downsteam of trait	0.138807	0.00481508	0.0238965	0.248667	2
ENSG00000100242.11	SUN2	Sad1 and UNC84 domain containing 2	25777	Upstream of trait	0.2027	3.4744e-05	0.00378746	0.566667	1
ENSG00000100266.11	PACSIN2	protein kinase C and casein kinase substrate in neurons 2	11252	Upstream of trait	0.162076	0.000975094	0.0113417	0.656667	1
ENSG00000100271.11	TTLL1	tubulin tyrosine ligase-like family, member 1	25809	Downsteam of trait	-0.125796	0.0106904	0.0364007	0.154667	2
ENSG00000100294.7	MCAT	malonyl CoA:ACP acyltransferase (mitochondrial)	27349	Independent of trait	-0.130618	0.00801751	0.0312862	0.392667	No path
ENSG00000100304.11	TTLL12	tubulin tyrosine ligase-like family, member 12	23170	Independent of trait	-0.119046	0.0157495	0.0448289	0.425333	No path
ENSG00000100364.13	KIAA0930	KIAA0930	23313	Independent of trait	0.128309	0.00921223	0.0335779	0.168667	No path
ENSG00000100399.11	CHADL	chondroadherin-like	150356	Upstream of trait	0.157303	0.00137787	0.0134902	0.523333	1
ENSG00000100441.5	KHNYN	KH and NYN domain containing	23351	Downsteam of trait	0.163033	0.000908743	0.0111139	0.446667	2
ENSG00000100490.5	CDKL1	cyclin-dependent kinase-like 1 (CDC2-related kinase)	8814	Independent of trait	-0.133866	0.00657062	0.0280659	0.405333	No path
ENSG00000100596.2	SPTLC2	serine palmitoyltransferase, long chain base subunit 2	9517	Upstream of trait	0.155307	0.00158771	0.0142414	0.764	1
ENSG00000100599.11	RIN3	Ras and Rab interactor 3	79890	Upstream of trait	0.146294	0.00295074	0.0182388	0.456	1
ENSG00000100744.10	GSKIP	GSK3B interacting protein	51527	Independent of trait	-0.140857	0.00422043	0.0224475	0.297333	No path
ENSG00000100749.3	VRK1	vaccinia related kinase 1	7443	Independent of trait	-0.11755	0.0171202	0.0466884	0.448	No path
ENSG00000100811.5	YY1	YY1 transcription factor	7528	Upstream of trait	0.14773	0.00267937	0.0177362	0.585333	1
ENSG00000100815.7	TRIP11	thyroid hormone receptor interactor 11	9321	Independent of trait	0.121029	0.0140808	0.0422045	0.270667	No path
ENSG00000100865.10	CINP	cyclin-dependent kinase 2 interacting protein	51550	Downsteam of trait	-0.137245	0.00531815	0.0252787	0.298	1
ENSG00000100906.6	NFKBIA	nuclear factor of kappa light polypeptide gene enhancer in B-cells inhibitor, alpha	4792	Downsteam of trait	0.153699	0.00177769	0.0149427	0.156	2
ENSG00000100979.10	PLTP	phospholipid transfer protein	5360	Independent of trait	0.130875	0.00789313	0.0309952	0.418667	No path
ENSG00000100983.5	GSS	glutathione synthetase	2937	Downsteam of trait	-0.148212	0.00259333	0.0175123	0.352667	2
ENSG00000101104.7	PABPC1L	poly(A) binding protein, cytoplasmic 1-like	80336	Upstream of trait	0.187744	0.000128842	0.00518571	0.792667	1
ENSG00000101109.7	STK4	serine/threonine kinase 4	6789	Upstream of trait	0.145813	0.00304728	0.0185378	0.709333	1
ENSG00000101146.8	RAE1	ribonucleic acid export 1	8480	Downsteam of trait	-0.128569	0.00907046	0.0333079	0.068	4
ENSG00000101365.14	IDH3B	isocitrate dehydrogenase 3 (NAD+) beta	3420	Independent of trait	-0.118048	0.0166525	0.0460359	0.266	No path
ENSG00000101443.13	WFDC2	WAP four-disulfide core domain 2	10406	Independent of trait	-0.139136	0.00471497	0.0236526	0.436667	No path
ENSG00000101452.9	DHX35	DEAH (Asp-Glu-Ala-His) box polypeptide 35	60625	Downsteam of trait	-0.118721	0.0160386	0.0452167	0.042	2
ENSG00000101608.6	MYL12A	myosin, light chain 12A, regulatory, non-sarcomeric	10627	Independent of trait	0.119611	0.0152572	0.0441991	0.331333	No path
ENSG00000102547.14	CAB39L	calcium binding protein 39-like	81617	Independent of trait	0.150651	0.00219605	0.0161827	0.408667	No path
ENSG00000102678.6	FGF9	fibroblast growth factor 9	2254	Downsteam of trait	-0.18871	0.000118737	0.005155	0.306	2
ENSG00000102974.10	CTCF	CCCTC-binding factor (zinc finger protein)	10664	Upstream of trait	0.16302	0.000909635	0.0111139	0.836	1
ENSG00000103021.5	CCDC113	coiled-coil domain containing 113	29070	Downsteam of trait	-0.152828	0.00188914	0.0152601	0.09	2
ENSG00000103351.8	CLUAP1	clusterin associated protein 1	23059	Downsteam of trait	-0.127085	0.00990799	0.0349019	0.188	2
ENSG00000103356.10	EARS2	glutamyl-tRNA synthetase 2, mitochondrial	124454	Upstream of trait	-0.141879	0.00394948	0.021644	0.585333	1
ENSG00000103381.7	CPPED1	calcineurin-like phosphoesterase domain containing 1	55313	Independent of trait	0.117362	0.0172999	0.0468994	0.36	No path
ENSG00000103496.10	STX4	syntaxin 4	6810	Upstream of trait	0.147574	0.00270764	0.0177748	0.579333	1
ENSG00000103591.8	AAGAB	alpha- and gamma-adaptin binding protein	79719	Downsteam of trait	-0.132043	0.00735059	0.0297764	0.0826667	2
ENSG00000103994.11	ZNF106	zinc finger protein 106	64397	Independent of trait	0.12837	0.00917873	0.0335433	0.288667	No path
ENSG00000104140.6	RHOV	ras homolog family member V	171177	Downsteam of trait	-0.139265	0.00467624	0.0236087	0.024	2
ENSG00000104231.6	ZFAND1	zinc finger, AN1-type domain 1	79752	Independent of trait	-0.12902	0.00882869	0.032808	0.197333	No path
ENSG00000104324.11	CPQ	carboxypeptidase Q	10404	Upstream of trait	0.179647	0.000251489	0.00631851	0.612	1
ENSG00000104361.5	NIPAL2	NIPA-like domain containing 2	79815	Downsteam of trait	-0.161244	0.00103641	0.0115412	0.331333	2
ENSG00000104472.5	CHRAC1	chromatin accessibility complex 1	54108	Upstream of trait	0.229416	2.60606e-06	0.00159991	0.847333	1
ENSG00000104518.6	GSDMD	gasdermin D	79792	Downsteam of trait	0.149461	0.00238237	0.0167276	0.193333	5
ENSG00000104805.10	NUCB1	nucleobindin 1	4924	Upstream of trait	-0.146267	0.0029562	0.0182388	0.529333	1
ENSG00000104859.10	CLASRP	CLK4-associating serine/arginine rich protein	11129	Upstream of trait	0.166032	0.000726938	0.00995546	0.641333	1
ENSG00000104870.7	FCGRT	Fc fragment of IgG, receptor, transporter, alpha	2217	Downsteam of trait	0.117319	0.0173408	0.0469509	0.104667	2
ENSG00000104885.11	DOT1L	DOT1-like histone H3K79 methyltransferase	84444	Downsteam of trait	0.144734	0.00327386	0.0193874	0.186	2
ENSG00000104894.6	CD37	CD37 molecule	951	Independent of trait	0.152597	0.0019197	0.0153441	0.46	No path
ENSG00000104936.11	DMPK	dystrophia myotonica-protein kinase	1760	Upstream of trait	0.151684	0.00204509	0.015727	0.592667	1
ENSG00000105193.3	RPS16	ribosomal protein S16	6217	Independent of trait	0.123976	0.0118886	0.0386055	0.170667	No path
ENSG00000105202.2	FBL	fibrillarin	2091	Upstream of trait	0.191501	9.35556e-05	0.00497009	0.836	1
ENSG00000105251.5	SHD	Src homology 2 domain containing transforming protein D	56961	Upstream of trait	-0.162042	0.000977529	0.0113417	0.557333	1
ENSG00000105341.13	ATP5SL	ATP5S-like	55101	Downsteam of trait	-0.125752	0.0107178	0.0364397	0.331333	1
ENSG00000105355.4	PLIN3	perilipin 3	10226	Upstream of trait	0.173081	0.000423739	0.00811138	0.527333	1
ENSG00000105373.13	GLTSCR2	glioma tumor suppressor candidate region gene 2	29997	Upstream of trait	0.119022	0.01577	0.0448294	0.474667	1
ENSG00000105402.2	NAPA	N-ethylmaleimide-sensitive factor attachment protein, alpha	8775	Downsteam of trait	-0.130923	0.00787013	0.0309633	0.232667	2
ENSG00000105568.12	PPP2R1A	protein phosphatase 2, regulatory subunit A, alpha	5518	Upstream of trait	-0.141287	0.0041045	0.0220568	0.552667	1
ENSG00000105643.3	ARRDC2	arrestin domain containing 2	27106	Independent of trait	0.129631	0.00851015	0.0322021	0.183333	No path
ENSG00000105649.3	RAB3A	RAB3A, member RAS oncogene family	5864	Upstream of trait	-0.154854	0.00163929	0.0144925	0.734667	1
ENSG00000105792.15	C7orf63	chromosome 7 open reading frame 63	79846	Downsteam of trait	-0.154734	0.00165318	0.0145702	0.146667	2
ENSG00000106263.13	EIF3B	eukaryotic translation initiation factor 3, subunit B	8662	Independent of trait	0.115554	0.0191108	0.049686	0.306667	No path
ENSG00000106367.9	AP1S1	adaptor-related protein complex 1, sigma 1 subunit	1174	Upstream of trait	-0.170746	0.000507859	0.00865492	0.579333	1
ENSG00000106399.7	RPA3	replication protein A3, 14kDa	6119	Upstream of trait	-0.161872	0.000989832	0.0113499	0.708667	1
ENSG00000106404.9	CLDN15	claudin 15	24146	Upstream of trait	0.196169	6.23282e-05	0.00459113	0.916	1
ENSG00000106477.12	CEP41	centrosomal protein 41kDa	95681	Downsteam of trait	-0.11797	0.0167254	0.0461581	0.064	2
ENSG00000106484.8	MEST	mesoderm specific transcript	4232	Downsteam of trait	-0.119187	0.0156247	0.0446753	0.0393333	2
ENSG00000106524.4	ANKMY2	ankyrin repeat and MYND domain containing 2	57037	Upstream of trait	-0.15333	0.00182416	0.0150738	0.507333	1
ENSG00000106603.12	COA1	cytochrome c oxidase assembly factor 1 homolog (S. cerevisiae)	55744	Upstream of trait	-0.206481	2.45593e-05	0.00341281	0.732667	1
ENSG00000106636.3	YKT6	YKT6 v-SNARE homolog (S. cerevisiae)	10652	Upstream of trait	0.162627	0.000936408	0.011168	0.656667	1
ENSG00000106665.11	CLIP2	CAP-GLY domain containing linker protein 2	7461	Downsteam of trait	0.139226	0.00468797	0.0236087	0.342	2
ENSG00000106789.8	CORO2A	coronin, actin binding protein, 2A	7464	Downsteam of trait	-0.130186	0.00822995	0.0315967	0.183333	2
ENSG00000107338.8	SHB	Src homology 2 domain containing adaptor protein B	6461	Downsteam of trait	0.13904	0.00474401	0.0237334	0.253333	2
ENSG00000107518.11	ATRNL1	attractin-like 1	26033	Upstream of trait	-0.149214	0.00242277	0.0168167	0.691333	1
ENSG00000107731.8	UNC5B	unc-5 homolog B (C. elegans)	219699	Upstream of trait	0.204629	2.91328e-05	0.0036198	0.874	1
ENSG00000107833.6	NPM3	nucleophosmin/nucleoplasmin 3	10360	Upstream of trait	-0.134492	0.00632006	0.0275448	0.468667	1
ENSG00000107959.10	PITRM1	pitrilysin metallopeptidase 1	10531	Upstream of trait	-0.153298	0.00182818	0.0150888	0.580667	1
ENSG00000108349.9	CASC3	cancer susceptibility candidate 3	22794	Downsteam of trait	0.153921	0.00175024	0.0148415	0.152667	2
ENSG00000108384.10	RAD51C	RAD51 paralog C	5889	Downsteam of trait	-0.122301	0.013094	0.0403256	0.186	2
ENSG00000108433.10	GOSR2	golgi SNAP receptor complex member 2	9570	Upstream of trait	-0.123648	0.0121165	0.0389398	0.575333	1
ENSG00000108439.5	PNPO	pyridoxamine 5'-phosphate oxidase	55163	Independent of trait	-0.118981	0.0158065	0.0448662	0.2	No path
ENSG00000108639.3	SYNGR2	synaptogyrin 2	9144	Upstream of trait	0.171429	0.000481788	0.00846362	0.532667	1
ENSG00000108641.10	B9D1	B9 protein domain 1	27077	Upstream of trait	-0.152716	0.00190389	0.0153069	0.535333	1
ENSG00000108669.12	CYTH1	cytohesin 1	9267	Upstream of trait	0.150357	0.00224077	0.0162453	0.558	1
ENSG00000108784.5	NAGLU	N-acetylglucosaminidase, alpha	4669	Upstream of trait	0.144713	0.00327852	0.0193921	0.678667	1
ENSG00000108825.12	PTGES3L-AARSD1	PTGES3L-AARSD1 readthrough	100885848	Independent of trait	-0.168363	0.00060952	0.00924367	0.434667	No path
ENSG00000108883.8	EFTUD2	elongation factor Tu GTP binding domain containing 2	9343	Downsteam of trait	-0.120884	0.0141976	0.0424105	0.0186667	2
ENSG00000109084.9	TMEM97	transmembrane protein 97	27346	Downsteam of trait	-0.143189	0.00362521	0.0204745	0.269333	2
ENSG00000109458.4	GAB1	GRB2-associated binding protein 1	2549	Upstream of trait	0.191937	9.01109e-05	0.00497009	0.844	1
ENSG00000109576.9	AADAT	aminoadipate aminotransferase	51166	Independent of trait	-0.148522	0.00253955	0.0173376	0.443333	No path
ENSG00000109771.11	LRP2BP	LRP2 binding protein	55805	Upstream of trait	-0.171185	0.000490937	0.00851519	0.686667	1
ENSG00000109832.7	DDX25	DEAD (Asp-Glu-Ala-Asp) box helicase 25	29118	Downsteam of trait	-0.168734	0.000592521	0.00921696	0.0553333	2
ENSG00000110074.6	FOXRED1	FAD-dependent oxidoreductase domain containing 1	55572	Downsteam of trait	-0.151455	0.00207775	0.0157592	0.22	2
ENSG00000110492.10	MDK	midkine (neurite growth-promoting factor 2)	4192	Downsteam of trait	-0.131764	0.00747719	0.0300357	0.101333	1
ENSG00000110719.5	TCIRG1	T-cell, immune regulator 1, ATPase, H+ transporting, lysosomal V0 subunit A3	10312	Upstream of trait	0.1686	0.000598619	0.00921696	0.590667	1
ENSG00000111218.7	PRMT8	protein arginine methyltransferase 8	56341	Upstream of trait	-0.173217	0.000419267	0.00809379	0.732	1
ENSG00000111269.2	CREBL2	cAMP responsive element binding protein-like 2	1389	Upstream of trait	0.12684	0.0100526	0.0351971	0.533333	1
ENSG00000111321.6	LTBR	lymphotoxin beta receptor (TNFR superfamily, member 3)	4055	Downsteam of trait	0.131898	0.0074163	0.0299582	0.0693333	2
ENSG00000111328.2	CDK2AP1	cyclin-dependent kinase 2 associated protein 1	8099	Upstream of trait	0.200012	4.42939e-05	0.00398286	0.825333	1
ENSG00000111445.9	RFC5	replication factor C (activator 1) 5, 36.5kDa	5985	Upstream of trait	-0.186836	0.000139067	0.00536926	0.877333	1
ENSG00000111652.4	COPS7A	COP9 signalosome subunit 7A	50813	Downsteam of trait	-0.166276	0.000713698	0.00981347	0.389333	2
ENSG00000111711.4	GOLT1B	golgi transport 1B	51026	Upstream of trait	-0.153409	0.00181414	0.0150576	0.619333	1
ENSG00000111907.16	TPD52L1	tumor protein D52-like 1	7164	Independent of trait	0.121206	0.0139396	0.0419633	0.26	No path
ENSG00000111961.12	SASH1	SAM and SH3 domain containing 1	23328	Upstream of trait	0.190513	0.00010183	0.00510505	0.575333	1
ENSG00000112139.9	MDGA1	MAM domain containing glycosylphosphatidylinositol anchor 1	266727	Downsteam of trait	0.120894	0.014189	0.0424105	0.240667	2
ENSG00000112294.8	ALDH5A1	aldehyde dehydrogenase 5 family, member A1	7915	Upstream of trait	-0.205455	2.70008e-05	0.00351789	0.636	1
ENSG00000112357.7	PEX7	peroxisomal biogenesis factor 7	5191	Downsteam of trait	-0.144481	0.0033292	0.0195457	0.165333	4
ENSG00000112578.5	BYSL	bystin-like	705	Upstream of trait	-0.132324	0.00722552	0.0296209	0.496	1
ENSG00000112812.11	PRSS16	protease, serine, 16 (thymus)	10279	Downsteam of trait	-0.181697	0.000212883	0.00600485	0.374667	2
ENSG00000112851.10	ERBB2IP	erbb2 interacting protein	55914	Upstream of trait	0.202299	3.60345e-05	0.00378852	0.820667	1
ENSG00000113108.13	APBB3	amyloid beta (A4) precursor protein-binding, family B, member 3	10307	Independent of trait	-0.169517	0.000558153	0.0090387	0.360667	No path
ENSG00000113161.11	HMGCR	3-hydroxy-3-methylglutaryl-CoA reductase	3156	Independent of trait	-0.12087	0.014209	0.0424211	0.247333	No path
ENSG00000113269.7	RNF130	ring finger protein 130	55819	Upstream of trait	0.219583	7.02142e-06	0.00218106	0.774	1
ENSG00000113328.14	CCNG1	cyclin G1	900	Upstream of trait	0.151058	0.00213537	0.015879	0.561333	1
ENSG00000113578.13	FGF1	fibroblast growth factor 1 (acidic)	2246	Independent of trait	0.13674	0.00549038	0.0255937	0.3	No path
ENSG00000113649.7	TCERG1	transcription elongation regulator 1	10915	Upstream of trait	-0.139406	0.00463403	0.0235277	0.65	1
ENSG00000113805.8	CNTN3	contactin 3 (plasmacytoma associated)	5067	Upstream of trait	-0.148473	0.00254798	0.0173581	0.6	1
ENSG00000114279.8	FGF12	fibroblast growth factor 12	2257	Downsteam of trait	-0.152757	0.00189847	0.0152967	0.278	2
ENSG00000114353.12	GNAI2	guanine nucleotide binding protein (G protein), alpha inhibiting activity polypeptide 2	2771	Independent of trait	0.132291	0.0072402	0.0296274	0.339333	No path
ENSG00000114573.5	ATP6V1A	ATPase, H+ transporting, lysosomal 70kDa, V1 subunit A	523	Independent of trait	-0.140032	0.00445122	0.0229577	0.430667	No path
ENSG00000114631.10	PODXL2	podocalyxin-like 2	50512	Downsteam of trait	-0.133769	0.00661004	0.0281181	0.254	2
ENSG00000114650.14	SCAP	SREBF chaperone	22937	Upstream of trait	0.1238	0.0120107	0.0388305	0.474667	1
ENSG00000114796.10	KLHL24	kelch-like family member 24	54800	Downsteam of trait	0.135312	0.00600519	0.0269636	0.315333	2
ENSG00000114853.9	ZBTB47	zinc finger and BTB domain containing 47	92999	Upstream of trait	0.168904	0.0005849	0.00920266	0.562667	1
ENSG00000114902.8	SPCS1	signal peptidase complex subunit 1 homolog (S. cerevisiae)	28972	Upstream of trait	-0.158746	0.00124231	0.0126582	0.736667	1
ENSG00000115241.9	PPM1G	protein phosphatase, Mg2+/Mn2+ dependent, 1G	5496	Downsteam of trait	0.131369	0.00765985	0.0304515	0.168667	1
ENSG00000115468.7	EFHD1	EF-hand domain family, member D1	80303	Downsteam of trait	0.132643	0.00708533	0.0293085	0.143333	2
ENSG00000115548.12	KDM3A	lysine (K)-specific demethylase 3A	55818	Downsteam of trait	0.130951	0.00785681	0.0309287	0.232667	2
ENSG00000115594.7	IL1R1	interleukin 1 receptor, type I	3554	Independent of trait	0.117371	0.0172911	0.0468994	0.326667	No path
ENSG00000115935.12	WIPF1	WAS/WASL interacting protein family, member 1	7456	Independent of trait	0.137864	0.0051135	0.0247134	0.266	No path
ENSG00000116151.8	MORN1	MORN repeat containing 1	79906	Independent of trait	-0.119037	0.0157574	0.0448289	0.422	No path
ENSG00000116984.8	MTR	5-methyltetrahydrofolate-homocysteine methyltransferase	4548	Downsteam of trait	-0.117767	0.0169152	0.0464054	0.0746667	4
ENSG00000117115.8	PADI2	peptidyl arginine deiminase, type II	11240	Upstream of trait	0.17693	0.000312792	0.0073114	0.746667	1
ENSG00000117266.11	CDK18	cyclin-dependent kinase 18	5129	Upstream of trait	0.195751	6.46619e-05	0.00459113	0.912	1
ENSG00000117280.8	RAB7L1	RAB7, member RAS oncogene family-like 1	8934	Independent of trait	0.118627	0.0161228	0.0452962	0.347333	No path
ENSG00000117298.10	ECE1	endothelin converting enzyme 1	1889	Upstream of trait	0.249515	2.98611e-07	0.000578938	0.992	1
ENSG00000117682.11	DHDDS	dehydrodolichyl diphosphate synthase	79947	Independent of trait	-0.121247	0.0139074	0.0419608	0.298667	No path
ENSG00000118007.8	STAG1	stromal antigen 1	10274	Downsteam of trait	0.188329	0.000122631	0.0051734	0.0806667	2
ENSG00000118785.9	SPP1	secreted phosphoprotein 1	6696	Upstream of trait	0.179171	0.000261352	0.00648558	0.608	1
ENSG00000119227.3	PIGZ	phosphatidylinositol glycan anchor biosynthesis, class Z	80235	Downsteam of trait	-0.116536	0.0181071	0.048092	0.02	2
ENSG00000119280.12	C1orf198	chromosome 1 open reading frame 198	84886	Independent of trait	0.125519	0.0108654	0.0366609	0.374	No path
ENSG00000119328.7	FAM206A	family with sequence similarity 206, member A	54942	Upstream of trait	-0.183835	0.000178577	0.00575338	0.906667	1
ENSG00000119403.9	PHF19	PHD finger protein 19	26147	Upstream of trait	0.191575	9.29654e-05	0.00497009	0.660667	1
ENSG00000119487.12	MAPKAP1	mitogen-activated protein kinase associated protein 1	79109	Independent of trait	0.119463	0.0153847	0.044399	0.444667	No path
ENSG00000119636.11	CCDC176	coiled-coil domain containing 176	80127	Downsteam of trait	-0.154382	0.00169458	0.0147147	0.0266667	2
ENSG00000119922.7	IFIT2	interferon-induced protein with tetratricopeptide repeats 2	3433	Downsteam of trait	0.136811	0.00546601	0.0255928	0.0446667	2
ENSG00000119943.6	PYROXD2	pyridine nucleotide-disulphide oxidoreductase domain 2	84795	Upstream of trait	0.14948	0.00237934	0.0167276	0.752	1
ENSG00000120708.10	TGFBI	transforming growth factor, beta-induced, 68kDa	7045	Upstream of trait	0.12758	0.00962129	0.0343523	0.445333	1
ENSG00000120896.9	SORBS3	sorbin and SH3 domain containing 3	10174	Downsteam of trait	0.138406	0.00493998	0.0242567	0.225333	2
ENSG00000120913.18	PDLIM2	PDZ and LIM domain 2 (mystique)	64236	Upstream of trait	0.12704	0.00993449	0.0349768	0.462	1
ENSG00000121766.10	ZCCHC17	zinc finger, CCHC domain containing 17	51538	Independent of trait	-0.120021	0.0149085	0.0437075	0.283333	No path
ENSG00000121897.9	LIAS	lipoic acid synthetase	11019	Upstream of trait	-0.190778	9.95505e-05	0.00510505	0.634	1
ENSG00000121905.5	HPCA	hippocalcin	3208	Downsteam of trait	-0.122984	0.0125902	0.0395221	0.172667	2
ENSG00000122512.9	PMS2	PMS2 postmeiotic segregation increased 2 (S. cerevisiae)	5395	Upstream of trait	-0.175948	0.000338171	0.00752463	0.824667	1
ENSG00000122694.10	GLIPR2	GLI pathogenesis-related 2	152007	Independent of trait	0.130281	0.00818269	0.0315215	0.239333	No path
ENSG00000122863.5	CHST3	carbohydrate (chondroitin 6) sulfotransferase 3	9469	Independent of trait	0.135046	0.00610608	0.0270814	0.304667	No path
ENSG00000123094.10	RASSF8	Ras association (RalGDS/AF-6) domain family (N-terminal) member 8	11228	Independent of trait	0.125187	0.0110791	0.0370163	0.29	No path
ENSG00000123143.8	PKN1	protein kinase N1	5585	Downsteam of trait	0.121977	0.0133397	0.0408064	0.243333	2
ENSG00000123178.9	SPRYD7	SPRY domain containing 7	57213	Upstream of trait	-0.163767	0.000860726	0.0108111	0.740667	1
ENSG00000123416.10	TUBA1B	tubulin, alpha 1b	10376	Upstream of trait	-0.187888	0.000127279	0.00518571	0.991333	1
ENSG00000123505.9	AMD1	adenosylmethionine decarboxylase 1	262	Independent of trait	0.132815	0.00701092	0.0291965	0.392	No path
ENSG00000123737.8	EXOSC9	exosome component 9	5393	Downsteam of trait	-0.135493	0.00593778	0.026855	0.145333	4
ENSG00000124126.9	PREX1	phosphatidylinositol-3,4,5-trisphosphate-dependent Rac exchange factor 1	57580	Upstream of trait	0.204302	3.00186e-05	0.00366325	0.579333	1
ENSG00000124160.7	NCOA5	nuclear receptor coactivator 5	57727	Upstream of trait	0.154035	0.0017364	0.0148226	0.730667	1
ENSG00000124226.7	RNF114	ring finger protein 114	55905	Independent of trait	0.118699	0.0160579	0.0452337	0.363333	No path
ENSG00000124523.9	SIRT5	sirtuin 5	23408	Independent of trait	-0.140372	0.00435491	0.0227615	0.448	No path
ENSG00000124532.9	MRS2	MRS2 magnesium transporter	57380	Upstream of trait	-0.172634	0.000438757	0.00822557	0.704	1
ENSG00000124785.4	NRN1	neuritin 1	51299	Downsteam of trait	-0.135047	0.00610561	0.0270814	0.112	2
ENSG00000125459.9	MSTO1	misato 1, mitochondrial distribution and morphology regulator	55154	Independent of trait	-0.122937	0.0126245	0.0395285	0.172667	No path
ENSG00000125534.4	PPDPF	pancreatic progenitor cell differentiation and proliferation factor	79144	Independent of trait	-0.139074	0.0047336	0.0237027	0.462667	No path
ENSG00000125703.9	ATG4C	autophagy related 4C, cysteine peptidase	84938	Downsteam of trait	0.117097	0.0175553	0.0472882	0.19	2
ENSG00000125753.9	VASP	vasodilator-stimulated phosphoprotein	7408	Downsteam of trait	0.138884	0.00479156	0.0238664	0.108	2
ENSG00000125817.7	CENPB	centromere protein B, 80kDa	1059	Independent of trait	0.148583	0.00252895	0.0173171	0.456	No path
ENSG00000126067.7	PSMB2	proteasome (prosome, macropain) subunit, beta type, 2	5690	Upstream of trait	-0.142415	0.00381387	0.0211725	0.773333	1
ENSG00000126091.15	ST3GAL3	ST3 beta-galactoside alpha-2,3-sialyltransferase 3	6487	Downsteam of trait	-0.192467	8.60833e-05	0.00497009	0.462	2
ENSG00000126561.11	STAT5A	signal transducer and activator of transcription 5A	6776	Upstream of trait	0.13816	0.00501795	0.0245292	0.631333	1
ENSG00000126602.6	TRAP1	TNF receptor-associated protein 1	10131	Upstream of trait	-0.210896	1.62454e-05	0.00300049	0.95	1
ENSG00000126777.13	KTN1	kinectin 1 (kinesin receptor)	3895	Upstream of trait	0.190673	0.000100446	0.00510505	0.823333	1
ENSG00000126803.8	HSPA2	heat shock 70kDa protein 2	3306	Downsteam of trait	0.171758	0.00046966	0.0084241	0.311333	2
ENSG00000126822.11	PLEKHG3	pleckstrin homology domain containing, family G (with RhoGef domain) member 3	26030	Downsteam of trait	0.140643	0.00427937	0.0226001	0.29	2
ENSG00000126860.6	EVI2A	ecotropic viral integration site 2A	2123	Downsteam of trait	0.144705	0.00328033	0.0193921	0.208	2
ENSG00000127418.10	FGFRL1	fibroblast growth factor receptor-like 1	53834	Downsteam of trait	0.125026	0.0111838	0.0371743	0.202	2
ENSG00000127445.9	PIN1	peptidylprolyl cis/trans isomerase, NIMA-interacting 1	5300	Downsteam of trait	-0.148197	0.00259611	0.0175137	0.269333	2
ENSG00000127463.8	EMC1	ER membrane protein complex subunit 1	23065	Independent of trait	-0.13584	0.00580999	0.0265227	0.295333	No path
ENSG00000127483.12	HP1BP3	heterochromatin protein 1, binding protein 3	50809	Upstream of trait	0.125432	0.0109208	0.0367099	0.647333	1
ENSG00000127527.8	EPS15L1	epidermal growth factor receptor pathway substrate 15-like 1	58513	Downsteam of trait	-0.150102	0.00228027	0.0163687	0.228667	4
ENSG00000127824.9	TUBA4A	tubulin, alpha 4a	7277	Upstream of trait	-0.168985	0.000581309	0.00917453	0.506	1
ENSG00000128245.9	YWHAH	tyrosine 3-monooxygenase/tryptophan 5-monooxygenase activation protein, eta	7533	Independent of trait	-0.124284	0.0116775	0.0382742	0.426667	No path
ENSG00000128271.12	ADORA2A	adenosine A2a receptor	135	Upstream of trait	0.19543	6.65105e-05	0.00459113	0.73	1
ENSG00000128274.11	A4GALT	alpha 1,4-galactosyltransferase	53947	Independent of trait	0.116701	0.0179432	0.047923	0.107333	No path
ENSG00000128309.12	MPST	mercaptopyruvate sulfurtransferase	4357	Downsteam of trait	0.142163	0.00387718	0.0213333	0.228667	2
ENSG00000128609.10	NDUFA5	NADH dehydrogenase (ubiquinone) 1 alpha subcomplex, 5	4698	Upstream of trait	-0.153036	0.00186189	0.0151878	0.696	1
ENSG00000128891.11	C15orf57	chromosome 15 open reading frame 57	90416	Downsteam of trait	-0.128886	0.00889948	0.032952	0.135333	2
ENSG00000129197.10	RPAIN	RPA interacting protein	84268	Independent of trait	-0.146322	0.00294529	0.0182388	0.374	No path
ENSG00000129559.8	NEDD8	neural precursor cell expressed, developmentally down-regulated 8	4738	Independent of trait	-0.132266	0.00725111	0.0296274	0.281333	No path
ENSG00000129596.4	CDO1	cysteine dioxygenase type 1	1036	Upstream of trait	-0.186407	0.00014416	0.00541301	0.518667	1
ENSG00000129990.9	SYT5	synaptotagmin V	6861	Upstream of trait	-0.153032	0.0018624	0.0151878	0.620667	1
ENSG00000130204.8	TOMM40	translocase of outer mitochondrial membrane 40 homolog (yeast)	10452	Upstream of trait	-0.146712	0.00286937	0.0180063	0.563333	1
ENSG00000130299.11	GTPBP3	GTP binding protein 3 (mitochondrial)	84705	Upstream of trait	-0.131946	0.00739467	0.0299018	0.535333	1
ENSG00000130311.5	DDA1	DET1 and DDB1 associated 1	79016	Upstream of trait	-0.146568	0.00289711	0.0180972	0.690667	1
ENSG00000130517.5	PGPEP1	pyroglutamyl-peptidase I	54858	Independent of trait	0.16824	0.000615256	0.00926115	0.434	No path
ENSG00000130520.3	LSM4	LSM4 homolog, U6 small nuclear RNA associated (S. cerevisiae)	25804	Upstream of trait	-0.180007	0.000244256	0.00618225	0.75	1
ENSG00000130522.3	JUND	jun D proto-oncogene	3727	Upstream of trait	0.174881	0.000367938	0.00778461	0.676	1
ENSG00000130558.14	OLFM1	olfactomedin 1	10439	Upstream of trait	-0.132254	0.00725629	0.0296274	0.556667	1
ENSG00000130592.9	LSP1	lymphocyte-specific protein 1	4046	Upstream of trait	0.141583	0.00402642	0.021838	0.565333	1
ENSG00000130669.12	PAK4	p21 protein (Cdc42/Rac)-activated kinase 4	10298	Downsteam of trait	0.153737	0.00177295	0.0149405	0.0846667	2
ENSG00000130703.10	OSBPL2	oxysterol binding protein-like 2	9885	Independent of trait	0.12416	0.0117621	0.0383862	0.477333	No path
ENSG00000130707.12	ASS1	argininosuccinate synthase 1	445	Downsteam of trait	-0.141069	0.00416288	0.0222776	0.188	2
ENSG00000130717.8	UCK1	uridine-cytidine kinase 1	83549	Upstream of trait	0.127635	0.00958969	0.0342933	0.482667	1
ENSG00000130787.9	HIP1R	huntingtin interacting protein 1 related	9026	Upstream of trait	0.157321	0.00137611	0.0134902	0.734667	1
ENSG00000130956.9	HABP4	hyaluronan binding protein 4	22927	Upstream of trait	-0.191778	9.13563e-05	0.00497009	0.493333	1
ENSG00000131097.2	HIGD1B	HIG1 hypoxia inducible domain family, member 1B	51751	Independent of trait	0.169356	0.000565067	0.00907323	0.445333	No path
ENSG00000131100.8	ATP6V1E1	ATPase, H+ transporting, lysosomal 31kDa, V1 subunit E1	529	Downsteam of trait	-0.163921	0.000850971	0.0108111	0.211333	2
ENSG00000131435.8	PDLIM4	PDZ and LIM domain 4	8572	Downsteam of trait	0.126088	0.0105085	0.0361416	0.365333	1
ENSG00000131507.8	NDFIP1	Nedd4 family interacting protein 1	80762	Downsteam of trait	-0.157081	0.00139989	0.0136002	0.434	2
ENSG00000131778.13	CHD1L	chromodomain helicase DNA binding protein 1-like	9557	Upstream of trait	0.118538	0.0162032	0.0454185	0.654	1
ENSG00000132155.7	RAF1	v-raf-1 murine leukemia viral oncogene homolog 1	5894	Upstream of trait	0.190562	0.000101406	0.00510505	0.726667	1
ENSG00000132305.16	IMMT	inner membrane protein, mitochondrial	10989	Independent of trait	-0.178878	0.000267577	0.00655404	0.476	No path
ENSG00000132423.6	COQ3	coenzyme Q3 methyltransferase	51805	Downsteam of trait	-0.138969	0.00476554	0.0237823	0.048	2
ENSG00000132530.12	XAF1	XIAP associated factor 1	54739	Independent of trait	0.118539	0.0162026	0.0454185	0.312667	No path
ENSG00000132541.5	HRSP12	heat-responsive protein 12	10247	Downsteam of trait	-0.123924	0.0119246	0.0386578	0.008	1
ENSG00000132561.8	MATN2	matrilin 2	4147	Independent of trait	0.129412	0.00862282	0.0324666	0.178667	No path
ENSG00000132613.10	MTSS1L	metastasis suppressor 1-like	92154	Upstream of trait	0.162959	0.000913739	0.0111146	0.523333	1
ENSG00000132688.10	NES	nestin	10763	Downsteam of trait	0.156661	0.00144235	0.0138353	0.285333	2
ENSG00000133056.9	PIK3C2B	phosphatidylinositol-4-phosphate 3-kinase, catalytic subunit type 2 beta	5287	Downsteam of trait	0.167453	0.000653058	0.00949552	0.361333	2
ENSG00000133318.9	RTN3	reticulon 3	10313	Independent of trait	-0.12485	0.0112992	0.0374112	0.322	No path
ENSG00000133704.5	IPO8	importin 8	10526	Independent of trait	0.138385	0.00494669	0.0242567	0.388667	No path
ENSG00000133789.10	SWAP70	SWAP switching B-cell complex 70kDa subunit	23075	Upstream of trait	0.175065	0.000362637	0.00775134	0.561333	1
ENSG00000133958.9	UNC79	unc-79 homolog (C. elegans)	57578	Downsteam of trait	-0.181629	0.000214074	0.00600485	0.379333	2
ENSG00000134077.10	THUMPD3	THUMP domain containing 3	25917	Downsteam of trait	-0.118517	0.0162222	0.045453	0.032	2
ENSG00000134294.9	SLC38A2	solute carrier family 38, member 2	54407	Downsteam of trait	0.159624	0.00116605	0.0122593	0.164667	2
ENSG00000134330.14	IAH1	isoamyl acetate-hydrolyzing esterase 1 homolog (S. cerevisiae)	285148	Downsteam of trait	-0.121541	0.013676	0.0414816	0.0333333	2
ENSG00000134461.9	ANKRD16	ankyrin repeat domain 16	54522	Downsteam of trait	-0.125661	0.0107754	0.036528	0.0713333	2
ENSG00000134531.5	EMP1	epithelial membrane protein 1	2012	Independent of trait	0.119169	0.0156408	0.0446852	0.368667	No path
ENSG00000134874.13	DZIP1	DAZ interacting zinc finger protein 1	22873	Independent of trait	-0.128097	0.0093293	0.0338223	0.428667	No path
ENSG00000135249.3	RINT1	RAD50 interactor 1	60561	Upstream of trait	-0.176878	0.000314089	0.0073114	0.872667	1
ENSG00000135622.8	SEMA4F	sema domain, immunoglobulin domain (Ig), transmembrane domain (TM) and short cytoplasmic domain, (semaphorin) 4F	10505	Independent of trait	-0.116692	0.0179523	0.047923	0.287333	No path
ENSG00000135632.7	SMYD5	SMYD family member 5	10322	Downsteam of trait	-0.147821	0.00266292	0.0177023	0.135333	2
ENSG00000135678.6	CPM	carboxypeptidase M	1368	Upstream of trait	0.213078	1.32015e-05	0.00265344	0.542	1
ENSG00000136237.13	RAPGEF5	Rap guanine nucleotide exchange factor (GEF) 5	9771	Independent of trait	0.117554	0.0171158	0.0466884	0.320667	No path
ENSG00000136279.13	DBNL	drebrin-like	28988	Downsteam of trait	-0.133916	0.00655036	0.0280511	0.0813333	1
ENSG00000136463.7	TACO1	translational activator of mitochondrially encoded cytochrome c oxidase I	51204	Upstream of trait	-0.136088	0.00572038	0.0263247	0.63	1
ENSG00000136521.8	NDUFB5	NADH dehydrogenase (ubiquinone) 1 beta subcomplex, 5, 16kDa	4711	Upstream of trait	-0.168792	0.000589933	0.00921696	0.682667	1
ENSG00000136710.5	CCDC115	coiled-coil domain containing 115	84317	Downsteam of trait	-0.154027	0.00173737	0.0148226	0.177333	2
ENSG00000136732.10	GYPC	glycophorin C (Gerbich blood group)	2995	Upstream of trait	0.150958	0.00215016	0.0159114	0.555333	1
ENSG00000136827.10	TOR1A	torsin family 1, member A (torsin A)	1861	Downsteam of trait	-0.117882	0.0168075	0.0462772	0.084	2
ENSG00000136830.6	FAM129B	family with sequence similarity 129, member B	64855	Downsteam of trait	0.160558	0.00108957	0.0118321	0.135333	2
ENSG00000136854.13	STXBP1	syntaxin binding protein 1	6812	Independent of trait	-0.13623	0.00566953	0.0261836	0.404	No path
ENSG00000136867.6	SLC31A2	solute carrier family 31 (copper transporter), member 2	1318	Independent of trait	0.14706	0.00280299	0.0179649	0.452	No path
ENSG00000136875.7	PRPF4	pre-mRNA processing factor 4	9128	Downsteam of trait	-0.161315	0.00103105	0.0115412	0.114	2
ENSG00000136888.6	ATP6V1G1	ATPase, H+ transporting, lysosomal 13kDa, V1 subunit G1	9550	Downsteam of trait	-0.12618	0.0104515	0.0360015	0.0493333	4
ENSG00000137073.15	UBAP2	ubiquitin associated protein 2	55833	Downsteam of trait	-0.147074	0.00280044	0.0179649	0.392	1
ENSG00000137266.10	SLC22A23	solute carrier family 22, member 23	63027	Upstream of trait	0.139456	0.00461916	0.0235045	0.544	1
ENSG00000137478.9	FCHSD2	FCH and double SH3 domains 2	9873	Downsteam of trait	0.162925	0.000916032	0.011119	0.276	2
ENSG00000138028.10	CGREF1	cell growth regulator with EF-hand domain 1	10669	Downsteam of trait	-0.131427	0.00763257	0.0303961	0.0453333	2
ENSG00000138030.8	KHK	ketohexokinase (fructokinase)	3795	Independent of trait	-0.115393	0.01928	0.0499267	0.189333	No path
ENSG00000138036.12	DYNC2LI1	dynein, cytoplasmic 2, light intermediate chain 1	51626	Upstream of trait	-0.151091	0.0021305	0.0158672	0.625333	1
ENSG00000138100.9	TRIM54	tripartite motif containing 54	57159	Downsteam of trait	-0.115884	0.0187679	0.0492431	0.204	2
ENSG00000138193.8	PLCE1	phospholipase C, epsilon 1	51196	Upstream of trait	0.165743	0.000742868	0.0100727	0.803333	1
ENSG00000138867.12	GUCD1	guanylyl cyclase domain containing 1	83606	Independent of trait	0.115467	0.0192021	0.0498382	0.189333	No path
ENSG00000139112.6	GABARAPL1	GABA(A) receptor-associated protein like 1	23710	Downsteam of trait	-0.150391	0.00223558	0.0162453	0.147333	2
ENSG00000139182.9	CLSTN3	calsyntenin 3	9746	Upstream of trait	-0.152212	0.0019717	0.0154998	0.518667	1
ENSG00000139291.8	TMEM19	transmembrane protein 19	55266	Independent of trait	0.128658	0.00902197	0.0331655	0.417333	No path
ENSG00000139405.9	RITA1	RBPJ interacting and tubulin associated 1	84934	Independent of trait	-0.115682	0.0189771	0.0494798	0.264667	No path
ENSG00000139433.4	GLTP	glycolipid transfer protein	51228	Downsteam of trait	0.192461	8.61279e-05	0.00497009	0.00666667	2
ENSG00000139574.6	NPFF	neuropeptide FF-amide peptide precursor	8620	Upstream of trait	0.162697	0.00093156	0.0111512	0.533333	1
ENSG00000139737.15	SLAIN1	SLAIN motif family, member 1	122060	Downsteam of trait	0.162652	0.000934684	0.0111669	0.28	2
ENSG00000140395.3	WDR61	WD repeat domain 61	80349	Upstream of trait	-0.125056	0.011164	0.0371618	0.486	1
ENSG00000140479.12	PCSK6	proprotein convertase subtilisin/kexin type 6	5046	Independent of trait	0.147329	0.00275283	0.0178645	0.479333	No path
ENSG00000140564.6	FURIN	furin (paired basic amino acid cleaving enzyme)	5045	Independent of trait	0.166717	0.000690402	0.00968357	0.368	No path
ENSG00000140575.8	IQGAP1	IQ motif containing GTPase activating protein 1	8826	Downsteam of trait	0.130809	0.00792492	0.0310174	0.104667	2
ENSG00000140682.14	TGFB1I1	transforming growth factor beta 1 induced transcript 1	7041	Downsteam of trait	0.149846	0.00232057	0.0164506	0.214667	2
ENSG00000140694.12	PARN	poly(A)-specific ribonuclease	5073	Upstream of trait	-0.170413	0.000521066	0.00871045	0.836	1
ENSG00000140848.12	CPNE2	copine II	221184	Downsteam of trait	0.130153	0.008246	0.0316309	0.062	2
ENSG00000140931.15	CMTM3	CKLF-like MARVEL transmembrane domain containing 3	123920	Upstream of trait	0.193714	7.72664e-05	0.00475699	0.758667	1
ENSG00000140950.11	TLDC1	TBC/LysM-associated domain containing 1	57707	Upstream of trait	-0.15884	0.00123392	0.012628	0.646	1
ENSG00000141524.11	TMC6	transmembrane channel-like 6	11322	Downsteam of trait	0.165225	0.000772201	0.0102468	0.134667	2
ENSG00000141540.6	TTYH2	tweety family member 2	94015	Upstream of trait	0.161457	0.00102035	0.0115133	0.599333	1
ENSG00000141576.10	RNF157	ring finger protein 157	114804	Independent of trait	-0.115788	0.018867	0.0493802	0.404667	No path
ENSG00000141580.11	WDR45B	WD repeat domain 45B	56270	Downsteam of trait	0.135762	0.00583854	0.0265998	0.0646667	2
ENSG00000141934.4	PPAP2C	phosphatidic acid phosphatase type 2C	8612	Downsteam of trait	0.142138	0.00388347	0.0213508	0.187333	2
ENSG00000141971.7	MVB12A	multivesicular body subunit 12A	93343	Downsteam of trait	0.134971	0.00613447	0.0270814	0.0233333	4
ENSG00000142039.2	CCDC97	coiled-coil domain containing 97	90324	Upstream of trait	0.165261	0.000770168	0.0102468	0.838	1
ENSG00000142156.10	COL6A1	collagen, type VI, alpha 1	1291	Downsteam of trait	0.132653	0.00708094	0.0293085	0.320667	2
ENSG00000142173.10	COL6A2	collagen, type VI, alpha 2	1292	Upstream of trait	0.192469	8.60659e-05	0.00497009	0.648	1
ENSG00000142347.11	MYO1F	myosin IF	4542	Independent of trait	0.130728	0.00796379	0.0311133	0.408	No path
ENSG00000142408.2	CACNG8	calcium channel, voltage-dependent, gamma subunit 8	59283	Upstream of trait	-0.137564	0.00521149	0.0249518	0.588667	1
ENSG00000142684.7	ZNF593	zinc finger protein 593	51042	Independent of trait	-0.118355	0.01637	0.0455496	0.127333	No path
ENSG00000142920.12	ADC	arginine decarboxylase	113451	Downsteam of trait	-0.120683	0.01436	0.0427049	0.105333	2
ENSG00000143157.7	POGK	pogo transposable element with KRAB domain	57645	Downsteam of trait	0.125119	0.0111228	0.0370969	0.133333	2
ENSG00000143303.7	RRNAD1	ribosomal RNA adenine dimethylase domain containing 1	51093	Independent of trait	0.11781	0.0168749	0.0463745	0.374	No path
ENSG00000143314.8	MRPL24	mitochondrial ribosomal protein L24	79590	Upstream of trait	-0.138709	0.00484535	0.0239262	0.588	1
ENSG00000143418.14	CERS2	ceramide synthase 2	29956	Upstream of trait	0.183123	0.000189379	0.00580352	0.588	1
ENSG00000143545.4	RAB13	RAB13, member RAS oncogene family	5872	Independent of trait	0.161278	0.00103378	0.0115412	0.39	No path
ENSG00000143727.11	ACP1	acid phosphatase 1, soluble	52	Upstream of trait	-0.148417	0.00255771	0.0173747	0.624	1
ENSG00000144040.8	SFXN5	sideroflexin 5	94097	Independent of trait	0.122825	0.0127059	0.0395762	0.438	No path
ENSG00000144152.8	FBLN7	fibulin 7	129804	Downsteam of trait	-0.180122	0.000242003	0.00618225	0.426	2
ENSG00000144320.9	KIAA1715	KIAA1715	80856	Downsteam of trait	-0.145654	0.00307971	0.0186817	0.302667	2
ENSG00000144712.7	CAND2	cullin-associated and neddylation-dissociated 2 (putative)	23066	Downsteam of trait	-0.130426	0.00811128	0.0314105	0.058	2
ENSG00000144749.9	LRIG1	leucine-rich repeats and immunoglobulin-like domains 1	26018	Independent of trait	0.117942	0.0167509	0.0461818	0.181333	No path
ENSG00000145029.7	NICN1	nicolin 1	84276	Independent of trait	-0.118913	0.0158667	0.0448802	0.272	No path
ENSG00000145198.10	VWA5B2	von Willebrand factor A domain containing 5B2	90113	Upstream of trait	-0.135514	0.00592994	0.026855	0.643333	1
ENSG00000145545.7	SRD5A1	steroid-5-alpha-reductase, alpha polypeptide 1 (3-oxo-5 alpha-steroid delta 4-dehydrogenase alpha 1)	6715	Upstream of trait	-0.197852	5.37133e-05	0.00455736	0.833333	1
ENSG00000145882.6	PCYOX1L	prenylcysteine oxidase 1 like	78991	Downsteam of trait	-0.179056	0.000263783	0.00649455	0.178	2
ENSG00000146122.12	DAAM2	dishevelled associated activator of morphogenesis 2	23500	Independent of trait	0.142869	0.00370221	0.020772	0.345333	No path
ENSG00000146386.7	ABRACL	ABRA C-terminal like	58527	Upstream of trait	-0.17027	0.0005268	0.00872927	0.708	1
ENSG00000146535.8	GNA12	guanine nucleotide binding protein (G protein) alpha 12	2768	Upstream of trait	0.165598	0.000750964	0.0101384	0.713333	1
ENSG00000146701.6	MDH2	malate dehydrogenase 2, NAD (mitochondrial)	4191	Upstream of trait	-0.173671	0.000404631	0.00801923	0.582	1
ENSG00000146834.8	MEPCE	methylphosphate capping enzyme	56257	Independent of trait	0.150424	0.00223044	0.0162453	0.407333	No path
ENSG00000146966.8	DENND2A	DENN/MADD domain containing 2A	27147	Upstream of trait	0.233471	1.70926e-06	0.00159991	0.846667	1
ENSG00000147421.12	HMBOX1	homeobox containing 1	79618	Upstream of trait	0.163642	0.000868766	0.0108142	0.596667	1
ENSG00000147459.12	DOCK5	dedicator of cytokinesis 5	80005	Downsteam of trait	0.185429	0.000156447	0.00547156	0.183333	2
ENSG00000147676.9	MAL2	mal, T-cell differentiation protein 2 (gene/pseudogene)	114569	Downsteam of trait	-0.149702	0.00234348	0.0165444	0.167333	2
ENSG00000148334.9	PTGES2	prostaglandin E synthase 2	80142	Upstream of trait	-0.147594	0.00270404	0.0177739	0.714	1
ENSG00000148408.8	CACNA1B	calcium channel, voltage-dependent, N type, alpha 1B subunit	774	Independent of trait	-0.156179	0.00149262	0.013973	0.478	No path
ENSG00000148468.12	FAM171A1	family with sequence similarity 171, member A1	221061	Independent of trait	0.119118	0.0156855	0.0447754	0.396	No path
ENSG00000148606.7	POLR3A	polymerase (RNA) III (DNA directed) polypeptide A, 155kDa	11128	Independent of trait	-0.189122	0.000114655	0.00515483	0.471333	No path
ENSG00000148824.13	MTG1	mitochondrial ribosome-associated GTPase 1	92170	Independent of trait	0.155931	0.00151915	0.0140274	0.256	No path
ENSG00000148826.6	NKX6-2	NK6 homeobox 2	84504	Independent of trait	0.150409	0.00223271	0.0162453	0.303333	No path
ENSG00000149243.10	KLHL35	kelch-like family member 35	283212	Downsteam of trait	-0.12407	0.0118241	0.0384951	0.0313333	2
ENSG00000149451.12	ADAM33	ADAM metallopeptidase domain 33	80332	Upstream of trait	0.191602	9.27523e-05	0.00497009	0.918667	1
ENSG00000149557.7	FEZ1	fasciculation and elongation protein zeta 1 (zygin I)	9638	Upstream of trait	0.151717	0.00204049	0.015727	0.681333	1
ENSG00000149679.7	CABLES2	Cdk5 and Abl enzyme substrate 2	81928	Downsteam of trait	-0.121581	0.0136449	0.0414431	0.138667	2
ENSG00000149927.13	DOC2A	double C2-like domains, alpha	8448	Upstream of trait	-0.130429	0.00810966	0.0314105	0.641333	1
ENSG00000150510.9	FAM124A	family with sequence similarity 124A	220108	Downsteam of trait	0.164042	0.000843378	0.0107692	0.104667	2
ENSG00000150764.9	DIXDC1	DIX domain containing 1	85458	Upstream of trait	0.156285	0.0014815	0.0139454	0.726	1
ENSG00000150867.8	PIP4K2A	phosphatidylinositol-5-phosphate 4-kinase, type II, alpha	5305	Upstream of trait	0.152942	0.00187416	0.0152384	0.67	1
ENSG00000151208.11	DLG5	discs, large homolog 5 (Drosophila)	9231	Independent of trait	0.140266	0.00438462	0.0227639	0.39	No path
ENSG00000151376.11	ME3	malic enzyme 3, NADP(+)-dependent, mitochondrial	10873	Downsteam of trait	-0.149051	0.00244989	0.0169455	0.0406667	2
ENSG00000151445.10	VIPAS39	VPS33B interacting protein, apical-basolateral polarity regulator, spe-39 homolog	63894	Downsteam of trait	-0.116543	0.0181	0.048092	0.0933333	2
ENSG00000151552.7	QDPR	quinoid dihydropteridine reductase	5860	Downsteam of trait	0.17579	0.000342437	0.00752463	0.245333	2
ENSG00000151726.8	ACSL1	acyl-CoA synthetase long-chain family member 1	2180	Independent of trait	0.124571	0.0114841	0.0378585	0.348	No path
ENSG00000151743.6	AMN1	antagonist of mitotic exit network 1 homolog (S. cerevisiae)	196394	Downsteam of trait	-0.143668	0.00351272	0.0201896	0.318667	2
ENSG00000152495.6	CAMK4	calcium/calmodulin-dependent protein kinase IV	814	Downsteam of trait	-0.130813	0.00792312	0.0310174	0.0566667	2
ENSG00000152527.9	PLEKHH2	pleckstrin homology domain containing, family H (with MyTH4 domain) member 2	130271	Independent of trait	0.126532	0.0102373	0.0355698	0.334	No path
ENSG00000152578.8	GRIA4	glutamate receptor, ionotropic, AMPA 4	2893	Upstream of trait	-0.180398	0.000236643	0.00618225	0.801333	1
ENSG00000152669.8	CCNO	cyclin O	10309	Downsteam of trait	-0.183145	0.000189031	0.00580352	0.305333	2
ENSG00000152931.6	PART1	prostate androgen-regulated transcript 1 (non-protein coding)	25859	Downsteam of trait	-0.134653	0.00625709	0.0274056	0.0286667	2
ENSG00000153048.6	CARHSP1	calcium regulated heat stable protein 1, 24kDa	23589	Downsteam of trait	0.140329	0.00436684	0.0227615	0.00133333	2
ENSG00000153531.7	ADPRHL1	ADP-ribosylhydrolase like 1	113622	Downsteam of trait	-0.125576	0.0108294	0.0366004	0.116	2
ENSG00000153814.7	JAZF1	JAZF zinc finger 1	221895	Downsteam of trait	-0.115435	0.0192353	0.0498487	0.0506667	2
ENSG00000154265.11	ABCA5	ATP-binding cassette, sub-family A (ABC1), member 5	23461	Upstream of trait	-0.133691	0.00664223	0.0281697	0.453333	1
ENSG00000154493.12	C10orf90	chromosome 10 open reading frame 90	118611	Independent of trait	0.136497	0.00557511	0.0258828	0.44	No path
ENSG00000154832.10	CXXC1	CXXC finger protein 1	30827	Upstream of trait	0.115637	0.0190243	0.0495462	0.508	1
ENSG00000154945.6	ANKRD40	ankyrin repeat domain 40	91369	Downsteam of trait	0.187651	0.000129859	0.00518968	0.346	2
ENSG00000155097.7	ATP6V1C1	ATPase, H+ transporting, lysosomal 42kDa, V1 subunit C1	528	Independent of trait	-0.13913	0.00471678	0.0236526	0.379333	No path
ENSG00000156787.12	TBC1D31	TBC1 domain family, member 31	93594	Downsteam of trait	-0.160878	0.00106444	0.0116949	0.0553333	2
ENSG00000156873.11	PHKG2	phosphorylase kinase, gamma 2 (testis)	5261	Upstream of trait	-0.219995	6.74229e-06	0.00218106	0.783333	1
ENSG00000157152.11	SYN2	synapsin II		Independent of trait	-0.117829	0.0168567	0.0463564	0.274	No path
ENSG00000157227.8	MMP14	matrix metallopeptidase 14 (membrane-inserted)	4323	Upstream of trait	0.171517	0.000478499	0.00846362	0.741333	1
ENSG00000157326.14	DHRS4	dehydrogenase/reductase (SDR family) member 4	10901	Upstream of trait	0.135544	0.00591896	0.0268409	0.590667	1
ENSG00000157978.6	LDLRAP1	low density lipoprotein receptor adaptor protein 1	26119	Downsteam of trait	0.162733	0.000929124	0.0111512	0.311333	2
ENSG00000158109.9	TPRG1L	tumor protein p63 regulated 1-like	127262	Upstream of trait	-0.145423	0.00312742	0.0188129	0.468	1
ENSG00000158186.8	MRAS	muscle RAS oncogene homolog	22808	Independent of trait	0.121553	0.0136669	0.0414731	0.352	No path
ENSG00000158715.5	SLC45A3	solute carrier family 45, member 3	85414	Upstream of trait	0.170102	0.000533648	0.00877751	0.668667	1
ENSG00000159199.8	ATP5G1	ATP synthase, H+ transporting, mitochondrial Fo complex, subunit C1 (subunit 9)	516	Downsteam of trait	-0.136929	0.00542522	0.0255928	0.305333	2
ENSG00000159674.7	SPON2	spondin 2, extracellular matrix protein	10417	Upstream of trait	-0.16144	0.00102165	0.0115133	0.617333	1
ENSG00000159871.9	LYPD5	LY6/PLAUR domain containing 5	284348	Downsteam of trait	-0.130484	0.00808265	0.0313906	0.03	2
ENSG00000160072.13	ATAD3B	ATPase family, AAA domain containing 3B	83858	Upstream of trait	-0.156891	0.00141891	0.013754	0.565333	1
ENSG00000160200.13	CBS	cystathionine-beta-synthase	875	Downsteam of trait	0.143035	0.00366208	0.0206486	0.196	2
ENSG00000160201.7	U2AF1	U2 small nuclear RNA auxiliary factor 1	7307	Upstream of trait	0.175004	0.000364394	0.00775134	0.696	1
ENSG00000160223.12	ICOSLG	inducible T-cell co-stimulator ligand	23308	Downsteam of trait	0.126953	0.00998576	0.0350674	0.184	2
ENSG00000160285.9	LSS	lanosterol synthase (2,3-oxidosqualene-lanosterol cyclase)	4047	Downsteam of trait	0.126603	0.0101946	0.0354745	0.000666667	2
ENSG00000160310.12	PRMT2	protein arginine methyltransferase 2	3275	Upstream of trait	0.158154	0.00129635	0.0129519	0.903333	1
ENSG00000160325.10	CACFD1	calcium channel flower domain containing 1	11094	Upstream of trait	0.143518	0.00354776	0.0202796	0.577333	1
ENSG00000160410.9	SHKBP1	SH3KBP1 binding protein 1	92799	Downsteam of trait	0.181572	0.000215066	0.00600485	0.135333	2
ENSG00000160447.6	PKN3	protein kinase N3	29941	Downsteam of trait	0.140735	0.00425394	0.0225355	0.074	2
ENSG00000160716.4	CHRNB2	cholinergic receptor, nicotinic, beta 2 (neuronal)	1141	Upstream of trait	-0.1703	0.000525577	0.00872927	0.528	1
ENSG00000160862.8	AZGP1	alpha-2-glycoprotein 1, zinc-binding	563	Downsteam of trait	0.132563	0.00712008	0.0293524	0.150667	2
ENSG00000160963.9	COL26A1	collagen, type XXVI, alpha 1	136227	Upstream of trait	-0.162445	0.000948997	0.0112397	0.6	1
ENSG00000161249.13	DMKN	dermokine	93099	Downsteam of trait	-0.146725	0.00286681	0.0180063	0.343333	2
ENSG00000161267.7	BDH1	3-hydroxybutyrate dehydrogenase, type 1	622	Upstream of trait	-0.155477	0.00156871	0.0142179	0.581333	1
ENSG00000161638.6	ITGA5	integrin, alpha 5 (fibronectin receptor, alpha polypeptide)	3678	Downsteam of trait	0.13737	0.00527605	0.0251259	0.258	2
ENSG00000161714.7	PLCD3	phospholipase C, delta 3	113026	Downsteam of trait	0.183855	0.000178274	0.00575338	0.176	1
ENSG00000161921.10	CXCL16	chemokine (C-X-C motif) ligand 16	58191	Independent of trait	0.145331	0.00314657	0.018879	0.459333	No path
ENSG00000161980.5	POLR3K	polymerase (RNA) III (DNA directed) polypeptide K, 12.3 kDa	51728	Downsteam of trait	-0.165056	0.000782057	0.0102775	0.100667	2
ENSG00000162004.11	CCDC78	coiled-coil domain containing 78	124093	Upstream of trait	-0.162354	0.00095543	0.0112832	0.614	1
ENSG00000162062.10	C16orf59	chromosome 16 open reading frame 59	80178	Upstream of trait	-0.151497	0.00207165	0.0157338	0.484	1
ENSG00000162430.12	SEPN1	selenoprotein N, 1	57190	Downsteam of trait	0.11736	0.0173012	0.0468994	0.135333	2
ENSG00000162433.10	AK4	adenylate kinase 4	205	Downsteam of trait	0.130416	0.00811602	0.0314105	0.133333	2
ENSG00000162493.12	PDPN	podoplanin	10630	Downsteam of trait	0.189232	0.000113584	0.00514051	0.00266667	1
ENSG00000162517.8	PEF1	penta-EF-hand domain containing 1	553115	Downsteam of trait	-0.137733	0.00515601	0.0248136	0.212	2
ENSG00000162585.11	C1orf86	chromosome 1 open reading frame 86	199990	Independent of trait	0.118658	0.0160954	0.0452485	0.173333	No path
ENSG00000162604.6	TM2D1	TM2 domain containing 1	83941	Downsteam of trait	-0.125962	0.0105867	0.0362827	0.228	1
ENSG00000162944.5	RFTN2	raftlin family member 2	130132	Downsteam of trait	0.130799	0.00792956	0.0310174	0.224	2
ENSG00000163346.11	PBXIP1	pre-B-cell leukemia homeobox interacting protein 1	57326	Upstream of trait	0.144989	0.00321905	0.0191791	0.482	1
ENSG00000163428.3	LRRC58	leucine rich repeat containing 58	116064	Downsteam of trait	0.123317	0.0123507	0.0391478	0.164667	2
ENSG00000163531.11	NFASC	neurofascin	23114	Upstream of trait	0.133904	0.00655527	0.0280511	0.496	1
ENSG00000163565.14	IFI16	interferon, gamma-inducible protein 16	3428	Upstream of trait	0.127235	0.00982034	0.0347316	0.624667	1
ENSG00000163605.10	PPP4R2	protein phosphatase 4, regulatory subunit 2	151987	Independent of trait	0.141797	0.00397069	0.0217139	0.424	No path
ENSG00000163701.14	IL17RE	interleukin 17 receptor E	132014	Upstream of trait	-0.126059	0.0105264	0.036165	0.536667	1
ENSG00000163793.8	DNAJC5G	DnaJ (Hsp40) homolog, subfamily C, member 5 gamma	285126	Upstream of trait	-0.133803	0.00659622	0.0281181	0.492667	1
ENSG00000163798.9	SLC4A1AP	solute carrier family 4 (anion exchanger), member 1, adaptor protein	22950	Downsteam of trait	-0.116454	0.0181896	0.0482549	0.245333	2
ENSG00000163875.11	MEAF6	MYST/Esa1-associated factor 6	64769	Downsteam of trait	-0.116624	0.0180196	0.048009	0.266	2
ENSG00000164070.6	HSPA4L	heat shock 70kDa protein 4-like	22824	Upstream of trait	-0.156826	0.00142554	0.0137782	0.511333	1
ENSG00000164398.8	ACSL6	acyl-CoA synthetase long-chain family member 6	23305	Downsteam of trait	-0.11553	0.0191355	0.0497177	0.109333	1
ENSG00000164403.9	SHROOM1	shroom family member 1	134549	Downsteam of trait	0.139667	0.004557	0.0233272	0.048	2
ENSG00000164465.14	DCBLD1	discoidin, CUB and LCCL domain containing 1	285761	Downsteam of trait	-0.166861	0.000682949	0.00968291	0.0386667	2
ENSG00000164684.9	ZNF704	zinc finger protein 704	619279	Upstream of trait	0.125375	0.0109576	0.036767	0.482	1
ENSG00000164849.7	GPR146	G protein-coupled receptor 146	115330	Downsteam of trait	0.121071	0.0140471	0.0421405	0.0306667	2
ENSG00000164889.8	SLC4A2	solute carrier family 4 (anion exchanger), member 2	6522	Downsteam of trait	0.229036	2.71011e-06	0.00159991	0.435333	2
ENSG00000164978.12	NUDT2	nudix (nucleoside diphosphate linked moiety X)-type motif 2	318	Independent of trait	-0.157329	0.00137534	0.0134902	0.341333	No path
ENSG00000165156.8	ZHX1	zinc fingers and homeoboxes 1	11244	Independent of trait	0.123497	0.012223	0.0389597	0.41	No path
ENSG00000165424.6	ZCCHC24	zinc finger, CCHC domain containing 24	219654	Downsteam of trait	0.162227	0.000964381	0.011301	0.062	2
ENSG00000165458.8	INPPL1	inositol polyphosphate phosphatase-like 1	3636	Upstream of trait	0.160986	0.00105612	0.0116409	0.63	1
ENSG00000165684.3	SNAPC4	small nuclear RNA activating complex, polypeptide 4, 190kDa	6621	Independent of trait	-0.127855	0.00946501	0.0341161	0.138667	No path
ENSG00000166257.4	SCN3B	sodium channel, voltage-gated, type III, beta subunit	55800	Upstream of trait	-0.14678	0.00285627	0.0180063	0.618	1
ENSG00000166272.12	WBP1L	WW domain binding protein 1-like	54838	Upstream of trait	0.18602	0.000148913	0.00541301	0.606667	1
ENSG00000166326.5	TRIM44	tripartite motif containing 44	54765	Independent of trait	0.123208	0.0124287	0.0392131	0.348667	No path
ENSG00000166394.10	CYB5R2	cytochrome b5 reductase 2	51700	Downsteam of trait	0.117667	0.017009	0.0465878	0.0766667	2
ENSG00000166411.9	IDH3A	isocitrate dehydrogenase 3 (NAD+) alpha	3419	Upstream of trait	-0.127659	0.00957608	0.0342735	0.505333	1
ENSG00000166436.10	TRIM66	tripartite motif containing 66	9866	Downsteam of trait	-0.167591	0.000646272	0.00945722	0.0373333	2
ENSG00000166535.15	A2ML1	alpha-2-macroglobulin-like 1	144568	Downsteam of trait	0.122725	0.0127791	0.0396776	0.126	2
ENSG00000166716.5	ZNF592	zinc finger protein 592	9640	Independent of trait	0.139205	0.00469403	0.0236217	0.410667	No path
ENSG00000166822.8	TMEM170A	transmembrane protein 170A	124491	Upstream of trait	0.162785	0.000925543	0.0111356	0.49	1
ENSG00000166831.4	RBPMS2	RNA binding protein with multiple splicing 2	348093	Downsteam of trait	0.132142	0.00730659	0.0297038	0.162667	2
ENSG00000166912.12	MTMR10	myotubularin related protein 10	54893	Downsteam of trait	0.17386	0.000398688	0.00801923	0.244667	2
ENSG00000166913.8	YWHAB	tyrosine 3-monooxygenase/tryptophan 5-monooxygenase activation protein, beta	7529	Independent of trait	0.132413	0.00718598	0.0295119	0.028	No path
ENSG00000166925.4	TSC22D4	TSC22 domain family, member 4	81628	Independent of trait	0.125138	0.0111106	0.0370742	0.300667	No path
ENSG00000166927.7	MS4A7	membrane-spanning 4-domains, subfamily A, member 7	58475	Upstream of trait	0.16664	0.000694424	0.00968486	0.652	1
ENSG00000167005.9	NUDT21	nudix (nucleoside diphosphate linked moiety X)-type motif 21	11051	Independent of trait	-0.163664	0.000867336	0.0108142	0.477333	No path
ENSG00000167123.12	CERCAM	cerebral endothelial cell adhesion molecule	51148	Independent of trait	0.125196	0.0110731	0.0370163	0.395333	No path
ENSG00000167264.13	DUS2	dihydrouridine synthase 2	54920	Downsteam of trait	-0.129375	0.00864217	0.0325037	0.116667	2
ENSG00000167363.9	FN3K	fructosamine 3 kinase	64122	Independent of trait	-0.118165	0.0165441	0.0458286	0.242	No path
ENSG00000167515.6	TRAPPC2L	trafficking protein particle complex 2-like	51693	Upstream of trait	-0.200271	4.32758e-05	0.00398286	0.900667	1
ENSG00000167632.10	TRAPPC9	trafficking protein particle complex 9	83696	Downsteam of trait	-0.175042	0.000363292	0.00775134	0.253333	2
ENSG00000167699.9	GLOD4	glyoxalase domain containing 4	51031	Upstream of trait	-0.176789	0.000316308	0.0073114	0.659333	1
ENSG00000167770.7	OTUB1	OTU domain, ubiquitin aldehyde binding 1	55611	Independent of trait	-0.14863	0.002521	0.0172973	0.422667	No path
ENSG00000167774.1	NDUFA7	NDUFA7 protein	4701	Upstream of trait	-0.173888	0.000397806	0.00801923	0.72	1
ENSG00000167792.7	NDUFV1	NADH dehydrogenase (ubiquinone) flavoprotein 1, 51kDa	4723	Independent of trait	-0.144003	0.00343607	0.019866	0.341333	No path
ENSG00000167987.6	VPS37C	vacuolar protein sorting 37 homolog C (S. cerevisiae)	55048	Independent of trait	0.118963	0.0158227	0.0448662	0.406	No path
ENSG00000168056.10	LTBP3	latent transforming growth factor beta binding protein 3	4054	Upstream of trait	0.203766	3.15262e-05	0.00367048	0.613333	1
ENSG00000168077.8	SCARA3	scavenger receptor class A, member 3	51435	Upstream of trait	0.189939	0.000106952	0.00514051	0.802	1
ENSG00000168264.6	IRF2BP2	interferon regulatory factor 2 binding protein 2	359948	Upstream of trait	0.153493	0.00180343	0.0150114	0.74	1
ENSG00000168309.12	FAM107A	family with sequence similarity 107, member A	11170	Independent of trait	0.118186	0.0165252	0.0458098	0.188	No path
ENSG00000168487.13	BMP1	bone morphogenetic protein 1	649	Downsteam of trait	0.131592	0.00755636	0.0302705	0.0453333	2
ENSG00000168884.10	TNIP2	TNFAIP3 interacting protein 2	79155	Independent of trait	0.117525	0.0171441	0.046725	0.11	No path
ENSG00000168916.10	ZNF608	zinc finger protein 608	57507	Independent of trait	0.131352	0.00766739	0.0304638	0.418	No path
ENSG00000168918.9	INPP5D	inositol polyphosphate-5-phosphatase, 145kDa	3635	Downsteam of trait	0.14933	0.00240374	0.0168032	0.228667	2
ENSG00000168994.8	PXDC1	PX domain containing 1	221749	Downsteam of trait	0.118472	0.016263	0.0454928	0.15	2
ENSG00000169255.9	B3GALNT1	beta-1,3-N-acetylgalactosaminyltransferase 1 (globoside blood group)	8706	Upstream of trait	-0.16317	0.000899611	0.0110617	0.604	1
ENSG00000169715.10	MT1E	metallothionein 1E	4493	Downsteam of trait	0.116683	0.0179618	0.047923	0.0833333	2
ENSG00000169762.12	TAPT1	transmembrane anterior posterior transformation 1	202018	Independent of trait	0.139909	0.00448671	0.0231058	0.284	No path
ENSG00000169871.8	TRIM56	tripartite motif containing 56	81844	Downsteam of trait	0.170542	0.000515919	0.00870545	0.178667	2
ENSG00000169884.9	WNT10B	wingless-type MMTV integration site family, member 10B	7480	Upstream of trait	-0.173754	0.000401994	0.00801923	0.749333	1
ENSG00000169957.8	ZNF768	zinc finger protein 768	79724	Independent of trait	0.132401	0.0071915	0.0295168	0.305333	No path
ENSG00000170677.5	SOCS6	suppressor of cytokine signaling 6	9306	Independent of trait	0.123254	0.0123954	0.0392131	0.264	No path
ENSG00000170775.2	GPR37	G protein-coupled receptor 37 (endothelin receptor type B-like)	2861	Upstream of trait	0.173343	0.000415131	0.00807132	0.749333	1
ENSG00000170899.6	GSTA4	glutathione S-transferase alpha 4	2941	Downsteam of trait	-0.238964	9.53604e-07	0.00130336	0.484	1
ENSG00000171097.9	CCBL1	cysteine conjugate-beta lyase, cytoplasmic	883	Upstream of trait	-0.161535	0.00101458	0.0115133	0.594667	1
ENSG00000171206.7	TRIM8	tripartite motif containing 8	81603	Upstream of trait	0.152684	0.00190814	0.0153089	0.617333	1
ENSG00000171476.16	HOPX	HOP homeobox	84525	Upstream of trait	-0.147835	0.00266039	0.0177023	0.589333	1
ENSG00000171552.8	BCL2L1	BCL2-like 1	598	Independent of trait	0.123006	0.0125743	0.0395221	0.202667	No path
ENSG00000171574.12	ZNF584	zinc finger protein 584	201514	Independent of trait	-0.122777	0.0127412	0.0395959	0.142667	No path
ENSG00000171714.10	ANO5	anoctamin 5	203859	Downsteam of trait	-0.165454	0.000759077	0.0101914	0.0193333	2
ENSG00000171772.10	SYCE1	synaptonemal complex central element protein 1	93426	Downsteam of trait	-0.131022	0.00782332	0.0308324	0.0633333	2
ENSG00000171840.7	NINJ2	ninjurin 2	4815	Downsteam of trait	0.127817	0.00948618	0.0341161	0.324667	2
ENSG00000172037.9	LAMB2	laminin, beta 2 (laminin S)	3913	Downsteam of trait	0.16414	0.00083724	0.0107675	0.0573333	2
ENSG00000172247.3	C1QTNF4	C1q and tumor necrosis factor related protein 4	114900	Downsteam of trait	-0.156616	0.001447	0.0138353	0.226667	2
ENSG00000172331.7	BPGM	2,3-bisphosphoglycerate mutase	669	Independent of trait	-0.127687	0.00956006	0.0342735	0.184	No path
ENSG00000172500.8	FIBP	fibroblast growth factor (acidic) intracellular binding protein	9158	Independent of trait	-0.139635	0.00456654	0.0233586	0.339333	No path
ENSG00000172602.5	RND1	Rho family GTPase 1	27289	Downsteam of trait	-0.12563	0.0107949	0.0365743	0.116667	2
ENSG00000173327.3	MAP3K11	mitogen-activated protein kinase kinase kinase 11	4296	Independent of trait	0.142835	0.0037103	0.0208003	0.253333	No path
ENSG00000173457.6	PPP1R14B	protein phosphatase 1, regulatory (inhibitor) subunit 14B	26472	Independent of trait	0.116749	0.0178964	0.04783	0.235333	No path
ENSG00000173465.3	SSSCA1	Sjogren syndrome/scleroderma autoantigen 1	10534	Independent of trait	-0.147164	0.00278344	0.0179649	0.43	No path
ENSG00000173715.9	C11orf80	chromosome 11 open reading frame 80	79703	Upstream of trait	-0.153502	0.00180236	0.0150114	0.686667	1
ENSG00000173786.11	CNP	2',3'-cyclic nucleotide 3' phosphodiesterase	1267	Upstream of trait	0.139128	0.00471749	0.0236526	0.626	1
ENSG00000173801.12	JUP	junction plakoglobin	3728	Upstream of trait	0.18448	0.000169288	0.00572717	0.626667	1
ENSG00000173805.11	HAP1	huntingtin-associated protein 1	9001	Upstream of trait	0.172876	0.000430548	0.0081504	0.682667	1
ENSG00000173821.15	RNF213	ring finger protein 213	57674	Downsteam of trait	0.134124	0.00646636	0.0278626	0.167333	2
ENSG00000174243.4	DDX23	DEAD (Asp-Glu-Ala-Asp) box polypeptide 23	9416	Upstream of trait	0.150034	0.00229091	0.0163756	0.677333	1
ENSG00000174446.7	SNAPC5	small nuclear RNA activating complex, polypeptide 5, 19kDa	10302	Downsteam of trait	-0.148225	0.00259119	0.0175123	0.0233333	2
ENSG00000174720.11	LARP7	La ribonucleoprotein domain family, member 7	51574	Independent of trait	0.141888	0.00394713	0.021644	0.41	No path
ENSG00000174938.10	SEZ6L2	seizure related 6 homolog (mouse)-like 2	26470	Independent of trait	-0.158048	0.00130629	0.0129942	0.461333	No path
ENSG00000174943.5	KCTD13	potassium channel tetramerization domain containing 13	253980	Independent of trait	-0.132097	0.00732659	0.0297497	0.345333	No path
ENSG00000175197.5	DDIT3	DNA-damage-inducible transcript 3	1649	Downsteam of trait	-0.124347	0.011635	0.0381719	0.192	1
ENSG00000175220.7	ARHGAP1	Rho GTPase activating protein 1	392	Upstream of trait	0.189596	0.000110124	0.00514051	0.722667	1
ENSG00000175287.14	PHYHD1	phytanoyl-CoA dioxygenase domain containing 1	254295	Upstream of trait	0.161458	0.00102028	0.0115133	0.684667	1
ENSG00000175643.7	RMI2	RecQ mediated genome instability 2	116028	Downsteam of trait	-0.140364	0.00435709	0.0227615	0.01	2
ENSG00000175785.8	PRIMA1	proline rich membrane anchor 1	145270	Downsteam of trait	0.16459	0.000809704	0.0105398	0.306667	2
ENSG00000175970.6	UNC119B	unc-119 homolog B (C. elegans)	84747	Independent of trait	0.141214	0.00412411	0.0221024	0.446667	No path
ENSG00000176046.7	NUPR1	nuclear protein, transcriptional regulator, 1	26471	Independent of trait	0.151191	0.00211586	0.0158547	0.453333	No path
ENSG00000176101.7	SSNA1	Sjogren syndrome nuclear autoantigen 1	8636	Independent of trait	0.128975	0.00885223	0.0328776	0.118667	No path
ENSG00000176170.9	SPHK1	sphingosine kinase 1	8877	Upstream of trait	0.127802	0.00949472	0.0341161	0.756667	1
ENSG00000176381.4	PRR18	proline rich 18	285800	Upstream of trait	0.136201	0.00567977	0.0262084	0.594667	1
ENSG00000176396.9	EID2	EP300 interacting inhibitor of differentiation 2	163126	Downsteam of trait	-0.134226	0.00642557	0.0278272	0.0653333	2
ENSG00000176401.4	EID2B	EP300 interacting inhibitor of differentiation 2B	126272	Upstream of trait	-0.208544	2.02688e-05	0.00341281	0.887333	1
ENSG00000176410.6	DNAJC30	DnaJ (Hsp40) homolog, subfamily C, member 30	84277	Independent of trait	-0.152597	0.00191974	0.0153441	0.471333	No path
ENSG00000176463.8	SLCO3A1	solute carrier organic anion transporter family, member 3A1	28232	Downsteam of trait	0.182873	0.000193305	0.00584521	0.410667	2
ENSG00000176485.6	PLA2G16	phospholipase A2, group XVI	11145	Downsteam of trait	0.136853	0.00545152	0.0255928	0.262	2
ENSG00000176490.4	DIRAS1	DIRAS family, GTP-binding RAS-like 1	148252	Upstream of trait	-0.187729	0.000129001	0.00518571	0.823333	1
ENSG00000176658.11	MYO1D	myosin ID	4642	Upstream of trait	0.123701	0.0120797	0.0388841	0.478667	1
ENSG00000176720.3	BOK	BCL2-related ovarian killer	666	Downsteam of trait	0.156527	0.00145618	0.0138405	0.09	2
ENSG00000176840.7	MIR7-3HG	MIR7-3 host gene (non-protein coding)	284424	Upstream of trait	-0.125058	0.0111628	0.0371618	0.52	1
ENSG00000177000.6	MTHFR	methylenetetrahydrofolate reductase (NAD(P)H)	4524	Upstream of trait	-0.125508	0.0108728	0.0366609	0.529333	1
ENSG00000177225.11	PDDC1	Parkinson disease 7 domain containing 1	347862	Upstream of trait	0.129026	0.00882505	0.032808	0.676	1
ENSG00000177302.9	TOP3A	topoisomerase (DNA) III alpha	7156	Independent of trait	-0.121002	0.0141023	0.0422502	0.407333	No path
ENSG00000177432.6	NAP1L5	nucleosome assembly protein 1-like 5	266812	Downsteam of trait	-0.163772	0.000860411	0.0108111	0.348667	2
ENSG00000177469.12	PTRF	polymerase I and transcript release factor	284119	Downsteam of trait	0.168595	0.000598821	0.00921696	0.370667	2
ENSG00000177570.9	SAMD12	sterile alpha motif domain containing 12	401474	Upstream of trait	-0.155918	0.00152054	0.0140274	0.485333	1
ENSG00000177663.8	IL17RA	interleukin 17 receptor A	23765	Independent of trait	0.116113	0.0185337	0.0488642	0.167333	No path
ENSG00000177697.12	CD151	CD151 molecule (Raph blood group)	977	Upstream of trait	0.215802	1.01588e-05	0.00247941	0.872667	1
ENSG00000177807.5	KCNJ10	potassium inwardly-rectifying channel, subfamily J, member 10	3766	Downsteam of trait	0.157418	0.00136654	0.013437	0.064	1
ENSG00000177917.5	ARL6IP6	ADP-ribosylation-like factor 6 interacting protein 6	151188	Upstream of trait	0.13901	0.00475314	0.0237617	0.52	1
ENSG00000177946.4	CENPBD1	CENPB DNA-binding domains containing 1	92806	Downsteam of trait	0.123012	0.0125696	0.0395221	0.0266667	1
ENSG00000177990.7	DPY19L2	dpy-19-like 2 (C. elegans)	283417	Downsteam of trait	-0.159385	0.00118633	0.0123397	0.122667	2
ENSG00000178038.12	ALS2CL	ALS2 C-terminal like	259173	Downsteam of trait	-0.145152	0.00318439	0.0190314	0.268667	2
ENSG00000178209.10	PLEC	plectin	5339	Independent of trait	0.123055	0.012539	0.0394701	0.372667	No path
ENSG00000178234.7	GALNT11	UDP-N-acetyl-alpha-D-galactosamine:polypeptide N-acetylgalactosaminyltransferase 11 (GalNAc-T11)	63917	Upstream of trait	-0.150115	0.00227816	0.0163687	0.559333	1
ENSG00000178252.11	WDR6	WD repeat domain 6	11180	Downsteam of trait	0.148529	0.00253834	0.0173376	0.332	5
ENSG00000178796.8	RIIAD1	regulatory subunit of type II PKA R-subunit (RIIa) domain containing 1	284485	Independent of trait	-0.123522	0.0122053	0.0389597	0.336667	No path
ENSG00000178802.13	MPI	mannose phosphate isomerase	4351	Independent of trait	-0.132211	0.00727574	0.0296489	0.222667	No path
ENSG00000179029.10	TMEM107	transmembrane protein 107	84314	Downsteam of trait	-0.150766	0.00217869	0.016096	0.280667	2
ENSG00000179091.4	CYC1	cytochrome c-1	1537	Downsteam of trait	-0.126231	0.0104206	0.0359842	0.131333	4
ENSG00000179115.6	FARSA	phenylalanyl-tRNA synthetase, alpha subunit	2193	Downsteam of trait	-0.1279	0.00943949	0.0341161	0.0713333	2
ENSG00000179241.8	LDLRAD3	low density lipoprotein receptor class A domain containing 3	143458	Upstream of trait	0.196301	6.16061e-05	0.00459113	0.844667	1
ENSG00000179403.10	VWA1	von Willebrand factor A domain containing 1	64856	Independent of trait	0.136764	0.00548224	0.0255928	0.277333	No path
ENSG00000179818.6	PCBP1-AS1	PCBP1 antisense RNA 1	400960	Downsteam of trait	0.123463	0.0122466	0.0389625	0.00666667	2
ENSG00000180155.14	LYNX1	Ly6/neurotoxin 1	66004	Upstream of trait	-0.142955	0.00368138	0.0207232	0.482667	1
ENSG00000180777.9	ANKRD30B	ankyrin repeat domain 30B	374860	Independent of trait	-0.127811	0.00948971	0.0341161	0.294667	No path
ENSG00000180900.12	SCRIB	scribbled planar cell polarity protein	23513	Upstream of trait	0.185599	0.000154244	0.00546326	0.579333	1
ENSG00000181409.7	AATK	apoptosis-associated tyrosine kinase	9625	Upstream of trait	0.165314	0.000767087	0.0102386	0.812667	1
ENSG00000182013.12	PNMAL1	paraneoplastic Ma antigen family-like 1	55228	Downsteam of trait	-0.119072	0.0157258	0.0448289	0.0693333	2
ENSG00000182310.7	SPACA6P	sperm acrosome associated 6, pseudogene	147650	Independent of trait	0.11565	0.0190103	0.0495285	0.274	No path
ENSG00000182319.5	SGK223	Tyrosine-protein kinase SgK223	157285	Upstream of trait	-0.177904	0.000289369	0.00693861	0.778667	1
ENSG00000182372.6	CLN8	ceroid-lipofuscinosis, neuronal 8 (epilepsy, progressive with mental retardation)	2055	Downsteam of trait	0.19481	7.02241e-05	0.00468645	0.375333	2
ENSG00000182450.8	KCNK4	potassium channel, subfamily K, member 4	50801	Upstream of trait	-0.132706	0.00705815	0.0292761	0.572	1
ENSG00000182504.6	CEP97	centrosomal protein 97kDa	79598	Upstream of trait	0.127429	0.00970801	0.0345536	0.501333	1
ENSG00000182578.9	CSF1R	colony stimulating factor 1 receptor	1436	Independent of trait	0.116599	0.0180452	0.0480584	0.151333	No path
ENSG00000182902.8	SLC25A18	solute carrier family 25 (glutamate carrier), member 18	83733	Upstream of trait	0.16314	0.000901599	0.0110617	0.886	1
ENSG00000182963.5	GJC1	gap junction protein, gamma 1, 45kDa	10052	Upstream of trait	0.16714	0.000668726	0.00963757	0.706	1
ENSG00000183111.7	ARHGEF37	Rho guanine nucleotide exchange factor (GEF) 37	389337	Downsteam of trait	0.144413	0.00334418	0.0196	0.032	2
ENSG00000183134.4	PTGDR2	prostaglandin D2 receptor 2	11251	Upstream of trait	0.116968	0.0176808	0.0474848	0.574	1
ENSG00000183401.7	CCDC159	coiled-coil domain containing 159	126075	Independent of trait	0.14861	0.00252439	0.0173032	0.428	No path
ENSG00000183527.6	PSMG1	proteasome (prosome, macropain) assembly chaperone 1	8624	Independent of trait	-0.12426	0.0116942	0.0382742	0.297333	No path
ENSG00000183963.13	SMTN	smoothelin	6525	Downsteam of trait	0.161942	0.000984767	0.0113499	0.126	2
ENSG00000184117.7	NIPSNAP1	nipsnap homolog 1 (C. elegans)	8508	Downsteam of trait	-0.217041	9.00681e-06	0.00236627	0.188667	2
ENSG00000184402.9	SS18L1	synovial sarcoma translocation gene on chromosome 18-like 1	26039	Downsteam of trait	-0.145587	0.00309343	0.018708	0.205333	2
ENSG00000184677.12	ZBTB40	zinc finger and BTB domain containing 40	9923	Upstream of trait	0.143929	0.00345286	0.0199461	0.773333	1
ENSG00000185105.4	MYADML2	myeloid-associated differentiation marker-like 2	255275	Downsteam of trait	-0.13513	0.00607402	0.0270064	0.11	2
ENSG00000185129.4	PURA	purine-rich element binding protein A	5813	Downsteam of trait	0.143332	0.00359142	0.0203678	0.134	1
ENSG00000185252.13	ZNF74	zinc finger protein 74	7625	Independent of trait	-0.134458	0.00633359	0.0275511	0.267333	No path
ENSG00000185340.11	GAS2L1	growth arrest-specific 2 like 1	10634	Independent of trait	0.129143	0.00876328	0.032743	0.342667	No path
ENSG00000185418.11	TARSL2	threonyl-tRNA synthetase-like 2	123283	Upstream of trait	0.125205	0.011067	0.0370163	0.481333	1
ENSG00000185591.5	SP1	Sp1 transcription factor	6667	Independent of trait	0.155076	0.00161379	0.0143226	0.281333	No path
ENSG00000185624.8	P4HB	prolyl 4-hydroxylase, beta polypeptide	5034	Upstream of trait	0.162346	0.000955973	0.0112832	0.73	1
ENSG00000185917.9	SETD4	SET domain containing 4	54093	Upstream of trait	-0.15817	0.0012949	0.0129519	0.808	1
ENSG00000186001.8	LRCH3	leucine-rich repeats and calponin homology (CH) domain containing 3	84859	Downsteam of trait	0.171025	0.000497035	0.00857742	0.0133333	2
ENSG00000186635.10	ARAP1	ArfGAP with RhoGAP domain, ankyrin repeat and PH domain 1	116985	Upstream of trait	0.223948	4.54708e-06	0.00181265	0.968	1
ENSG00000186665.8	C17orf58	chromosome 17 open reading frame 58	284018	Downsteam of trait	-0.161215	0.00103863	0.0115412	0.166	2
ENSG00000186834.2	HEXIM1	hexamethylene bis-acetamide inducible 1	10614	Downsteam of trait	0.1212	0.0139443	0.0419633	0.134667	3
ENSG00000186891.9	TNFRSF18	tumor necrosis factor receptor superfamily, member 18	8784	Downsteam of trait	-0.128292	0.00922136	0.0335779	0.300667	3
ENSG00000186951.12	PPARA	peroxisome proliferator-activated receptor alpha	5465	Independent of trait	0.131534	0.00758316	0.030328	0.170667	No path
ENSG00000187239.11	FNBP1	formin binding protein 1	23048	Independent of trait	0.122519	0.0129317	0.0399697	0.260667	No path
ENSG00000187244.5	BCAM	basal cell adhesion molecule (Lutheran blood group)	4059	Downsteam of trait	0.11947	0.0153783	0.044399	0.00866667	1
ENSG00000187446.7	CHP1	calcineurin-like EF-hand protein 1	11261	Upstream of trait	-0.144428	0.00334092	0.0195977	0.538	1
ENSG00000187630.10	DHRS4L2	dehydrogenase/reductase (SDR family) member 4 like 2	10901	Independent of trait	0.128871	0.0089076	0.0329578	0.227333	No path
ENSG00000187764.7	SEMA4D	sema domain, immunoglobulin domain (Ig), transmembrane domain (TM) and short cytoplasmic domain, (semaphorin) 4D	10507	Independent of trait	0.128279	0.00922883	0.0335827	0.464667	No path
ENSG00000188039.9	NWD1	NACHT and WD repeat domain containing 1	284434	Upstream of trait	0.148214	0.00259311	0.0175123	0.685333	1
ENSG00000188338.9	SLC38A3	solute carrier family 38, member 3		Upstream of trait	0.118657	0.0160962	0.0452485	0.501333	1
ENSG00000188542.5	DUSP28	dual specificity phosphatase 28	285193	Downsteam of trait	-0.170544	0.000515808	0.00870545	0.042	2
ENSG00000188549.8	C15orf52	chromosome 15 open reading frame 52	388115	Downsteam of trait	0.174975	0.000365231	0.00775134	0.157333	2
ENSG00000188997.3	KCTD21	potassium channel tetramerization domain containing 21	283219	Independent of trait	0.116683	0.0179613	0.047923	0.278	No path
ENSG00000189319.9	FAM53B	family with sequence similarity 53, member B	9679	Downsteam of trait	0.133136	0.00687346	0.0287819	0.0193333	2
ENSG00000196123.8	KIAA0895L	KIAA0895-like	653319	Upstream of trait	-0.14971	0.00234213	0.0165444	0.564667	1
ENSG00000196169.10	KIF19	kinesin family member 19	124602	Upstream of trait	0.134192	0.00643899	0.0278284	0.578	1
ENSG00000196177.7	ACADSB	acyl-CoA dehydrogenase, short/branched chain	36	Upstream of trait	-0.158309	0.00128206	0.0128844	0.538	1
ENSG00000196187.7	TMEM63A	transmembrane protein 63A	9725	Downsteam of trait	0.122553	0.0129064	0.0399256	0.125333	2
ENSG00000196230.8	TUBB	tubulin, beta class I	203068	Independent of trait	-0.135421	0.00596472	0.0268695	0.421333	No path
ENSG00000196329.6	GIMAP5	GTPase, IMAP family member 5	55340	Downsteam of trait	0.131046	0.00781147	0.0308034	0.172	2
ENSG00000196411.5	EPHB4	EPH receptor B4	2050	Downsteam of trait	0.11818	0.0165305	0.0458098	0.14	2
ENSG00000196502.7	SULT1A1	sulfotransferase family, cytosolic, 1A, phenol-preferring, member 1	6817	Downsteam of trait	-0.139129	0.00471721	0.0236526	0.0133333	2
ENSG00000196542.4	SPTSSB	serine palmitoyltransferase, small subunit B	165679	Upstream of trait	-0.170439	0.000519998	0.00871045	0.516667	1
ENSG00000196739.9	COL27A1	collagen, type XXVII, alpha 1	85301	Downsteam of trait	0.149707	0.00234262	0.0165444	0.0193333	2
ENSG00000196814.10	MVB12B	multivesicular body subunit 12B	89853	Downsteam of trait	0.175554	0.000348881	0.00761725	0.258667	2
ENSG00000197111.9	PCBP2	poly(rC) binding protein 2	5094	Independent of trait	0.117386	0.0172762	0.0468875	0.409333	No path
ENSG00000197147.7	LRRC8B	leucine rich repeat containing 8 family, member B	23507	Upstream of trait	-0.16995	0.000539924	0.00881195	0.68	1
ENSG00000197177.9	GPR123	G protein-coupled receptor 123	84435	Downsteam of trait	-0.138414	0.00493739	0.0242567	0.199333	2
ENSG00000197182.8	FLJ27365	hsa-mir-4763		Upstream of trait	0.166722	0.000690168	0.00968357	0.466667	1
ENSG00000197256.6	KANK2	KN motif and ankyrin repeat domains 2	25959	Independent of trait	0.140654	0.00427624	0.0226001	0.323333	No path
ENSG00000197885.6	NKIRAS1	NFKB inhibitor interacting Ras-like 1	28512	Upstream of trait	-0.160479	0.00109581	0.0118679	0.52	1
ENSG00000198185.6	ZNF334	zinc finger protein 334	55713	Independent of trait	-0.164708	0.000802586	0.0104671	0.432667	No path
ENSG00000198276.8	UCKL1	uridine-cytidine kinase 1-like 1	54963	Downsteam of trait	0.140828	0.00422855	0.0224606	0.289333	2
ENSG00000198301.7	SDAD1	SDA1 domain containing 1	55153	Downsteam of trait	-0.137347	0.00528368	0.0251447	0.118667	2
ENSG00000198740.4	ZNF652	zinc finger protein 652	22834	Upstream of trait	0.146397	0.00293056	0.0182136	0.495333	1
ENSG00000198792.7	TMEM184B	transmembrane protein 184B	25829	Upstream of trait	0.196881	5.8534e-05	0.00459113	0.724	1
ENSG00000198894.3	CIPC	CLOCK-interacting pacemaker	85457	Upstream of trait	0.149935	0.00230653	0.0164022	0.588667	1
ENSG00000198901.9	PRC1	protein regulator of cytokinesis 1	9055	Downsteam of trait	-0.120988	0.0141139	0.0422665	0.270667	2
ENSG00000198914.2	POU3F3	POU class 3 homeobox 3	5455	Upstream of trait	0.147516	0.00271832	0.0177883	0.626667	1
ENSG00000203761.4	MSTO2P	misato family member 2, pseudogene		Independent of trait	-0.125394	0.0109455	0.0367633	0.298667	No path
ENSG00000203965.7	EFCAB7	EF-hand calcium binding domain 7	84455	Independent of trait	-0.122836	0.0126982	0.0395762	0.381333	No path
ENSG00000204138.8	PHACTR4	phosphatase and actin regulator 4	65979	Downsteam of trait	0.120529	0.0144858	0.0429287	0.0553333	2
ENSG00000204209.6	DAXX	death-domain associated protein	1616	Upstream of trait	0.169937	0.000540446	0.00881195	0.794	1
ENSG00000204282.3	TNRC6C-AS1	TNRC6C antisense RNA 1	100131096	Downsteam of trait	0.151327	0.00209608	0.0158118	0.244667	2
ENSG00000204301.5	NOTCH4	notch 4	4855	Downsteam of trait	0.182776	0.000194857	0.00586616	0.323333	2
ENSG00000204386.5	NEU1	sialidase 1 (lysosomal sialidase)	4758	Independent of trait	-0.143046	0.00365946	0.0206486	0.404667	No path
ENSG00000204655.7	MOG	myelin oligodendrocyte glycoprotein	4340	Independent of trait	0.12982	0.00841364	0.0320044	0.402667	No path
ENSG00000204991.6	SPIRE2	spire-type actin nucleation factor 2	84501	Independent of trait	-0.118995	0.015794	0.0448662	0.264	No path
ENSG00000205116.3	TMEM88B	transmembrane protein 88B	643965	Independent of trait	0.139697	0.0045482	0.0232996	0.324	No path
ENSG00000205138.2	SDHAF1	succinate dehydrogenase complex assembly factor 1	644096	Downsteam of trait	-0.15268	0.00190861	0.0153089	0.250667	2
ENSG00000205352.6	PRR13	proline rich 13	54458	Upstream of trait	-0.195461	6.63313e-05	0.00459113	0.73	1
[truncated: 77 more rows]

## Sheet: Tangles
gene	symbol	description	geneid	group	DEG_cor	DEG_p	DEG_adj.p	LRN_PP_mRNA_to_trait	LRN_path_length_from_mRNA_to_trait
[truncated: 510 more rows]
