# Supplementary material for: Multi-omic Directed Networks Describe Features of Gene Regulation in Aged Brains and Expand the Set of Genes Driving Cognitive Decline
Source: Front Genet. 2018 Aug 9;9:294. doi: 10.3389/fgene.2018.00294 (PMC6095043; doi:10.3389/fgene.2018.00294)
Supplement: Supplementary file 3 [file Table_4.XLSX]

## Sheet: TableS4
Supplementary Table4: Gene signatures enriched with upstream genes
Trait	Correlation_Type	GeneSetGroup	GeneSetDesc	P.value	FDR	NumHit	FoldEnrich	OverlapGenes
Amyloid	positive.correlation	Chd7_Spinal_Cord_Knockout	Chd7_Spinal_Cord_Conditional_Knockout_GSE72726_down	1.07391e-06	0.00274707	24	2.5298	AATK,ANLN,CDK18,CERS2,CNP,ERBB3,FEZ1,GPR37,HIP1R,INPPL1,KTN1,NFASC,PADI2,PDLIM2,PLEKHB1,PLEKHH1,PRR18,RFFL,RNF13,SIRT2,SLC22A23,SLC45A3,TTYH2,UNC5B
Amyloid	negative.correlation	Nurr1_Dopaminergic_neurons_Knockout	Nurr1_Ventral_tagmental_area_dopaminergic_neurons_conditional_Knockout_GSE42912_down	1.53699e-05	0.0147076	13	3.33737	ATP6V1G2,IDH3A,LIAS,NDUFA5,NDUFA7,NDUFB5,NECAP1,PFN2,PSMB2,RAB3A,RANBP1,SPCS1,TUBA1B
Amyloid	negative.correlation	APP/PS1-21_Hippocampus_Transgenic	APP/PS1-21_Hippocampus_(CA1_subregion)_Transgenic_GSE63943_down	1.93202e-05	0.0147076	15	2.98127	ADAM22,AP1S1,ATP6V1G2,ATRNL1,CHP1,CLSTN3,HSPA4L,IDH3A,MDH2,NECAP1,PFN2,PPP2R1A,RAB3A,SCN3B,TUBA4A
Amyloid	positive.correlation	Huntington's_BA4	Huntington's_(Grade_3)_BA4_(Motor_Cortex)_Grade_3_GSE79666_up	2.63698e-05	0.0147076	23	2.2379	ANLN,CDK18,ERBIN,GNA12,HIP1R,HP1BP3,IRF2BP2,JUND,MTSS1L,NFASC,PBXIP1,PIP4K2A,PLEKHB1,PLEKHH1,PREX1,RNF130,SASH1,SLC25A18,SPP1,SRRT,SUN2,TRIM8,YY1
Amyloid	positive.correlation	Cyclophosphamide_B16F10_tumors	Cyclophosphamide_B16F10_tumors_in_C57BL-6_mice_GSE71491_up	2.87482e-05	0.0147076	18	2.5298	CCNG1,CD151,CMTM3,CPQ,DMPK,GRN,INPPL1,JUND,P4HB,PBXIP1,PLEKHB1,SASH1,SEMA3B,SNX1,SPHK1,SPP1,TCIRG1,TTYH2
Amyloid	positive.correlation	Trisomy_21_Primary_Fibroblasts	Trisomy_21_Primary_Fibroblasts_GSE55504_down	5.05285e-05	0.021542	15	2.7105	CD151,CDK2AP1,CERS2,ECE1,ERBIN,GRN,KTN1,MMP14,MYO1D,P4HB,PLIN3,SASH1,SPHK1,SZRD1,TRIOBP
Cognition	positive.correlation	Huntington's_BA4	Huntington's_(Grade_3)_BA4_(Motor_Cortex)_Grade_3_GSE79666_down	6.2551e-11	1.61757e-07	25	3.97422	AP2B1,ATP6V1E1,CHCHD2,CHRNB2,DIRAS1,EHD3,GABARAPL1,NAPA,NDFIP1,OLFM1,PAFAH1B1,PIN1,PITPNA,PPP2R1A,RAB3A,RTN3,SARS,SCN3B,STX1B,STXBP1,SYT5,TUBA1B,TUBB3,TUBG2,WBP2
Cognition	positive.correlation	Huntington's_BA4	Huntington's_(Grade_2)_BA4_(Motor_Cortex)_Grade_2_GSE79666_down	5.67546e-07	0.000733837	19	3.31653	AP2B1,DIRAS1,EHD3,GABARAPL1,HPCA,MAST3,NDFIP1,NPTXR,OLFM1,PAFAH1B1,PPP2R1A,RAB3A,RTN3,SCN3B,STX1B,STXBP1,SYT5,TUBA1B,WBP2
Cognition	positive.correlation	APP/PS1-21_Hippocampus_Transgenic	APP/PS1-21_Hippocampus_(CA1_subregion)_Transgenic_GSE63943_down	1.88694e-06	0.00162655	15	3.70927	AP2B1,ATP6V1E1,CHP1,GABARAPL1,HPCA,HSPA4L,NDFIP1,PAFAH1B1,PITPNA,PPP2R1A,RAB3A,RTN3,SCN3B,STX1B,STXBP1
Cognition	negative.correlation	T0901317_Tumor-HT-29	T0901317_Tumor-HT-29_48hrs_GSE77039_up	1.72514e-05	0.011153	17	2.9133	AXIN1,BCAR1,DUSP1,ERBIN,EZR,FURIN,H1F0,JUP,KDM6B,MICALL1,PAK4,PFKP,SCRIB,SEC16A,SRRM2,WDR90,ZNF592
Cognition	positive.correlation	Chd7_Spinal_Cord_Knockout	Chd7_Spinal_Cord_Conditional_Knockout_GSE72726_up	3.34678e-05	0.0152899	14	3.19568	ALDH5A1,AP2B1,HPCA,NPTXR,OLFM1,PLEKHB2,PPP2R1A,RAB3A,RTN3,STX1B,STXBP1,TUBA1B,TUBB3,UBE2QL1
Cognition	negative.correlation	Huntington's_BA4	Huntington's_(Grade_3)_BA4_(Motor_Cortex)_Grade_3_GSE79666_up	4.04285e-05	0.0152899	19	2.57332	AMD1,ANKRD40,CDK18,ERBIN,EZR,FAM107A,FBXO2,HIF3A,HIP1R,IRF2BP2,KIAA0930,PLEC,PLEKHB1,QDPR,RAPGEF3,RASSF4,RERE,SLC25A18,SRRM2
Cognition	positive.correlation	Haloperidol_Striatum	Haloperidol_Striatum_GSE67750_down	4.23183e-05	0.0152899	11	3.76634	AP2B1,CHCHD2,HPCA,HSPA4L,MAST3,NDFIP1,NPTXR,PAFAH1B1,RAB14,SCN3B,STX1B
Cognition	negative.correlation	Vemurafenib_A375	Vemurafenib_A375_vivo_(xenograft)_10_doses_-_75mg-kg_GSE64741_up	4.73006e-05	0.0152899	14	3.09369	COL16A1,COL9A2,DPP7,DUSP1,FEZ1,IRF2BP2,NFKBIA,PDLIM2,PLEKHB1,SORBS3,TMCC2,TMPRSS5,VEGFB,ZNF580
Cognition	positive.correlation	Bmpr1a_Hairbulb_Knockout	Bmpr1a_Hairbulb_Knockout_GSE61505_down	9.62786e-05	0.0276641	11	3.49731	CHCHD2,CIAPIN1,GNL3,LRRC59,LSM4,NPM3,NSUN2,SARS,SLC25A37,TOMM40,TUBA1B
Cognition	positive.correlation	Desipramine_Nucleus_accumbens	Desipramine_Brain_-_Nucleus_accumbens_naive_x_treated_15mg-kg_2x_daily_GSE71527_down	0.000116388	0.0285408	14	2.89841	ATP6V1E1,CHCHD2,GABARAPL1,HPCA,NPTXR,OLFM1,PAFAH1B1,PITPNA,RAB3A,RTN3,STXBP1,TUBA1B,TUBB3,UBE2QL1
Cognition	negative.correlation	ZnF1_Thymus_Knockout	ZnF1_Thymus_Knockout_GSE47496_down	0.00012878	0.0285408	15	2.73821	ABCA7,DUSP1,EZR,FCHO1,FNBP1,IRF2BP2,KANSL1,KDM6B,MAF1,MYO9B,NFKBIA,NWD1,RERE,SCRIB,SRRM2
Cognition	positive.correlation	Desipramine_Nucleus_accumbens	Desipramine_Brain_-_Nucleus_accumbens_(Rgs9_KO)_naive_x_treated__15mg-kg_2x_daily_GSE71527_up	0.00013244	0.0285408	16	2.63771	AP2B1,CHCHD2,CHP1,GABARAPL1,NDFIP1,NPTXR,OLFM1,PAFAH1B1,PITPNA,RAB3A,RTN3,SARS,STX1B,STXBP1,TUBA1B,TUBB3
Cognition	positive.correlation	TAF15_Striatum_Knockdown	TAF15_Striatum_Knockdown_GSE77703_down	0.000154708	0.0307751	12	3.14197	DESI1,FGF12,NPTXR,OLFM1,PITPNA,RAB3A,RTN3,STX1B,STXBP1,TUBA1B,TUBB3,UBE2QL1
Cognition	positive.correlation	HDAC_inhibitor_Hippocampus	CI-994_Hippocampus_30mg-kg_GSE53794_down	0.000200496	0.0337616	11	3.26416	C1QTNF4,EHD3,GDI2,MAST3,NAPA,NDFIP1,OLFM1,PPP2R1A,SCN3B,TUBA1B,WBP2
Cognition	positive.correlation	DICER1_Hippocampus_Knockout	DICER1_Hippocampus_Knockout_GSE60261_down	0.000202709	0.0337616	14	2.76959	ATP6V1E1,CHCHD2,GABARAPL1,HPCA,NAPA,OLFM1,PAFAH1B1,PPP2R1A,RAB14,RAB3A,RTN3,TUBA1B,TUBB3,WBP2
Cognition	positive.correlation	Desipramine_Nucleus_accumbens	Desipramine_Brain_-_Nucleus_accumbens_saline_x_treated_15mg-kg_2x_daily_GSE71527_up	0.000212397	0.0337616	13	2.89323	AP2B1,GABARAPL1,HPCA,MAST3,NPTXR,OLFM1,PPP2R1A,RAB3A,STX1B,STXBP1,TUBA1B,TUBB3,WBP2
Cognition	negative.correlation	Chd7_Spinal_Cord_Knockout	Chd7_Spinal_Cord_Conditional_Knockout_GSE72726_down	0.000221944	0.0337616	15	2.62411	AMD1,ANKRD40,CDK18,FEZ1,FNBP1,GPR37,HIP1R,KTN1,LSS,MICALL1,PADI2,PDLIM2,PLEKHB1,SLC45A3,TMEM63A
Cognition	positive.correlation	Dnmt1_Cortex_knockout	Dnmt1_Cortex_knockout_GSE58261_up	0.000263551	0.0378636	14	2.70938	ATP6V1E1,C1QTNF4,HPCA,NUDCD3,PAFAH1B1,PPP2R1A,RAB3A,RTN3,SCN3B,STX1B,STXBP1,SYT5,TUBB3,WBP2
Cognition	positive.correlation	ALS_IPSCs-derived_neurons	ALS_IPSCs-derived_neurons_GSE52202_up	0.000281312	0.038288	13	2.82267	AP2B1,NPTXR,OLFM1,PAFAH1B1,PLEKHB2,PPP2R1A,RAB3A,RTN3,SARS,SCN3B,STXBP1,TPBG,TUBB3
Cognition	positive.correlation	TDP43_Motor_Neuron_Knockdown	TDP43_Motor_Neuron_Knockdown_GSE77702_down	0.000339494	0.0422326	14	2.65174	AP2B1,NDFIP1,PPDPF,PPP2R1A,PSMB2,RAB14,RAB3A,RTN3,SCN3B,STXBP1,TUBA1B,TUBB3,UBE2QL1,WBP2
Cognition	negative.correlation	Mycobacterium_tuberculosis_H37Rv_Macrophage_4hr	Mycobacterium_tuberculosis_(MTB)_H37Rv_Macrophage_4hr_GSE67427_up	0.000342957	0.0422326	11	3.07896	ADORA2A,CLIP2,DPP7,DUSP1,IFI27L2,KDM6B,LSS,MICALL1,NFKBIA,PFKP,RASSF4
Cognition	negative.correlation	Lapatinib_HCC1419	Lapatinib_HCC1419_1uM-70d_GSE62074_up	0.000385015	0.0437939	14	2.61245	AMD1,CDK19,DUSP1,G3BP1,HID1,JUP,KDM6B,LSS,MYO9B,NPRL3,PADI2,PLEC,RERE,SRRM2
Cognition	negative.correlation	LNA30bcd_Human_Intestinal_Epithelial_Cells	LNA_30bcd_Human_Intestinal_Epithelial_Cells_100nM-48h_GSE79923_down	0.000389505	0.0437939	13	2.72908	CLIP2,ERBIN,EZR,FURIN,JUP,KANK2,LSS,MYO9B,PFKP,PLEC,SEC16A,SRRM2,TAX1BP3
Cognition	positive.correlation	nSR100/Srrm4_Hippocampus_Knockout	nSR100/Srrm4_Hippocampus_Knockout_GSE65818_down	0.000433486	0.0467081	14	2.59649	AP2B1,CAND1,NPTXR,OLFM1,PAFAH1B1,PITPNA,PPP2R1A,RAB3A,RTN3,SEMA4F,STX1B,STXBP1,TUBA1B,TUBB3
Cognition	positive.correlation	Panobinostat_+_5-Azacytidine_JJN3	Panobinostat_+_5-Azacytidine_JJN3_24hr-10nM_GSE56623_down	0.000477767	0.0494202	13	2.69138	CCT6A,CHCHD2,EMC1,FARSA,GNL3,LRRC59,NPM3,NSUN2,PSMB2,RRM1,TOMM40,TRAP1,TUBA1B
CogDec	positive.correlation	Huntington's_BA4	Huntington's_(Grade_3)_BA4_(Motor_Cortex)_Grade_3_GSE79666_down	1.09958e-05	0.028413	17	3.01084	AP2B1,ATP6V0E2,ATP6V1E1,CHCHD2,CHRNB2,DIRAS1,EHD3,NDFIP1,PAFAH1B1,PPP2R1A,SARS,SCN3B,STX1B,SYT5,TUBA1B,TUBB3,WBP2
CogDec	positive.correlation	HDAC_inhibitor_Hippocampus	CI-994_Hippocampus_30mg-kg_GSE53794_down	3.06381e-05	0.029742	12	3.61301	ATP6V0E2,C1QTNF4,EHD3,GDI2,MAST3,NDFIP1,PPP2R1A,RPLP0,SCG3,SCN3B,TUBA1B,WBP2
CogDec	positive.correlation	Tetradotoxin_Hippocampus	Tetradotoxin_Hippocampus_1_uM_GSE67245_up	3.60666e-05	0.029742	11	3.82145	AP2B1,GDI2,HMGN2,PPP2R1A,RPLP0,RPS2,SCG3,SCN3B,SSR3,TUBA1B,UBE2QL1
CogDec	negative.correlation	Huntington's_BA4	Huntington's_(Grade_3)_BA4_(Motor_Cortex)_Grade_3_GSE79666_up	4.60402e-05	0.029742	20	2.46232	AMD1,ANKRD40,ANLN,CASC3,FAM107A,FBXO2,FGF1,HIF3A,HIP1R,IRF2BP2,JUND,MRAS,MTSS1L,PABPN1,PLEC,PLEKHB1,RASSF4,RNF130,SLC38A2,TRIM8
CogDec	positive.correlation	Chd7_Spinal_Cord_Knockout	Chd7_Spinal_Cord_Conditional_Knockout_GSE72726_up	7.15635e-05	0.0355655	14	3.01084	ALDH5A1,AP2B1,ATP6V0E2,HMGN2,NPTXR,PLEKHB2,PODXL2,PPP2R1A,RPLP0,RPS2,STX1B,TUBA1B,TUBB3,UBE2QL1
CogDec	positive.correlation	Dnmt1_Cortex_knockout	Dnmt1_Cortex_knockout_GSE58261_up	9.61895e-05	0.0355655	14	2.94082	ATP6V0E2,ATP6V1E1,C1QTNF4,NOV,NUDCD3,PAFAH1B1,PODXL2,PPP2R1A,SCG3,SCN3B,STX1B,SYT5,TUBB3,WBP2
CogDec	negative.correlation	Chd7_Spinal_Cord_Knockout	Chd7_Spinal_Cord_Conditional_Knockout_GSE72726_down	9.63462e-05	0.0355655	17	2.57597	AMD1,ANKRD40,ANLN,ERBB3,FEZ1,FNBP1,GPR37,HIP1R,INPPL1,KTN1,LSS,MICALL1,PADI2,PLEKHB1,RNF13,SLC38A2,SLC45A3
