# Supplementary material for: Multi-omic Directed Networks Describe Features of Gene Regulation in Aged Brains and Expand the Set of Genes Driving Cognitive Decline
Source: Front Genet. 2018 Aug 9;9:294. doi: 10.3389/fgene.2018.00294 (PMC6095043; doi:10.3389/fgene.2018.00294)
Supplement: Supplementary file 4 [file Table_5.XLSX]

## Sheet: TableS5
Supplementary Table5: Co-localized genes with GWAS signals
GWAS_trait	gene	symbol	PP.H0.abf	PP.H1.abf	PP.H2.abf	PP.H3.abf	PP.H4.abf
Alzheimer's dementia (IGAP)	ENSG00000172247.3	C1QTNF4	7.55521e-08	3.65235e-07	0.00841295	0.0397182	0.951868
Alzheimer's dementia (IGAP)	ENSG00000261195.1	CTD-2380F24.1	7.82281e-22	1.53895e-22	0.336703	0.0656404	0.597657
Alzheimer's dementia (IGAP)	ENSG00000143727.11	ACP1	0.239488	0.0281251	0.20086	0.0230802	0.508446
Alzheimer's dementia (IGAP)	ENSG00000010310.4	GIPR	0.021321	0.0173195	0.244328	0.197954	0.519078
Alzheimer's dementia (IGAP)	ENSG00000060140.4	STYK1	0.181073	0.00240975	0.240516	0.00262746	0.573373
Alzheimer's dementia (IGAP)	ENSG00000103550.9	KNOP1	4.81713e-115	5.75368e-116	0.446943	0.0528837	0.500174
Alzheimer's dementia (IGAP)	ENSG00000112855.10	HARS2	0.077229	0.0152083	0.292052	0.0569536	0.558557
Alzheimer's dementia (IGAP)	ENSG00000148308.12	GTF3C5	0.0326183	0.0218123	0.0475661	0.030941	0.867062
Alzheimer's dementia (IGAP)	ENSG00000256453.1	DND1	1.72696e-08	2.34299e-09	0.32475	0.0434276	0.631822
Alzheimer's dementia (IGAP)	ENSG00000183066.10	WBP2NL	1.7131e-22	1.53201e-23	0.216069	0.0185575	0.765374
General cognition (SSGAC)	ENSG00000001617.7	SEMA3F	9.37616e-28	3.81182e-10	5.29319e-20	0.0205397	0.97946
General cognition (SSGAC)	ENSG00000090534.13	THPO	0.00264076	0.217955	0.00225079	0.185176	0.591977
General cognition (SSGAC)	ENSG00000100139.9	MICALL1	0.000589858	0.000131111	0.274479	0.0603454	0.664455
General cognition (SSGAC)	ENSG00000100418.7	DESI1	2.76e-09	4.94378e-09	0.0382362	0.0675955	0.894168
General cognition (SSGAC)	ENSG00000105649.3	RAB3A	0.024808	0.114234	0.00840064	0.0378679	0.81469
General cognition (SSGAC)	ENSG00000107833.6	NPM3	2.66167e-12	0.0871846	1.09039e-12	0.0348386	0.877977
General cognition (SSGAC)	ENSG00000138028.10	CGREF1	0.0077926	0.000517731	0.426428	0.0277939	0.537468
General cognition (SSGAC)	ENSG00000144057.11	ST6GAL2	0.000858309	0.001331	0.184584	0.285711	0.527516
General cognition (SSGAC)	ENSG00000161791.9	FMNL3	0.000427292	0.000690462	0.0895085	0.143871	0.765502
General cognition (SSGAC)	ENSG00000172247.3	C1QTNF4	2.03654e-11	1.93394e-07	2.48112e-06	0.0225838	0.977414
General cognition (SSGAC)	ENSG00000176046.7	NUPR1	7.38809e-11	0.0602409	1.12998e-10	0.091288	0.848471
General cognition (SSGAC)	ENSG00000177548.8	RABEP2	3.09454e-12	0.0120132	4.07857e-12	0.0148601	0.973127
General cognition (SSGAC)	ENSG00000179632.5	MAF1	7.215e-05	0.00115569	0.0047142	0.0745921	0.919466
General cognition (SSGAC)	ENSG00000185129.4	PURA	6.71401e-06	0.410894	8.45378e-07	0.0511988	0.5379
General cognition (SSGAC)	ENSG00000229180.3	GS1-124K5.11	7.32035e-21	5.15936e-22	0.440514	0.0305183	0.528968
General cognition (SSGAC)	ENSG00000260032.1	LINC00657	0.0706304	0.178479	0.0183388	0.045654	0.686898
General cognition (SSGAC)	ENSG00000010803.12	SCMH1	3.20148e-10	0.427344	1.02144e-10	0.135909	0.436747
General cognition (SSGAC)	ENSG00000065361.8	ERBB3	0.00108483	0.17504	0.000105953	0.0162883	0.807481
General cognition (SSGAC)	ENSG00000100099.15	HPS4	0.0926535	0.00738641	0.384814	0.0301927	0.484953
General cognition (SSGAC)	ENSG00000104112.4	SCG3	1.88797e-12	2.87187e-09	8.1361e-05	0.122884	0.877034
General cognition (SSGAC)	ENSG00000108272.9	DHRS11	5.08766e-62	2.81291e-57	1.17983e-06	0.0642957	0.935703
General cognition (SSGAC)	ENSG00000124214.14	STAU1	1.02723e-14	0.0322142	9.6058e-14	0.300574	0.667212
General cognition (SSGAC)	ENSG00000130522.3	JUND	5.84143e-36	6.12525e-37	0.411828	0.0426383	0.545533
General cognition (SSGAC)	ENSG00000174243.4	DDX23	0.0570481	0.0194672	0.23165	0.0784352	0.6134
General cognition (SSGAC)	ENSG00000185591.5	SP1	0.0249883	0.000927197	0.43125	0.0154743	0.52736
General cognition (SSGAC)	ENSG00000002330.9	BAD	0.0656472	0.210617	0.0174548	0.0553497	0.650931
General cognition (SSGAC)	ENSG00000114902.8	SPCS1	2.37949e-07	0.0029824	6.55325e-06	0.081221	0.91579
General cognition (SSGAC)	ENSG00000130956.9	HABP4	1.06228e-11	4.77737e-07	1.61617e-06	0.0717554	0.928242
General cognition (SSGAC)	ENSG00000160948.8	VPS28	0.00862408	0.467923	0.000476439	0.0253529	0.497624
General cognition (SSGAC)	ENSG00000181274.5	FRAT2	6.90386e-14	2.99762e-13	0.0105074	0.0446778	0.944815
General cognition (SSGAC)	ENSG00000182963.5	GJC1	0.151739	0.350693	0.0398035	0.0916261	0.366139
General cognition (SSGAC)	ENSG00000053900.6	ANAPC4	1.29245e-44	4.08257e-44	0.0958736	0.302243	0.601884
General cognition (SSGAC)	ENSG00000100106.15	TRIOBP	2.93522e-27	6.33267e-26	0.000105322	0.00127368	0.998621
General cognition (SSGAC)	ENSG00000100399.11	CHADL	3.00741e-07	0.000177471	0.000106161	0.0617092	0.938007
General cognition (SSGAC)	ENSG00000137266.10	SLC22A23	0.0377156	0.10157	0.00437245	0.0109299	0.845412
General cognition (SSGAC)	ENSG00000182450.8	KCNK4	3.68679e-12	1.14512e-11	0.0301299	0.0927068	0.877163
General cognition (SSGAC)	ENSG00000204209.6	DAXX	0.0441984	0.075153	0.00667664	0.0104892	0.863483
General cognition (SSGAC)	ENSG00000244731.3	C4A	8.20769e-11	3.11814e-09	4.61648e-05	0.000754625	0.999199
General cognition (SSGAC)	ENSG00000004534.9	RBM6	3.9964e-72	1.76333e-53	1.65994e-20	0.0723137	0.927686
General cognition (SSGAC)	ENSG00000100417.7	PMM1	0.174536	0.0253687	0.34674	0.0499951	0.403361
General cognition (SSGAC)	ENSG00000105229.1	PIAS4	1.95216e-06	4.48904e-08	0.43488	0.00944453	0.555673
General cognition (SSGAC)	ENSG00000112855.10	HARS2	1.79006e-05	0.0184001	6.27851e-05	0.063619	0.9179
General cognition (SSGAC)	ENSG00000117713.13	ARID1A	0.0874286	0.029377	0.149436	0.0495278	0.684231
General cognition (SSGAC)	ENSG00000143545.4	RAB13	9.78374e-05	0.0996286	2.05405e-05	0.0200363	0.880217
General cognition (SSGAC)	ENSG00000149782.7	PLCB3	0.108796	0.38167	0.0096978	0.033555	0.466282
General cognition (SSGAC)	ENSG00000159199.8	ATP5G1	2.14851e-12	2.91893e-13	0.299177	0.0399848	0.660838
General cognition (SSGAC)	ENSG00000162517.8	PEF1	2.21389e-10	0.000981122	6.2439e-08	0.275985	0.723034
General cognition (SSGAC)	ENSG00000162944.5	RFTN2	0.00268801	0.00846562	0.1133	0.356309	0.519238
General cognition (SSGAC)	ENSG00000166169.11	POLL	0.000156246	2.11918e-05	0.171213	0.0224157	0.806193
General cognition (SSGAC)	ENSG00000183166.5	CALN1	0.00129233	0.0593923	0.000737833	0.0330034	0.905574
General cognition (SSGAC)	ENSG00000196502.7	SULT1A1	1.011e-39	7.25455e-31	4.49095e-11	0.0312567	0.968743
General cognition (SSGAC)	ENSG00000197858.6	GPAA1	8.56143e-08	1.36709e-06	0.00483761	0.0763282	0.918833
General cognition (SSGAC)	ENSG00000204231.6	RXRB	1.05537e-15	2.46343e-17	0.372203	0.0080682	0.619729
General cognition (SSGAC)	ENSG00000204256.7	BRD2	6.13401e-05	4.93719e-06	0.0565056	0.00360825	0.93982
General cognition (SSGAC)	ENSG00000204301.5	NOTCH4	0.0876447	0.00100165	0.320412	0.00307395	0.587868
General cognition (SSGAC)	ENSG00000256453.1	DND1	4.19853e-12	4.02991e-09	6.688e-05	0.0632573	0.936676
General cognition (SSGAC)	ENSG00000100395.10	L3MBTL2	3.93227e-32	2.38243e-29	9.54905e-05	0.0569115	0.942993
General cognition (SSGAC)	ENSG00000107341.4	UBE2R2	2.84151e-16	1.9621e-17	0.389155	0.0262872	0.584558
General cognition (SSGAC)	ENSG00000186834.2	HEXIM1	1.48066e-07	1.67107e-07	0.0210934	0.0228499	0.956056
General cognition (SSGAC)	ENSG00000245526.2	LINC00461	1.14815e-14	4.65648e-05	1.01708e-11	0.0402894	0.959664
General cognition (SSGAC)	ENSG00000260664.1	AC004158.3	5.17335e-08	7.19955e-08	0.129972	0.180187	0.68984
General cognition (SSGAC)	ENSG00000100138.9	NHP2L1	0.167316	0.289904	0.00223396	0.0033335	0.537212
General cognition (SSGAC)	ENSG00000261188.1	CTA-445C9.14	1.32648e-08	5.27823e-10	0.318758	0.0120146	0.669227
General cognition (SSGAC)	ENSG00000069956.7	MAPK6	0.000321912	0.000726212	0.00504446	0.0103964	0.983511
General cognition (SSGAC)	ENSG00000106771.8	TMEM245	1.39593e-37	4.48587e-36	0.000940844	0.0292645	0.969795
General cognition (SSGAC)	ENSG00000134575.5	ACP2	0.00294583	0.00534496	0.0289372	0.051593	0.911179
General cognition (SSGAC)	ENSG00000158604.10	TMED4	0.0357235	0.0459382	0.053763	0.0683397	0.796236
General cognition (SSGAC)	ENSG00000165916.3	PSMC3	3.0198e-08	7.86233e-05	0.000142436	0.370214	0.629564
General cognition (SSGAC)	ENSG00000186868.11	MAPT	4.8718e-37	1.24364e-31	6.97735e-08	0.0168281	0.983172
General cognition (SSGAC)	ENSG00000197157.6	SND1	6.05735e-08	0.00408471	7.46417e-07	0.0493873	0.946527
General cognition (SSGAC)	ENSG00000134874.13	DZIP1	0.00633349	0.000336328	0.25627	0.0128845	0.724176
General cognition (SSGAC)	ENSG00000175662.13	TOM1L2	7.00472e-08	1.38181e-07	0.0362948	0.0707052	0.893
General cognition (SSGAC)	ENSG00000213719.4	CLIC1	1.00779e-09	3.82484e-07	4.05569e-05	0.0144069	0.985552
General cognition (SSGAC)	ENSG00000187778.9	MCRS1	0.0541132	0.0385424	0.0940696	0.0662544	0.74702
General cognition (CTG)	ENSG00000001617.7	SEMA3F	5.15053e-09	5.83706e-10	0.307075	0.0341419	0.658783
General cognition (CTG)	ENSG00000107833.6	NPM3	0.386574	0.0403032	0.163985	0.0167042	0.392434
General cognition (CTG)	ENSG00000111328.2	CDK2AP1	0.31161	0.152537	0.0775325	0.0375323	0.420788
General cognition (CTG)	ENSG00000172247.3	C1QTNF4	3.07044e-06	2.31603e-07	0.373373	0.0275644	0.599059
General cognition (CTG)	ENSG00000176046.7	NUPR1	0.00282158	0.0778277	0.00473258	0.129754	0.784864
General cognition (CTG)	ENSG00000177548.8	RABEP2	0.086288	0.0384631	0.115557	0.050801	0.708891
General cognition (CTG)	ENSG00000010803.12	SCMH1	0.00228857	0.420017	0.000806031	0.1475	0.429389
General cognition (CTG)	ENSG00000104112.4	SCG3	8.69257e-09	8.82548e-10	0.410621	0.0411417	0.548237
General cognition (CTG)	ENSG00000108272.9	DHRS11	8.28822e-58	2.13744e-57	0.0194614	0.0492576	0.931281
General cognition (CTG)	ENSG00000124214.14	STAU1	3.69413e-05	0.00127755	0.000346474	0.0109948	0.987344
General cognition (CTG)	ENSG00000130522.3	JUND	4.38954e-36	2.55202e-37	0.315741	0.0176902	0.666569
General cognition (CTG)	ENSG00000169925.11	BRD3	5.66186e-39	4.35571e-39	0.14535	0.111075	0.743575
General cognition (CTG)	ENSG00000112812.11	PRSS16	0.0419345	0.00139337	0.415443	0.0132761	0.527953
General cognition (CTG)	ENSG00000100106.15	TRIOBP	1.2963e-24	1.10881e-24	0.0465139	0.0388717	0.914614
General cognition (CTG)	ENSG00000124126.9	PREX1	0.0252731	0.141112	0.00324438	0.0173019	0.813069
General cognition (CTG)	ENSG00000137266.10	SLC22A23	0.0350526	0.0730686	0.00428838	0.00805979	0.879531
General cognition (CTG)	ENSG00000004534.9	RBM6	3.43555e-53	1.43572e-53	0.176077	0.072832	0.751091
General cognition (CTG)	ENSG00000078124.6	ACER3	1.15468e-47	1.0092e-47	0.199153	0.173433	0.627415
General cognition (CTG)	ENSG00000105229.1	PIAS4	1.04074e-06	7.17734e-08	0.231891	0.0152393	0.752869
General cognition (CTG)	ENSG00000162517.8	PEF1	9.5951e-05	0.00124524	0.0282624	0.366182	0.604214
General cognition (CTG)	ENSG00000196502.7	SULT1A1	1.51319e-32	3.35662e-31	0.000746428	0.0155739	0.98368
General cognition (CTG)	ENSG00000259976.1	RP11-553L6.5	4.38676e-10	2.8629e-11	0.119092	0.00689825	0.874009
General cognition (CTG)	ENSG00000186868.11	MAPT	3.59094e-32	8.99879e-32	0.112781	0.282022	0.605197
General cognition (CTG)	ENSG00000244480.1	AC005154.7	1.03753e-36	3.96185e-38	0.433091	0.0159869	0.550922
